# Supplementary material for: MegaSSR: a web server for large scale microsatellite identification, classification, and marker development
Source: Front Plant Sci. 2023 Dec 14;14:1219055. doi: 10.3389/fpls.2023.1219055 (PMC10757629; doi:10.3389/fpls.2023.1219055)
Supplement: Supplementary file 1 [file Table_1.xlsx]

## Sheet: Sheet1
Supplementary Table 1: Description and file format of the generated MegaSSR outputs
File description	File type	File description	File type
Table of identified SSR motifs	CSV	Repeats Unique to genic regions	CSV
Distribution of the different SSR classes	CSV	Repeats Unique to non-genic regions	CSV
Summary of the identified SSR motifs	CSV	SSR primer with alleles	CSV
Frequency of the identified SSR motifs	CSV	Common repeats between genic and non-genic regions	PNG
Frequency of the complementary SSR motifs	CSV	SSR distribution considering sequence complementarity	PNG
Genic SSR primers	CSV	Unique repeats to genic regions	PNG
Statistics of the genic SSR primers	CSV	Unique repeats of the non-genic regions	PNG
Genic SSR repeats with annotations	CSV	Distribution of the different SSR classes	PNG
non-genic SSR primers	CSV	Frequency of the identified SSR motifs	PNG
Statistics of the non-genic SSR primers	CSV	In silico gel visualization	JPG
non-genic SSR repeats with annotations	CSV	Venn diagram of genic and non-genic SSRs	PNG
Common genic and non-genic motifs	CSV	Sequences flanking the SSR regions	FASTA
