# Supplementary material for: MegaSSR: a web server for large scale microsatellite identification, classification, and marker development
Source: Front Plant Sci. 2023 Dec 14;14:1219055. doi: 10.3389/fpls.2023.1219055 (PMC10757629; doi:10.3389/fpls.2023.1219055)
Supplement: Supplementary file 2 [file Table_2.xlsx]

## Sheet: Sheet1
Supplementary Table 2: Overview of the identified SSR motifs in the studied genomes
Organism name	NCBI accession number	Classification	Genome size	No. of SSRs	No. of SSR primers	Download Link
Acropora digitifera	GCF_000222465.1	Cnidaria	431.66	89034	46032	https://bioinformatics.um6p.ma/MegaSSR/dFiles/Acropora_digitifera-MegaSSR_Results.zip
Amphimedon queenslandica	GCF_000090795.2	Sponge	165.983	102435	38340	https://bioinformatics.um6p.ma/MegaSSR/dFiles/Amphimedon_queenslandica-MegaSSR_Results.zip
Anas platyrhynchos	GCF_015476345.1	Bird	1186.37	1317493	452307	https://bioinformatics.um6p.ma/MegaSSR/dFiles/Anas_platyrhynchos-MegaSSR_Results.zip
Anolis carolinensis	GCF_000090745.1	Reptile	1799.14	1253882	383060	https://bioinformatics.um6p.ma/MegaSSR/dFiles/Anolis_carolinensis-MegaSSR_Results.zip
Arabidopsis thaliana	GCF_000001735.4	Plant	119.67	63365	22798	https://bioinformatics.um6p.ma/MegaSSR/dFiles/Arabidopsis_thaliana-MegaSSR_Results.zip
Astrephomene gubernaculifera	GCA_021605115.1	Algae	103.86	62607	35051	https://bioinformatics.um6p.ma/MegaSSR/dFiles/Astrephomene_gubernaculifera-MegaSSR_Results.zip
Bombyx mori	GCF_014905235.1	Insect	452.05	245570	60888	https://bioinformatics.um6p.ma/MegaSSR/dFiles/Bombyx_mori-MegaSSR_Results.zip
Bos taurus	GCF_002263795.2	Mammal	2711.21	1811926	546393	https://bioinformatics.um6p.ma/MegaSSR/dFiles/Bos_taurus-MegaSSR_Results.zip
Brassica rapa	GCF_000309985.2	Plant	352.98	186389	57457	https://bioinformatics.um6p.ma/MegaSSR/dFiles/Brassica_rapa-MegaSSR_Results.zip
Caenorhabditis elegans	GCF_000002985.6	Worm	100.29	27814	13517	https://bioinformatics.um6p.ma/MegaSSR/dFiles/Caenorhabditis_elegans-MegaSSR_Results.zip
Chlamydomonas reinhardtii	GCF_000002595.2	Algae	111.1	144980	60669	https://bioinformatics.um6p.ma/MegaSSR/dFiles/Chlamydomonas_reinhardtii-MegaSSR_Results.zip
Coturnix japonica	GCF_001577835.2	Bird	912.89	601196	233157	https://bioinformatics.um6p.ma/MegaSSR/dFiles/Coturnix_japonica-MegaSSR_Results.zip
Danio rerio	GCF_000002035.6	Fish	1679.2	2714042	493206	https://bioinformatics.um6p.ma/MegaSSR/dFiles/Danio_rerio-MegaSSR_Results.zip
Dictyostelium discoideum	GCF_000004695.1	Amoeba	34.2	375451	16174	https://bioinformatics.um6p.ma/MegaSSR/dFiles/Dictyostelium_discoideum-MegaSSR_Results.zip
Drosophila melanogaster	GCF_000001215.4	Insect	143.73	104928	51428	https://bioinformatics.um6p.ma/MegaSSR/dFiles/Drosophila_melanogaster-MegaSSR_Results.zip
Emiliania huxleyi	GCF_000372725.1	Plankton	167.68	181243	23032	https://bioinformatics.um6p.ma/MegaSSR/dFiles/Emiliania_huxleyi-MegaSSR_Results.zip
Equus caballus	GCF_002863925.1	Mammal	2474.92	1063403	398350	https://bioinformatics.um6p.ma/MegaSSR/dFiles/Equus_caballus-MegaSSR_Results.zip
Escherichia coli	GCF_000005845.2	Bacteria	4.64	7	7	https://bioinformatics.um6p.ma/MegaSSR/dFiles/Escherichia_coli-MegaSSR_Results.zip
Fundulus heteroclitus	GCF_011125445.2	Fish	1203.51	1396976	417662	https://bioinformatics.um6p.ma/MegaSSR/dFiles/Fundulus_heteroclitus-MegaSSR_Results.zip
Gallus gallus	GCF_016699485.2	Bird	1053.33	739875	279302	https://bioinformatics.um6p.ma/MegaSSR/dFiles/Gallus_gallus-MegaSSR_Results.zip
Homo sapiens	GCF_000001405.40	Human	2866.14	3505337	641682	https://bioinformatics.um6p.ma/MegaSSR/dFiles/Homo_sapiens-MegaSSR_Results.zip
Medicago truncatula	GCF_003473485.1	Plant	430.01	332115	84590	https://bioinformatics.um6p.ma/MegaSSR/dFiles/Medicago_truncatula-MegaSSR_Results.zip
Mus musculus	GCF_000001635.27	Mammal	2728.22	3786732	1050910	https://bioinformatics.um6p.ma/MegaSSR/dFiles/Mus_musculus-MegaSSR_Results.zip
Oryza sativa	GCF_001433935.1	Plant	374.42	176760	81528	https://bioinformatics.um6p.ma/MegaSSR/dFiles/Oryza_sativa-MegaSSR_Results.zip
Ovis aries	GCF_016772045.1	Mammal	2831.43	1725489	546381	https://bioinformatics.um6p.ma/MegaSSR/dFiles/Ovis_aries-MegaSSR_Results.zip
Phoenix dactylifera	GCF_009389715.1	Plant	773.19	459303	135015	https://bioinformatics.um6p.ma/MegaSSR/dFiles/Phoenix_dactylifera-MegaSSR_Results.zip
Physcomitrella patens	GCF_000002425.4	Plant	472.08	423673	65594	https://bioinformatics.um6p.ma/MegaSSR/dFiles/Physcomitrella_patens-MegaSSR_Results.zip
Populus trichocarpa	GCF_000002775.4	Plant	434.29	330047	103080	https://bioinformatics.um6p.ma/MegaSSR/dFiles/Populus_trichocarpa-MegaSSR_Results.zip
Rosa chinensis	GCF_002994745.2	Plant	515.12	517448	136774	https://bioinformatics.um6p.ma/MegaSSR/dFiles/Rosa_chinensis-MegaSSR_Results.zip
Saccharomyces cerevisiae	GCF_000146045.2	Yeast	12.16	4792	1994	https://bioinformatics.um6p.ma/MegaSSR/dFiles/Saccharomyces_cerevisiae-MegaSSR_Results.zip
Selaginella moellendorffii	GCF_000143415.4	Plant	212.32	66930	21034	https://bioinformatics.um6p.ma/MegaSSR/dFiles/Selaginella_moellendorffii-MegaSSR_Results.zip
Sesamum indicum	GCF_000512975.1	Plant	275.06	212006	54890	https://bioinformatics.um6p.ma/MegaSSR/dFiles/Sesamum_indicum-MegaSSR_Results.zip
Sorghum bicolor	GCF_000003195.3	Plant	709.34	191296	77723	https://bioinformatics.um6p.ma/MegaSSR/dFiles/Sorghum_bicolor-MegaSSR_Results.zip
Tetrahymena thermophila	GCF_000189635.1	Ciliate	103.01	33530	3343	https://bioinformatics.um6p.ma/MegaSSR/dFiles/Tetrahymena_thermophila-MegaSSR_Results.zip
Vitis vinifera	GCF_000003745.3	Plant	486.2	442690	102253	https://bioinformatics.um6p.ma/MegaSSR/dFiles/Vitis_vinifera-MegaSSR_Results.zip
Xenopus tropicalis	GCF_000004195.4	Amphibian	1451.3	810086	248921	https://bioinformatics.um6p.ma/MegaSSR/dFiles/Xenopus_tropicalis-MegaSSR_Results.zip
Zea mays	GCF_902167145.1	Plant	2182.79	361036	109725	https://bioinformatics.um6p.ma/MegaSSR/dFiles/Zea_mays-MegaSSR_Results.zip
