# Supplementary material for: MegaSSR: a web server for large scale microsatellite identification, classification, and marker development
Source: Front Plant Sci. 2023 Dec 14;14:1219055. doi: 10.3389/fpls.2023.1219055 (PMC10757629; doi:10.3389/fpls.2023.1219055)
Supplement: Supplementary file 3 [file Table_3.xlsx]

## Sheet: Sheet1
Supplementary Table 3. Overview of the identified SSR motifs in 100 plant species.
Plant name	DOI	Total size of examined sequences (bp)	Total number of sequences examined	Total number of identified SSRs	Number of SSR containing sequences	Number of sequences containing more than 1 SSR	Number of SSRs present in compound formation	No. of desinged SSR primers	Di	Tri	Tetra	Penta	Hexa	Download Link
Abies lasiocarpa	https://doi.org/10.25739/8m7t-4e85	39173095	59451	9666	4110	1915	5111	1513	2045	2165	1498	1705	2253	https://bioinformatics.um6p.ma/MegaSSR/dFiles/Abies_lasiocarpa-MegaSSR_Results.zip
Actinidia chinensis	https://doi.org/10.25739/8m7t-4e85	47413406	124716	26513	13274	6801	12234	1845	11012	2140	6121	1448	5792	https://bioinformatics.um6p.ma/MegaSSR/dFiles/Actinidia_chinensis-MegaSSR_Results.zip
Agapanthus africanus	https://doi.org/10.25739/8m7t-4e85	42892936	136964	22814	10610	5117	11497	1672	5852	4862	3747	3192	5161	https://bioinformatics.um6p.ma/MegaSSR/dFiles/Agapanthus_africanus-MegaSSR_Results.zip
Agastache rugosa	https://doi.org/10.25739/8m7t-4e85	37838158	52037	23531	10590	5920	10815	3385	9131	2909	4807	1543	5141	https://bioinformatics.um6p.ma/MegaSSR/dFiles/Agastache_rugosa-MegaSSR_Results.zip
Agathis robusta	https://doi.org/10.25739/8m7t-4e85	35641267	77656	5912	3415	1142	2151	1421	1558	1394	659	876	1425	https://bioinformatics.um6p.ma/MegaSSR/dFiles/Agathis_robusta-MegaSSR_Results.zip
Allamanda cathartica	https://doi.org/10.25739/8m7t-4e85	22243113	40378	6150	2777	1246	3174	913	1773	1317	927	939	1194	https://bioinformatics.um6p.ma/MegaSSR/dFiles/Allamanda_cathartica-MegaSSR_Results.zip
Alnus serrulata	https://doi.org/10.25739/8m7t-4e85	40418218	86216	23914	10827	5679	11586	3072	7572	4307	4431	2221	5383	https://bioinformatics.um6p.ma/MegaSSR/dFiles/Alnus_serrulata-MegaSSR_Results.zip
Anisacanthus quadrifidus	https://doi.org/10.25739/8m7t-4e85	41196993	68675	11779	6117	2549	5005	2025	3329	2431	1907	1451	2661	https://bioinformatics.um6p.ma/MegaSSR/dFiles/Anisacanthus_quadrifidus-MegaSSR_Results.zip
Ardisia humilis	https://doi.org/10.25739/8m7t-4e85	53011984	106091	48929	18477	10814	27305	3192	18193	6253	10487	5864	8132	https://bioinformatics.um6p.ma/MegaSSR/dFiles/Ardisia_humilis-MegaSSR_Results.zip
Asplenium nidus	https://doi.org/10.25739/8m7t-4e85	26188731	58769	13935	5949	3597	7464	1531	5209	1498	3296	553	3379	https://bioinformatics.um6p.ma/MegaSSR/dFiles/Asplenium_nidus-MegaSSR_Results.zip
Avena fatua	https://doi.org/10.25739/8m7t-4e85	33260518	105975	5350	3277	999	1971	594	1186	1392	854	795	1123	https://bioinformatics.um6p.ma/MegaSSR/dFiles/Avena_fatua-MegaSSR_Results.zip
Barbilophozia barbata	https://doi.org/10.25739/8m7t-4e85	56095580	134372	5363	3582	1075	1514	1312	940	1371	669	960	1423	https://bioinformatics.um6p.ma/MegaSSR/dFiles/Barbilophozia_barbata-MegaSSR_Results.zip
Bathycoccus prasinos	https://doi.org/10.25739/8m7t-4e85	16315989	15088	18647	5410	4102	9162	4906	2675	7990	1570	618	5794	https://bioinformatics.um6p.ma/MegaSSR/dFiles/Bathycoccus_prasinos-MegaSSR_Results.zip
Bolbocoleon piliferum	https://doi.org/10.25739/8m7t-4e85	26424587	41234	2523	1433	592	1025	555	601	667	364	221	670	https://bioinformatics.um6p.ma/MegaSSR/dFiles/Bolbocoleon_piliferum-MegaSSR_Results.zip
Boykinia jamesii	https://doi.org/10.25739/8m7t-4e85	24502492	46717	21148	8457	5136	10992	2313	6907	4060	3871	1559	4751	https://bioinformatics.um6p.ma/MegaSSR/dFiles/Boykinia_jamesii-MegaSSR_Results.zip
Casuarina equisetifolia	https://doi.org/10.25739/8m7t-4e85	29832454	54279	10084	4763	2305	4849	1562	3196	1813	1713	1029	2333	https://bioinformatics.um6p.ma/MegaSSR/dFiles/Casuarina_equisetifolia-MegaSSR_Results.zip
Ceratopteris thalictroides	https://doi.org/10.25739/8m7t-4e85	49973966	92643	10755	5239	2779	5202	1384	4577	922	2561	306	2389	https://bioinformatics.um6p.ma/MegaSSR/dFiles/Ceratopteris_thalictroides-MegaSSR_Results.zip
Cercis canadensis	https://doi.org/10.25739/8m7t-4e85	26282615	48374	7828	4037	1650	3440	1244	2461	1497	1103	1007	1760	https://bioinformatics.um6p.ma/MegaSSR/dFiles/Cercis_canadensis-MegaSSR_Results.zip
Chlorogalum pomeridianum	https://doi.org/10.25739/8m7t-4e85	51652034	130345	26862	12985	6774	12527	2889	8072	5396	4926	2026	6442	https://bioinformatics.um6p.ma/MegaSSR/dFiles/Chlorogalum_pomeridianum-MegaSSR_Results.zip
Chroodactylon ornatum	https://doi.org/10.25739/8m7t-4e85	26859088	43084	4007	2271	788	1546	956	555	1160	313	384	1595	https://bioinformatics.um6p.ma/MegaSSR/dFiles/Chroodactylon_ornatum-MegaSSR_Results.zip
Cistus inflatus	https://doi.org/10.25739/8m7t-4e85	41830277	163728	64173	25945	13004	37355	1889	21837	13494	9594	13085	6163	https://bioinformatics.um6p.ma/MegaSSR/dFiles/Cistus_inflatus-MegaSSR_Results.zip
Climacium dendroides	https://doi.org/10.25739/8m7t-4e85	35114756	87482	6957	4332	1609	2173	1472	923	2474	690	744	2126	https://bioinformatics.um6p.ma/MegaSSR/dFiles/Climacium_dendroides-MegaSSR_Results.zip
Cocculus laurifolius	https://doi.org/10.25739/8m7t-4e85	27757702	105711	9603	5260	1945	4150	519	3209	1856	1342	1639	1557	https://bioinformatics.um6p.ma/MegaSSR/dFiles/Cocculus_laurifolius-MegaSSR_Results.zip
Copaifera officinalis	https://doi.org/10.25739/8m7t-4e85	41518084	67940	11640	5441	2544	5723	1779	4105	2151	1923	1483	1978	https://bioinformatics.um6p.ma/MegaSSR/dFiles/Copaifera_officinalis-MegaSSR_Results.zip
Cosmarium granatum	https://doi.org/10.25739/8m7t-4e85	21782842	44946	4473	2860	1107	1406	1074	440	1771	171	372	1719	https://bioinformatics.um6p.ma/MegaSSR/dFiles/Cosmarium_granatum-MegaSSR_Results.zip
Culcita macrocarpa	https://doi.org/10.25739/8m7t-4e85	54554825	152671	21527	10359	5410	10253	2366	7162	3288	4334	859	5884	https://bioinformatics.um6p.ma/MegaSSR/dFiles/Culcita_macrocarpa-MegaSSR_Results.zip
Cymbopogon nardus	https://doi.org/10.25739/8m7t-4e85	39022800	98598	9901	5749	1936	3859	1107	2358	2373	1413	1653	2104	https://bioinformatics.um6p.ma/MegaSSR/dFiles/Cymbopogon_nardus-MegaSSR_Results.zip
Cyperus papyrus	https://doi.org/10.25739/8m7t-4e85	29376242	46435	12515	6435	2702	4960	2211	3230	2008	2086	2664	2527	https://bioinformatics.um6p.ma/MegaSSR/dFiles/Cyperus_papyrus-MegaSSR_Results.zip
Cystopteris reevesiana	https://doi.org/10.25739/8m7t-4e85	31803251	65877	21948	8506	5635	12492	1669	8607	1593	5621	288	5839	https://bioinformatics.um6p.ma/MegaSSR/dFiles/Cystopteris_reevesiana-MegaSSR_Results.zip
Daphne giraldii	https://doi.org/10.25739/8m7t-4e85	38058625	64565	21424	8715	4668	11106	2902	4818	4721	3587	3544	4754	https://bioinformatics.um6p.ma/MegaSSR/dFiles/Daphne_giraldii-MegaSSR_Results.zip
Davallia fejeensis	https://doi.org/10.25739/8m7t-4e85	72554057	226833	37867	16297	9647	20090	2309	16213	2222	9858	817	8757	https://bioinformatics.um6p.ma/MegaSSR/dFiles/Davallia_fejeensis-MegaSSR_Results.zip
Deutzia scabra	https://doi.org/10.25739/8m7t-4e85	39044788	101630	23519	11599	5013	10824	2593	7629	4050	3791	3222	4827	https://bioinformatics.um6p.ma/MegaSSR/dFiles/Deutzia_scabra-MegaSSR_Results.zip
Dictyopteris undulata	https://doi.org/10.25739/8m7t-4e85	49622857	100199	12910	6946	2849	4925	3418	2714	2472	1748	2091	3885	https://bioinformatics.um6p.ma/MegaSSR/dFiles/Dictyopteris_undulata-MegaSSR_Results.zip
Didymochlaena truncatula	https://doi.org/10.25739/8m7t-4e85	17480031	35549	8843	3220	2233	5362	624	3116	996	2139	648	1944	https://bioinformatics.um6p.ma/MegaSSR/dFiles/Didymochlaena_truncatula-MegaSSR_Results.zip
Draba ossetica	https://doi.org/10.25739/8m7t-4e85	18131468	60119	8978	4242	2000	4418	722	2376	2454	1203	1069	1876	https://bioinformatics.um6p.ma/MegaSSR/dFiles/Draba_ossetica-MegaSSR_Results.zip
Eremosphaera viridis	https://doi.org/10.25739/8m7t-4e85	55039933	143655	12339	7096	2713	4791	2165	3698	1827	2406	1863	2545	https://bioinformatics.um6p.ma/MegaSSR/dFiles/Eremosphaera_viridis-MegaSSR_Results.zip
Eriospermum lancifolia	https://doi.org/10.25739/8m7t-4e85	21217246	53855	12213	5503	2944	6099	1129	3212	2825	1918	1175	3083	https://bioinformatics.um6p.ma/MegaSSR/dFiles/Eriospermum_lancifolia-MegaSSR_Results.zip
Erythroxylum coca	https://doi.org/10.25739/8m7t-4e85	46227347	74043	17146	6768	3655	9495	2024	4683	3583	2868	2496	3516	https://bioinformatics.um6p.ma/MegaSSR/dFiles/Erythroxylum_coca-MegaSSR_Results.zip
Eudorina elegans	https://doi.org/10.25739/8m7t-4e85	35801113	59711	22383	11444	5676	8087	6364	3469	8713	3131	1374	5696	https://bioinformatics.um6p.ma/MegaSSR/dFiles/Eudorina_elegans-MegaSSR_Results.zip
Euphorbia pekinensis	https://doi.org/10.25739/8m7t-4e85	37795287	99894	11045	7085	2367	3493	1257	2971	3058	1383	1354	2279	https://bioinformatics.um6p.ma/MegaSSR/dFiles/Euphorbia_pekinensis-MegaSSR_Results.zip
Garcinia livingstonei	https://doi.org/10.25739/8m7t-4e85	35358133	126327	23179	10949	4870	11326	1849	7928	4508	3531	3604	3608	https://bioinformatics.um6p.ma/MegaSSR/dFiles/Garcinia_livingstonei-MegaSSR_Results.zip
Gloeochaete wittrockiana	https://doi.org/10.25739/8m7t-4e85	37273225	54784	21031	9661	4942	8616	5513	4717	3788	4012	2821	5693	https://bioinformatics.um6p.ma/MegaSSR/dFiles/Gloeochaete_wittrockiana-MegaSSR_Results.zip
Glycyrrhiza glabra	https://doi.org/10.25739/8m7t-4e85	41856144	71116	17721	9496	4349	6493	3754	4833	3984	2500	1903	4501	https://bioinformatics.um6p.ma/MegaSSR/dFiles/Glycyrrhiza_glabra-MegaSSR_Results.zip
Glyptostrobus pensilis	https://doi.org/10.25739/8m7t-4e85	35549145	48651	3916	2281	781	1375	1293	819	1040	375	538	1144	https://bioinformatics.um6p.ma/MegaSSR/dFiles/Glyptostrobus_pensilis-MegaSSR_Results.zip
Gomortega keule	https://doi.org/10.25739/8m7t-4e85	52757850	119664	24741	12252	6372	11402	2828	8169	3489	5306	1509	6268	https://bioinformatics.um6p.ma/MegaSSR/dFiles/Gomortega_keule-MegaSSR_Results.zip
Gracilaria blodgettii	https://doi.org/10.25739/8m7t-4e85	18330591	20988	2860	1495	700	1182	633	620	865	277	242	856	https://bioinformatics.um6p.ma/MegaSSR/dFiles/Gracilaria_blodgettii-MegaSSR_Results.zip
Grateloupia catenata	https://doi.org/10.25739/8m7t-4e85	22836705	28269	3229	1581	692	1485	753	847	771	458	369	784	https://bioinformatics.um6p.ma/MegaSSR/dFiles/Grateloupia_catenata-MegaSSR_Results.zip
Halocarpus bidwillii	https://doi.org/10.25739/8m7t-4e85	36913904	56881	3442	2411	647	848	1240	599	948	275	523	1097	https://bioinformatics.um6p.ma/MegaSSR/dFiles/Halocarpus_bidwillii-MegaSSR_Results.zip
Helonias bullata	https://doi.org/10.25739/8m7t-4e85	42833764	86809	30681	12162	7291	16662	3321	9821	4871	6133	2621	7235	https://bioinformatics.um6p.ma/MegaSSR/dFiles/Helonias_bullata-MegaSSR_Results.zip
Helwingia japonica	https://doi.org/10.25739/8m7t-4e85	35969147	78168	17851	8886	4536	8130	1921	6842	2860	3313	1023	3813	https://bioinformatics.um6p.ma/MegaSSR/dFiles/Helwingia_japonica-MegaSSR_Results.zip
Hemiselmis virescens	https://doi.org/10.25739/8m7t-4e85	18240017	42833	5164	2733	1187	2213	783	1430	1506	628	310	1290	https://bioinformatics.um6p.ma/MegaSSR/dFiles/Hemiselmis_virescens-MegaSSR_Results.zip
Hibiscus cannabinus	https://doi.org/10.25739/8m7t-4e85	36883603	91769	8782	5520	1878	2885	1227	1542	2496	814	1191	2739	https://bioinformatics.um6p.ma/MegaSSR/dFiles/Hibiscus_cannabinus-MegaSSR_Results.zip
Hydrocotyle umbellata	https://doi.org/10.25739/8m7t-4e85	42080406	146378	14545	7956	3675	6256	911	4129	3493	2487	1088	3348	https://bioinformatics.um6p.ma/MegaSSR/dFiles/Hydrocotyle_umbellata-MegaSSR_Results.zip
Illicium parviflorum	https://doi.org/10.25739/8m7t-4e85	12062174	38912	6507	3072	1637	3193	512	1863	1409	1059	543	1633	https://bioinformatics.um6p.ma/MegaSSR/dFiles/Illicium_parviflorum-MegaSSR_Results.zip
Ipomoea indica	https://doi.org/10.25739/8m7t-4e85	36056975	59609	20490	8435	4472	10577	3013	5785	4385	3459	2853	4008	https://bioinformatics.um6p.ma/MegaSSR/dFiles/Ipomoea_indica-MegaSSR_Results.zip
Isoetes tegetiformans	https://doi.org/10.25739/8m7t-4e85	46041496	101743	3165	2154	528	872	783	612	795	308	553	897	https://bioinformatics.um6p.ma/MegaSSR/dFiles/Isoetes_tegetiformans-MegaSSR_Results.zip
Lactuca graminifolia	https://doi.org/10.25739/8m7t-4e85	30056950	90155	10794	6133	2504	4226	1287	1978	2929	1295	900	3692	https://bioinformatics.um6p.ma/MegaSSR/dFiles/Lactuca_graminifolia-MegaSSR_Results.zip
Lagerstroemia indica	https://doi.org/10.25739/8m7t-4e85	39774166	119731	8177	4990	2043	2889	1090	1939	2116	1219	554	2349	https://bioinformatics.um6p.ma/MegaSSR/dFiles/Lagerstroemia_indica-MegaSSR_Results.zip
Lantana camara	https://doi.org/10.25739/8m7t-4e85	31550502	86101	13258	6026	2733	6868	1263	4230	2535	2183	1981	2329	https://bioinformatics.um6p.ma/MegaSSR/dFiles/Lantana_camara-MegaSSR_Results.zip
Leucobryum glaucum	https://doi.org/10.25739/8m7t-4e85	31959144	65349	3923	2180	708	1597	798	753	867	530	679	1094	https://bioinformatics.um6p.ma/MegaSSR/dFiles/Leucobryum_glaucum-MegaSSR_Results.zip
Linum bienne	https://doi.org/10.25739/8m7t-4e85	28413266	81365	10253	5604	2425	4282	1323	1583	3738	1337	1042	2553	https://bioinformatics.um6p.ma/MegaSSR/dFiles/Linum_bienne-MegaSSR_Results.zip
Liquidambar styraciflua	https://doi.org/10.25739/8m7t-4e85	69965722	328633	203058	84999	42376	110594	11160	76045	34497	33969	37765	20782	https://bioinformatics.um6p.ma/MegaSSR/dFiles/Liquidambar_styraciflua-MegaSSR_Results.zip
Lobochlamys segnis	https://doi.org/10.25739/8m7t-4e85	33208589	47754	25905	11581	6509	9694	8815	3129	8666	2924	3819	7367	https://bioinformatics.um6p.ma/MegaSSR/dFiles/Lobochlamys_segnis-MegaSSR_Results.zip
Lycium barbarum	https://doi.org/10.25739/8m7t-4e85	40627635	78981	11244	5745	2382	5018	1505	3702	2664	1431	1526	1921	https://bioinformatics.um6p.ma/MegaSSR/dFiles/Lycium_barbarum-MegaSSR_Results.zip
Lycopodium deuterodensum	https://doi.org/10.25739/8m7t-4e85	46618296	83903	17472	7176	4369	9658	1449	5220	2478	4058	1405	4311	https://bioinformatics.um6p.ma/MegaSSR/dFiles/Lycopodium_deuterodensum-MegaSSR_Results.zip
Lygodium japonicum	https://doi.org/10.25739/8m7t-4e85	32534655	79362	19436	8403	5251	10070	1818	6331	3196	4408	376	5125	https://bioinformatics.um6p.ma/MegaSSR/dFiles/Lygodium_japonicum-MegaSSR_Results.zip
Micrasterias fimbriata	https://doi.org/10.25739/8m7t-4e85	33929897	64971	8256	4775	1828	3014	2052	1286	2792	578	840	2760	https://bioinformatics.um6p.ma/MegaSSR/dFiles/Micrasterias_fimbriata-MegaSSR_Results.zip
Mollugo cerviana	https://doi.org/10.25739/8m7t-4e85	29544612	46136	13090	6453	3051	5527	2456	3756	2826	1760	1812	2936	https://bioinformatics.um6p.ma/MegaSSR/dFiles/Mollugo_cerviana-MegaSSR_Results.zip
Monotropa uniflora	https://doi.org/10.25739/8m7t-4e85	35978996	98250	11255	5618	2892	5368	1022	3946	1352	2595	709	2653	https://bioinformatics.um6p.ma/MegaSSR/dFiles/Monotropa_uniflora-MegaSSR_Results.zip
Myristica fragrans	https://doi.org/10.25739/8m7t-4e85	35306782	49443	14880	6416	3532	7695	2196	5256	2355	2927	1468	2874	https://bioinformatics.um6p.ma/MegaSSR/dFiles/Myristica_fragrans-MegaSSR_Results.zip
Nannochloris atomus	https://doi.org/10.25739/8m7t-4e85	17832173	32695	12048	6429	3254	4703	2478	1565	5770	664	559	3490	https://bioinformatics.um6p.ma/MegaSSR/dFiles/Nannochloris_atomus-MegaSSR_Results.zip
Nephroselmis olivacea	https://doi.org/10.25739/8m7t-4e85	37159159	51160	8098	4846	1742	2761	2402	1324	1985	1121	864	2804	https://bioinformatics.um6p.ma/MegaSSR/dFiles/Nephroselmis_olivacea-MegaSSR_Results.zip
Nicotiana sylvestris	https://doi.org/10.25739/8m7t-4e85	39116654	110647	8910	4879	1857	3849	900	2545	2153	1143	1179	1890	https://bioinformatics.um6p.ma/MegaSSR/dFiles/Nicotiana_sylvestris-MegaSSR_Results.zip
Oncotheca balansae	https://doi.org/10.25739/8m7t-4e85	69999067	152788	22584	11137	5404	10536	2750	7802	2974	4422	1844	5542	https://bioinformatics.um6p.ma/MegaSSR/dFiles/Oncotheca_balansae-MegaSSR_Results.zip
Opuntia polyacantha	https://doi.org/10.25739/8m7t-4e85	18670182	26417	2698	1322	558	1096	830	443	808	270	312	865	https://bioinformatics.um6p.ma/MegaSSR/dFiles/Opuntia_polyacantha-MegaSSR_Results.zip
Orchidantha maxillarioides	https://doi.org/10.25739/8m7t-4e85	42129690	95325	14448	7587	3257	6306	1868	4231	3547	2031	1694	2945	https://bioinformatics.um6p.ma/MegaSSR/dFiles/Orchidantha_maxillarioides-MegaSSR_Results.zip
Papuacedrus papuana	https://doi.org/10.25739/8m7t-4e85	36165591	85708	5088	3008	952	1848	1019	1365	1105	543	727	1348	https://bioinformatics.um6p.ma/MegaSSR/dFiles/Papuacedrus_papuana-MegaSSR_Results.zip
Peganum harmala	https://doi.org/10.25739/8m7t-4e85	32206896	47330	13145	5743	2911	6519	2003	3650	2797	2141	1716	2841	https://bioinformatics.um6p.ma/MegaSSR/dFiles/Peganum_harmala-MegaSSR_Results.zip
Phellodendron amurense	https://doi.org/10.25739/8m7t-4e85	39804417	74863	22033	9520	5363	11412	2587	7617	3140	4592	2118	4566	https://bioinformatics.um6p.ma/MegaSSR/dFiles/Phellodendron_amurense-MegaSSR_Results.zip
Philonotis fontana	https://doi.org/10.25739/8m7t-4e85	38292609	60439	10475	3998	2140	5938	1472	2141	2591	1753	1846	2144	https://bioinformatics.um6p.ma/MegaSSR/dFiles/Philonotis_fontana-MegaSSR_Results.zip
Phymatodocis nordstedtiana	https://doi.org/10.25739/8m7t-4e85	25287941	37308	8967	4038	2358	4255	2186	1224	3697	619	741	2686	https://bioinformatics.um6p.ma/MegaSSR/dFiles/Phymatodocis_nordstedtiana-MegaSSR_Results.zip
Phymatosorus grossus	https://doi.org/10.25739/8m7t-4e85	36028488	95162	16175	7200	4070	8514	1094	6697	1436	3807	766	3469	https://bioinformatics.um6p.ma/MegaSSR/dFiles/Phymatosorus_grossus-MegaSSR_Results.zip
Pinus jeffreyi	https://doi.org/10.25739/8m7t-4e85	44962686	83859	6191	3359	1139	2624	1160	1464	1307	837	1092	1491	https://bioinformatics.um6p.ma/MegaSSR/dFiles/Pinus_jeffreyi-MegaSSR_Results.zip
Pistia stratiotes	https://doi.org/10.25739/8m7t-4e85	32568448	54306	8846	4523	2224	3908	1482	3102	1425	1837	490	1992	https://bioinformatics.um6p.ma/MegaSSR/dFiles/Pistia_stratiotes-MegaSSR_Results.zip
Pleurastrum insigne	https://doi.org/10.25739/8m7t-4e85	35583458	52088	3861	2620	823	1057	1397	457	1473	446	521	964	https://bioinformatics.um6p.ma/MegaSSR/dFiles/Pleurastrum_insigne-MegaSSR_Results.zip
Polygala lutea	https://doi.org/10.25739/8m7t-4e85	53867304	129993	9009	5975	1761	2617	1586	2123	1536	1300	1818	2232	https://bioinformatics.um6p.ma/MegaSSR/dFiles/Polygala_lutea-MegaSSR_Results.zip
Prunella vulgaris	https://doi.org/10.25739/8m7t-4e85	37366226	72252	13308	6811	2904	5671	1724	3711	2832	2056	1744	2965	https://bioinformatics.um6p.ma/MegaSSR/dFiles/Prunella_vulgaris-MegaSSR_Results.zip
Prymnesium parvum	https://doi.org/10.25739/8m7t-4e85	27861806	48768	2439	1667	464	704	555	437	826	171	381	624	https://bioinformatics.um6p.ma/MegaSSR/dFiles/Prymnesium_parvum-MegaSSR_Results.zip
Psychotria marginata	https://doi.org/10.25739/8m7t-4e85	40626073	74443	10781	5854	2225	4210	2087	3257	2428	1397	1534	2165	https://bioinformatics.um6p.ma/MegaSSR/dFiles/Psychotria_marginata-MegaSSR_Results.zip
Pteris vittata	https://doi.org/10.25739/8m7t-4e85	48144062	102016	27824	11105	7119	15595	2004	10942	2208	7169	973	6532	https://bioinformatics.um6p.ma/MegaSSR/dFiles/Pteris_vittata-MegaSSR_Results.zip
Pteromonas angulosa	https://doi.org/10.25739/8m7t-4e85	28234214	53212	20596	9392	5562	9514	3922	3222	6866	2635	1286	6587	https://bioinformatics.um6p.ma/MegaSSR/dFiles/Pteromonas_angulosa-MegaSSR_Results.zip
Quillaja saponaria	https://doi.org/10.25739/8m7t-4e85	35152137	74392	10570	4915	2200	5268	1201	3190	2067	1684	1489	2140	https://bioinformatics.um6p.ma/MegaSSR/dFiles/Quillaja_saponaria-MegaSSR_Results.zip
Rehmannia glutinosa	https://doi.org/10.25739/8m7t-4e85	31956387	78110	8474	4577	1924	3654	924	2902	1742	1338	761	1731	https://bioinformatics.um6p.ma/MegaSSR/dFiles/Rehmannia_glutinosa-MegaSSR_Results.zip
Rhododendron scopulorum	https://doi.org/10.25739/8m7t-4e85	41074940	127832	49531	23723	11390	24032	2770	21760	5948	9201	5196	7426	https://bioinformatics.um6p.ma/MegaSSR/dFiles/Rhododendron_scopulorum-MegaSSR_Results.zip
Ricinus communis	https://doi.org/10.25739/8m7t-4e85	28211404	64315	19272	7649	4190	10445	2151	5473	4173	3072	2866	3688	https://bioinformatics.um6p.ma/MegaSSR/dFiles/Ricinus_communis-MegaSSR_Results.zip
Saccharina japonica	https://doi.org/10.25739/8m7t-4e85	31728486	76104	32344	14076	7330	14774	6401	7047	9466	4271	4890	6670	https://bioinformatics.um6p.ma/MegaSSR/dFiles/Saccharina_japonica-MegaSSR_Results.zip
Salix purpurea	https://doi.org/10.25739/8m7t-4e85	35615140	74166	9725	5682	2275	3608	1517	2655	2331	1401	988	2350	https://bioinformatics.um6p.ma/MegaSSR/dFiles/Salix_purpurea-MegaSSR_Results.zip
Sarcandra glabra	https://doi.org/10.25739/8m7t-4e85	25650165	49381	15345	6316	3782	8218	1547	4785	2576	3021	1205	3758	https://bioinformatics.um6p.ma/MegaSSR/dFiles/Sarcandra_glabra-MegaSSR_Results.zip
Saururus cernuus	https://doi.org/10.25739/8m7t-4e85	19664919	39066	3543	1931	723	1509	564	1077	789	477	415	785	https://bioinformatics.um6p.ma/MegaSSR/dFiles/Saururus_cernuus-MegaSSR_Results.zip
Schiedea membranacea	https://doi.org/10.25739/8m7t-4e85	63820082	141317	16068	7470	3305	7989	1835	3006	3836	2132	2606	4488	https://bioinformatics.um6p.ma/MegaSSR/dFiles/Schiedea_membranacea-MegaSSR_Results.zip
Selaginella apoda	https://doi.org/10.25739/8m7t-4e85	26289047	44749	21051	8017	5017	9562	5494	2943	7614	2422	1243	6829	https://bioinformatics.um6p.ma/MegaSSR/dFiles/Selaginella_apoda-MegaSSR_Results.zip
Sideroxylon reclinatum	https://doi.org/10.25739/8m7t-4e85	50759742	133822	56009	21936	12894	30989	4281	20252	8438	11401	6544	9374	https://bioinformatics.um6p.ma/MegaSSR/dFiles/Sideroxylon_reclinatum-MegaSSR_Results.zip
Sisyrinchium angustifolium	https://doi.org/10.25739/8m7t-4e85	33480628	83640	5309	3319	1143	1841	698	1140	1785	523	642	1219	https://bioinformatics.um6p.ma/MegaSSR/dFiles/Sisyrinchium_angustifolium-MegaSSR_Results.zip
Solanum xanthocarpum	https://doi.org/10.25739/8m7t-4e85	49489622	84019	6888	4605	1274	1916	1659	2167	1838	645	826	1412	https://bioinformatics.um6p.ma/MegaSSR/dFiles/Solanum_xanthocarpum-MegaSSR_Results.zip
Stackhousia spathulata	https://doi.org/10.25739/8m7t-4e85	27823991	110754	19346	7828	4173	11015	1010	4903	4265	3313	4560	2305	https://bioinformatics.um6p.ma/MegaSSR/dFiles/Stackhousia_spathulata-MegaSSR_Results.zip
Staphylea trifolia	https://doi.org/10.25739/8m7t-4e85	42390256	103326	11838	6489	2417	4964	1448	3747	2757	1519	1489	2326	https://bioinformatics.um6p.ma/MegaSSR/dFiles/Staphylea_trifolia-MegaSSR_Results.zip
Staurodesmus omearii	https://doi.org/10.25739/8m7t-4e85	35111420	43361	18855	8486	4626	7172	6522	1551	8180	756	776	7592	https://bioinformatics.um6p.ma/MegaSSR/dFiles/Staurodesmus_omearii-MegaSSR_Results.zip
Tetradesmus dimorphus	https://doi.org/10.25739/8m7t-4e85	39287494	56355	54862	19645	13208	24476	14035	1032	33417	910	1273	18230	https://bioinformatics.um6p.ma/MegaSSR/dFiles/Tetradesmus_dimorphus-MegaSSR_Results.zip
Teucrium chamaedrys	https://doi.org/10.25739/8m7t-4e85	44417152	118570	13120	7110	2916	5621	1139	4695	2217	2182	1360	2666	https://bioinformatics.um6p.ma/MegaSSR/dFiles/Teucrium_chamaedrys-MegaSSR_Results.zip
Typha angustifolia	https://doi.org/10.25739/8m7t-4e85	28840747	55790	12195	5992	3024	5375	1767	3639	2444	2061	965	3086	https://bioinformatics.um6p.ma/MegaSSR/dFiles/Typha_angustifolia-MegaSSR_Results.zip
Uvaria microcarpa	https://doi.org/10.25739/8m7t-4e85	24603430	38574	6986	3631	1675	2881	1388	1823	1645	1142	612	1764	https://bioinformatics.um6p.ma/MegaSSR/dFiles/Uvaria_microcarpa-MegaSSR_Results.zip
Viola tricolor	https://doi.org/10.25739/8m7t-4e85	48210627	154526	11367	6415	2178	4724	855	2081	3560	1362	1879	2485	https://bioinformatics.um6p.ma/MegaSSR/dFiles/Viola_tricolor-MegaSSR_Results.zip
Wisteria floribunda	https://doi.org/10.25739/8m7t-4e85	14674076	55532	9424	4812	2016	4310	721	2680	2004	1353	1289	2098	https://bioinformatics.um6p.ma/MegaSSR/dFiles/Wisteria_floribunda-MegaSSR_Results.zip
Total		4111622282	9218020	1895065	874182	433564	907626	243878	557191	403688	310319	215783	408084
