# Supplementary material for: MegaSSR: a web server for large scale microsatellite identification, classification, and marker development
Source: Front Plant Sci. 2023 Dec 14;14:1219055. doi: 10.3389/fpls.2023.1219055 (PMC10757629; doi:10.3389/fpls.2023.1219055)
Supplement: Supplementary file 4 [file Table_4.xlsx]

## Sheet: Orthogroups
Supplementary Table 4: Ortho-Finder analysis for date palm SSR with 200 bp flanking regions of MegaSSRs analysis and SSRs reported by Mokhtar et al (2016).
Orthogroup	MegaSSR	Mokhtar2016
OG0000000	PDK_30s1190081==MegaSSR==12==Mono==_A_10==10==20916==20925==20716==21125, PDK_30s1190081==MegaSSR==13==Mono==_T_11==11==21081==21091==20881==21291, PDK_30s65509724==MegaSSR==67==Mono==_T_12==12==154219==154230==154019==154430, PDK_30s668381==MegaSSR==8==Mono==_A_12==12==20110==20121==19910==20321, PDK_30s668381==MegaSSR==9==Mono==_T_12==12==20276==20287==20076==20487, PDK_30s803861==MegaSSR==2==C…	PDK_30s1190081==Mokhtar2016==12==Mono==_A_10==10==20916==20925==20716==21125, PDK_30s1190081==Mokhtar2016==13==Mono==_T_11==11==21081==21091==20881==21291, PDK_30s65509724==Mokhtar2016==67==Mono==_T_12==12==154219==154230==154019==154430, PDK_30s668381==Mokhtar2016==8==Mono==_A_12==12==20110==20121==19910==20321, PDK_30s668381==Mokhtar2016==9==Mono==_T_12==12==20276==20287==20076==20487, PDK_30s8…
OG0000001	PDK_30s1028781==MegaSSR==2==Mono==_T_15==15==1139==1153==939==1353, PDK_30s1120171==MegaSSR==6==Mono==_A_11==11==8751==8761==8551==8961, PDK_30s1176501==MegaSSR==2==Mono==_A_11==11==1063==1073==863==1273, PDK_30s6550976==MegaSSR==14==Mono==_A_11==11==47337==47347==47137==47547, PDK_30s660281==MegaSSR==18==Mono==_A_12==12==43388==43399==43188==43599, PDK_30s718521==MegaSSR==6==Mono==_A_11==11==182…	PDK_30s1028781==Mokhtar2016==2==Mono==_T_15==15==1139==1153==939==1353, PDK_30s1120171==Mokhtar2016==6==Mono==_A_11==11==8751==8761==8551==8961, PDK_30s1176501==Mokhtar2016==2==Mono==_A_11==11==1063==1073==863==1273, PDK_30s6550976==Mokhtar2016==14==Mono==_A_11==11==47337==47347==47137==47547, PDK_30s660281==Mokhtar2016==18==Mono==_A_12==12==43388==43399==43188==43599, PDK_30s718521==Mokhtar2016=…
OG0000002	PDK_30s909701==MegaSSR==1==Mono==_T_11==11==7127==7137==6927==7337, PDK_30s909701==MegaSSR==2==Mono==_T_11==11==8862==8872==8662==9072, PDK_30s909701==MegaSSR==3==Mono==_T_11==11==9077==9087==8877==9287, PDK_30s909701==MegaSSR==4==Mono==_T_11==11==9292==9302==9092==9502, PDK_30s909701==MegaSSR==5==Mono==_T_11==11==9507==9517==9307==9717, PDK_30s909701==MegaSSR==6==Mono==_T_11==11==9722==9732==952…	PDK_30s909701==Mokhtar2016==1==Mono==_T_11==11==7127==7137==6927==7337, PDK_30s909701==Mokhtar2016==2==Mono==_T_11==11==8862==8872==8662==9072, PDK_30s909701==Mokhtar2016==3==Mono==_T_11==11==9077==9087==8877==9287, PDK_30s909701==Mokhtar2016==4==Mono==_T_11==11==9292==9302==9092==9502, PDK_30s909701==Mokhtar2016==5==Mono==_T_11==11==9507==9517==9307==9717, PDK_30s909701==Mokhtar2016==6==Mono==_T…
OG0000003	PDK_30s790121==MegaSSR==24==Mono==_T_15==15==51921==51935==51721==52135, PDK_30s790121==MegaSSR==25==Mono==_T_16==16==52048==52063==51848==52263, PDK_30s877101==MegaSSR==13==Mono==_T_15==15==18889==18903==18689==19103, PDK_30s877101==MegaSSR==14==Mono==_T_16==16==19016==19031==18816==19231, PDK_30s975301==MegaSSR==3==Mono==_T_15==15==18271==18285==18071==18485, PDK_30s975301==MegaSSR==4==Mono==_T…	PDK_30s790121==Mokhtar2016==24==Mono==_T_15==15==51921==51935==51721==52135, PDK_30s790121==Mokhtar2016==25==Mono==_T_16==16==52048==52063==51848==52263, PDK_30s877101==Mokhtar2016==13==Mono==_T_15==15==18889==18903==18689==19103, PDK_30s877101==Mokhtar2016==14==Mono==_T_16==16==19016==19031==18816==19231, PDK_30s975301==Mokhtar2016==3==Mono==_T_15==15==18271==18285==18071==18485, PDK_30s975301==…
OG0000004	PDK_30s1205511==MegaSSR==1==Tri==_GAA_5==15==10840==10854==10640==11054, PDK_30s1205511==MegaSSR==2==Tri==_GAA_5==15==11232==11246==11032==11446, PDK_30s685491==MegaSSR==1==Tri==_GAA_5==15==406==420==206==620, PDK_30s685491==MegaSSR==2==Tri==_GAA_5==15==798==812==598==1012, PDK_30s685491==MegaSSR==3==Tri==_GAA_5==15==1190==1204==990==1404, PDK_30s685491==MegaSSR==4==Tri==_GAA_5==15==1582==1596==1…	PDK_30s1205511==Mokhtar2016==1==Tri==_GAA_5==15==10840==10854==10640==11054, PDK_30s1205511==Mokhtar2016==2==Tri==_GAA_5==15==11232==11246==11032==11446, PDK_30s685491==Mokhtar2016==1==Tri==_GAA_5==15==406==420==206==620, PDK_30s685491==Mokhtar2016==2==Tri==_GAA_5==15==798==812==598==1012, PDK_30s685491==Mokhtar2016==3==Tri==_GAA_5==15==1190==1204==990==1404, PDK_30s685491==Mokhtar2016==4==Tri==_…
OG0000005	PDK_30s772861==MegaSSR==1==Compound==_T_11gtataacggcagctcatacacgagtgtagttttctgttttctgattttgttgactacatccatacttgtgtgtgagtcgctgttgtatc_A_14==114==280==393==80==593, PDK_30s772861==MegaSSR==2==Compound==_T_11gtataacggcagctcatacacgagtgtagttttctgttttctgattttgttgactacatccatacttgtgtgtgagtcgctgttgtatc_A_14==114==618==731==418==931, PDK_30s772861==MegaSSR==3==Compound==_T_11gtataacggcagctcatacacgagtgtagttt…	PDK_30s772861==Mokhtar2016==1==Compound==_T_11gtataacggcagctcatacacgagtgtagttttctgttttctgattttgttgactacatccatacttgtgtgtgagtcgctgttgtatc_A_14==114==280==393==80==593, PDK_30s772861==Mokhtar2016==2==Compound==_T_11gtataacggcagctcatacacgagtgtagttttctgttttctgattttgttgactacatccatacttgtgtgtgagtcgctgttgtatc_A_14==114==618==731==418==931, PDK_30s772861==Mokhtar2016==3==Compound==_T_11gtataacggcagctcataca…
OG0000006	PDK_30s1028781==MegaSSR==1==Di==_GA_11==22==654==675==454==875, PDK_30s1043711==MegaSSR==1==Di==_GA_10==20==1315==1334==1115==1534, PDK_30s1163231==MegaSSR==4==Di==_GA_11==22==3733==3754==3533==3954, PDK_30s6550976==MegaSSR==15==Di==_TC_12==24==47959==47982==47759==48182, PDK_30s943301==MegaSSR==18==Di==_CT_11==22==26720==26741==26520==26941, PDK_30s953221==MegaSSR==2==Di==_GA_7==14==940==953==74…	PDK_30s1028781==Mokhtar2016==1==Di==_GA_11==22==654==675==454==875, PDK_30s1043711==Mokhtar2016==1==Di==_GA_10==20==1315==1334==1115==1534, PDK_30s1163231==Mokhtar2016==4==Di==_GA_11==22==3733==3754==3533==3954, PDK_30s6550976==Mokhtar2016==15==Di==_TC_12==24==47959==47982==47759==48182, PDK_30s943301==Mokhtar2016==18==Di==_CT_11==22==26720==26741==26520==26941, PDK_30s953221==Mokhtar2016==2==Di=…
OG0000007	PDK_30s1027301==MegaSSR==15==Mono==_G_13==13==34963==34975==34763==35175, PDK_30s1126301==MegaSSR==20==Mono==_G_13==13==46337==46349==46137==46549, PDK_30s705791==MegaSSR==49==Mono==_G_13==13==111600==111612==111400==111812, PDK_30s740551==MegaSSR==11==Mono==_G_13==13==21446==21458==21246==21658, PDK_30s758551==MegaSSR==4==Mono==_G_13==13==4602==4614==4402==4814, PDK_30s846461==MegaSSR==4==Mono==…	PDK_30s1027301==Mokhtar2016==15==Mono==_G_13==13==34963==34975==34763==35175, PDK_30s1126301==Mokhtar2016==20==Mono==_G_13==13==46337==46349==46137==46549, PDK_30s705791==Mokhtar2016==49==Mono==_G_13==13==111600==111612==111400==111812, PDK_30s740551==Mokhtar2016==11==Mono==_G_13==13==21446==21458==21246==21658, PDK_30s758551==Mokhtar2016==4==Mono==_G_13==13==4602==4614==4402==4814, PDK_30s846461…
OG0000008	PDK_30s1088591==MegaSSR==5==Di==_TA_6==12==7650==7661==7450==7861, PDK_30s1120391==MegaSSR==6==Di==_AT_10==20==17399==17418==17199==17618, PDK_30s660071==MegaSSR==2==Di==_TA_6==12==12860==12871==12660==13071, PDK_30s743421==MegaSSR==1==Di==_AT_7==14==5241==5254==5041==5454, PDK_30s813012==MegaSSR==11==Di==_AT_6==12==24444==24455==24244==24655, PDK_30s941141==MegaSSR==8==Di==_TA_6==12==28908==2891…	PDK_30s1088591==Mokhtar2016==5==Di==_TA_6==12==7650==7661==7450==7861, PDK_30s1120391==Mokhtar2016==6==Di==_AT_10==20==17399==17418==17199==17618, PDK_30s660071==Mokhtar2016==2==Di==_TA_6==12==12860==12871==12660==13071, PDK_30s743421==Mokhtar2016==1==Di==_AT_7==14==5241==5254==5041==5454, PDK_30s813012==Mokhtar2016==11==Di==_AT_6==12==24444==24455==24244==24655, PDK_30s941141==Mokhtar2016==8==Di…
OG0000009	PDK_30s663981==MegaSSR==12==Di==_CT_7==14==39180==39193==38980==39393, PDK_30s733111==MegaSSR==5==Di==_GA_9==18==23739==23756==23539==23956, PDK_30s796341==MegaSSR==3==Di==_GA_9==18==2974==2991==2774==3191, PDK_30s898011==MegaSSR==3==Di==_TC_6==12==8708==8719==8508==8919, PDK_30s918561==MegaSSR==100==Di==_TC_8==16==217471==217486==217271==217686, PDK_30s919502==MegaSSR==2==Di==_AG_9==18==12768==1…	PDK_30s663981==Mokhtar2016==12==Di==_CT_7==14==39180==39193==38980==39393, PDK_30s733111==Mokhtar2016==5==Di==_GA_9==18==23739==23756==23539==23956, PDK_30s796341==Mokhtar2016==3==Di==_GA_9==18==2974==2991==2774==3191, PDK_30s898011==Mokhtar2016==3==Di==_TC_6==12==8708==8719==8508==8919, PDK_30s918561==Mokhtar2016==100==Di==_TC_8==16==217471==217486==217271==217686, PDK_30s919502==Mokhtar2016==2=…
OG0000010	PDK_30s1024561==MegaSSR==33==Di==_CT_6==12==62513==62524==62313==62724, PDK_30s1100921==MegaSSR==6==Di==_CT_6==12==17066==17077==16866==17277, PDK_30s1170661==MegaSSR==4==Di==_CT_6==12==14130==14141==13930==14341, PDK_30s65509180==MegaSSR==51==Di==_CT_6==12==97716==97727==97516==97927, PDK_30s826691==MegaSSR==9==Compound==_GA_6_GAG_5*==25==17626==17650==17426==17850, PDK_30s998211==MegaSSR==6==Di…	PDK_30s1024561==Mokhtar2016==33==Di==_CT_6==12==62513==62524==62313==62724, PDK_30s1100921==Mokhtar2016==6==Di==_CT_6==12==17066==17077==16866==17277, PDK_30s1170661==Mokhtar2016==4==Di==_CT_6==12==14130==14141==13930==14341, PDK_30s65509180==Mokhtar2016==51==Di==_CT_6==12==97716==97727==97516==97927, PDK_30s826691==Mokhtar2016==9==Compound==_GA_6_GAG_5*==25==17626==17650==17426==17850, PDK_30s99…
OG0000011	PDK_30s1009521==MegaSSR==1==Compound==_TC_6tt_TC_7_AC_8==44==2374==2417==2174==2617, PDK_30s690751==MegaSSR==1==Compound==_TG_12_AG_18==60==1524==1583==1324==1783, PDK_30s751951==MegaSSR==1==Compound==_TC_7_AC_8==30==1883==1912==1683==2112, PDK_30s791941==MegaSSR==2==Compound==_TG_12tat_GA_13==53==2241==2293==2041==2493, PDK_30s791941==MegaSSR==3==Compound==_TG_8ggt_GA_8==35==2989==3023==2789==32…	PDK_30s1009521==Mokhtar2016==1==Compound==_TC_6tt_TC_7_AC_8==44==2374==2417==2174==2617, PDK_30s690751==Mokhtar2016==1==Compound==_TG_12_AG_18==60==1524==1583==1324==1783, PDK_30s751951==Mokhtar2016==1==Compound==_TC_7_AC_8==30==1883==1912==1683==2112, PDK_30s791941==Mokhtar2016==2==Compound==_TG_12tat_GA_13==53==2241==2293==2041==2493, PDK_30s791941==Mokhtar2016==3==Compound==_TG_8ggt_GA_8==35==…
OG0000012	PDK_30s683541==MegaSSR==7==Mono==_A_11==11==19067==19077==18867==19277, PDK_30s711191==MegaSSR==7==Mono==_A_11==11==9732==9742==9532==9942, PDK_30s801291==MegaSSR==5==Mono==_T_11==11==12758==12768==12558==12968, PDK_30s829371==MegaSSR==6==Mono==_A_11==11==11045==11055==10845==11255, PDK_30s838821==MegaSSR==5==Mono==_T_11==11==23282==23292==23082==23492	PDK_30s683541==Mokhtar2016==7==Mono==_A_11==11==19067==19077==18867==19277, PDK_30s711191==Mokhtar2016==7==Mono==_A_11==11==9732==9742==9532==9942, PDK_30s801291==Mokhtar2016==5==Mono==_T_11==11==12758==12768==12558==12968, PDK_30s829371==Mokhtar2016==6==Mono==_A_11==11==11045==11055==10845==11255, PDK_30s838821==Mokhtar2016==5==Mono==_T_11==11==23282==23292==23082==23492
OG0000013	PDK_30s982431==MegaSSR==2==Tri==_GAT_5==15==3325==3339==3125==3539, PDK_30s982431==MegaSSR==3==Tri==_GAT_5==15==3537==3551==3337==3751, PDK_30s982431==MegaSSR==4==Tri==_GAT_5==15==3749==3763==3549==3963, PDK_30s982431==MegaSSR==5==Tri==_GAT_5==15==3961==3975==3761==4175, PDK_30s982431==MegaSSR==6==Tri==_GAT_5==15==4173==4187==3973==4387	PDK_30s982431==Mokhtar2016==2==Tri==_GAT_5==15==3325==3339==3125==3539, PDK_30s982431==Mokhtar2016==3==Tri==_GAT_5==15==3537==3551==3337==3751, PDK_30s982431==Mokhtar2016==4==Tri==_GAT_5==15==3749==3763==3549==3963, PDK_30s982431==Mokhtar2016==5==Tri==_GAT_5==15==3961==3975==3761==4175, PDK_30s982431==Mokhtar2016==6==Tri==_GAT_5==15==4173==4187==3973==4387
OG0000014	PDK_30s1060661==MegaSSR==1==Tri==_AGA_7==21==1430==1450==1230==1650, PDK_30s1071321==MegaSSR==3==Tri==_TCT_5==15==9294==9308==9094==9508, PDK_30s1118711==MegaSSR==2==Tri==_AAG_7==21==3636==3656==3436==3856, PDK_30s752551==MegaSSR==1==Tri==_TCT_8==24==3145==3168==2945==3368	PDK_30s1060661==Mokhtar2016==1==Tri==_AGA_7==21==1430==1450==1230==1650, PDK_30s1071321==Mokhtar2016==3==Tri==_TCT_5==15==9294==9308==9094==9508, PDK_30s1118711==Mokhtar2016==2==Tri==_AAG_7==21==3636==3656==3436==3856, PDK_30s752551==Mokhtar2016==1==Tri==_TCT_8==24==3145==3168==2945==3368
OG0000015	PDK_30s1048531==MegaSSR==2==Mono==_A_12==12==4745==4756==4545==4956, PDK_30s677551==MegaSSR==1==Mono==_A_12==12==1617==1628==1417==1828, PDK_30s762041==MegaSSR==1==Mono==_T_10==10==4398==4407==4198==4607, PDK_30s923671==MegaSSR==6==Mono==_T_15==15==5496==5510==5296==5710	PDK_30s1048531==Mokhtar2016==2==Mono==_A_12==12==4745==4756==4545==4956, PDK_30s677551==Mokhtar2016==1==Mono==_A_12==12==1617==1628==1417==1828, PDK_30s762041==Mokhtar2016==1==Mono==_T_10==10==4398==4407==4198==4607, PDK_30s923671==Mokhtar2016==6==Mono==_T_15==15==5496==5510==5296==5710
OG0000016	PDK_30s1114741==MegaSSR==1==Mono==_A_12==12==2414==2425==2214==2625, PDK_30s974671==MegaSSR==2==Mono==_A_12==12==3591==3602==3391==3802, PDK_30s974671==MegaSSR==3==Mono==_A_12==12==3910==3921==3710==4121, PDK_30s974671==MegaSSR==4==Mono==_A_12==12==4230==4241==4030==4441	PDK_30s1114741==Mokhtar2016==1==Mono==_A_12==12==2414==2425==2214==2625, PDK_30s974671==Mokhtar2016==2==Mono==_A_12==12==3591==3602==3391==3802, PDK_30s974671==Mokhtar2016==3==Mono==_A_12==12==3910==3921==3710==4121, PDK_30s974671==Mokhtar2016==4==Mono==_A_12==12==4230==4241==4030==4441
OG0000017	PDK_30s1056611==MegaSSR==3==Mono==_T_16==16==1452==1467==1252==1667, PDK_30s1119671==MegaSSR==1==Mono==_T_24==24==505==528==305==728, PDK_30s823591==MegaSSR==2==Mono==_A_22==22==4204==4225==4004==4425, PDK_30s897371==MegaSSR==1==Mono==_T_22==22==242==263==42==463	PDK_30s1056611==Mokhtar2016==3==Mono==_T_16==16==1452==1467==1252==1667, PDK_30s1119671==Mokhtar2016==1==Mono==_T_24==24==505==528==305==728, PDK_30s823591==Mokhtar2016==2==Mono==_A_22==22==4204==4225==4004==4425, PDK_30s897371==Mokhtar2016==1==Mono==_T_22==22==242==263==42==463
OG0000018	PDK_30s1045131==MegaSSR==1==Mono==_T_10==10==2441==2450==2241==2650, PDK_30s779621==MegaSSR==12==Mono==_A_10==10==29892==29901==29692==30101, PDK_30s901301==MegaSSR==17==Mono==_A_10==10==30312==30321==30112==30521, PDK_30s911591==MegaSSR==17==Mono==_A_11==11==31072==31082==30872==31282	PDK_30s1045131==Mokhtar2016==1==Mono==_T_10==10==2441==2450==2241==2650, PDK_30s779621==Mokhtar2016==12==Mono==_A_10==10==29892==29901==29692==30101, PDK_30s901301==Mokhtar2016==17==Mono==_A_10==10==30312==30321==30112==30521, PDK_30s911591==Mokhtar2016==17==Mono==_A_11==11==31072==31082==30872==31282
OG0000019	PDK_30s1140221==MegaSSR==2==Di==_TA_6==12==1276==1287==1076==1487, PDK_30s1210361==MegaSSR==11==Di==_TA_6==12==18948==18959==18748==19159, PDK_30s658771==MegaSSR==2==Di==_TA_6==12==10945==10956==10745==11156, PDK_30s808171==MegaSSR==23==Di==_TA_6==12==51818==51829==51618==52029	PDK_30s1140221==Mokhtar2016==2==Di==_TA_6==12==1276==1287==1076==1487, PDK_30s1210361==Mokhtar2016==11==Di==_TA_6==12==18948==18959==18748==19159, PDK_30s658771==Mokhtar2016==2==Di==_TA_6==12==10945==10956==10745==11156, PDK_30s808171==Mokhtar2016==23==Di==_TA_6==12==51818==51829==51618==52029
OG0000020	PDK_30s1088301==MegaSSR==11==Mono==_A_10==10==14615==14624==14415==14824, PDK_30s65509200==MegaSSR==3==Mono==_T_15==15==19945==19959==19745==20159, PDK_30s744781==MegaSSR==4==Mono==_A_10==10==6872==6881==6672==7081, PDK_30s746191==MegaSSR==1==Mono==_T_11==11==692==702==492==902	PDK_30s1088301==Mokhtar2016==11==Mono==_A_10==10==14615==14624==14415==14824, PDK_30s65509200==Mokhtar2016==3==Mono==_T_15==15==19945==19959==19745==20159, PDK_30s744781==Mokhtar2016==4==Mono==_A_10==10==6872==6881==6672==7081, PDK_30s746191==Mokhtar2016==1==Mono==_T_11==11==692==702==492==902
OG0000021	PDK_30s1126931==MegaSSR==5==Mono==_A_13==13==11590==11602==11390==11802, PDK_30s695991==MegaSSR==1==Mono==_T_12==12==738==749==538==949, PDK_30s936721==MegaSSR==1==Mono==_T_19==19==688==706==488==906, PDK_30s983711==MegaSSR==10==Tetra==_AAAG_5==20==14081==14100==13881==14300	PDK_30s1126931==Mokhtar2016==5==Mono==_A_13==13==11590==11602==11390==11802, PDK_30s695991==Mokhtar2016==1==Mono==_T_12==12==738==749==538==949, PDK_30s936721==Mokhtar2016==1==Mono==_T_19==19==688==706==488==906, PDK_30s983711==Mokhtar2016==10==Tetra==_AAAG_5==20==14081==14100==13881==14300
OG0000022	PDK_30s65509103==MegaSSR==3==Mono==_A_10==10==6974==6983==6774==7183, PDK_30s65509103==MegaSSR==4==Mono==_A_14==14==7103==7116==6903==7316, PDK_30s65509103==MegaSSR==5==Mono==_T_12==12==7221==7232==7021==7432, PDK_30s769911==MegaSSR==3==Mono==_A_11==11==434==444==234==644	PDK_30s65509103==Mokhtar2016==3==Mono==_A_10==10==6974==6983==6774==7183, PDK_30s65509103==Mokhtar2016==4==Mono==_A_14==14==7103==7116==6903==7316, PDK_30s65509103==Mokhtar2016==5==Mono==_T_12==12==7221==7232==7021==7432, PDK_30s769911==Mokhtar2016==3==Mono==_A_11==11==434==444==234==644
OG0000023	PDK_30s731511==MegaSSR==7==Mono==_A_10==10==16205==16214==16005==16414, PDK_30s732171==MegaSSR==45==Mono==_A_14==14==89667==89680==89467==89880, PDK_30s886601==MegaSSR==12==Mono==_A_10==10==36635==36644==36435==36844, PDK_30s975801==MegaSSR==2==Mono==_A_11==11==1193==1203==993==1403	PDK_30s731511==Mokhtar2016==7==Mono==_A_10==10==16205==16214==16005==16414, PDK_30s732171==Mokhtar2016==45==Mono==_A_14==14==89667==89680==89467==89880, PDK_30s886601==Mokhtar2016==12==Mono==_A_10==10==36635==36644==36435==36844, PDK_30s975801==Mokhtar2016==2==Mono==_A_11==11==1193==1203==993==1403
OG0000024	PDK_30s680101==MegaSSR==11==Mono==_A_10==10==14492==14501==14292==14701, PDK_30s680101==MegaSSR==12==Mono==_A_10==10==15827==15836==15627==16036, PDK_30s680101==MegaSSR==13==Mono==_A_10==10==16096==16105==15896==16305, PDK_30s680101==MegaSSR==14==Mono==_A_10==10==16366==16375==16166==16575	PDK_30s680101==Mokhtar2016==11==Mono==_A_10==10==14492==14501==14292==14701, PDK_30s680101==Mokhtar2016==12==Mono==_A_10==10==15827==15836==15627==16036, PDK_30s680101==Mokhtar2016==13==Mono==_A_10==10==16096==16105==15896==16305, PDK_30s680101==Mokhtar2016==14==Mono==_A_10==10==16366==16375==16166==16575
OG0000025	PDK_30s1103551==MegaSSR==23==Di==_CT_7==14==55064==55077==54864==55277, PDK_30s1197801==MegaSSR==1==Di==_CT_6==12==1175==1186==975==1386, PDK_30s828361==MegaSSR==11==Di==_GA_7==14==20385==20398==20185==20598, PDK_30s887531==MegaSSR==12==Di==_GA_6==12==38704==38715==38504==38915	PDK_30s1103551==Mokhtar2016==23==Di==_CT_7==14==55064==55077==54864==55277, PDK_30s1197801==Mokhtar2016==1==Di==_CT_6==12==1175==1186==975==1386, PDK_30s828361==Mokhtar2016==11==Di==_GA_7==14==20385==20398==20185==20598, PDK_30s887531==Mokhtar2016==12==Di==_GA_6==12==38704==38715==38504==38915
OG0000026	PDK_30s1014031==MegaSSR==1==Mono==_T_12==12==481==492==281==692, PDK_30s1014031==MegaSSR==2==Mono==_T_12==12==1553==1564==1353==1764, PDK_30s1080591==MegaSSR==10==Mono==_T_12==12==22163==22174==21963==22374, PDK_30s1080591==MegaSSR==12==Mono==_T_12==12==25098==25109==24898==25309	PDK_30s1014031==Mokhtar2016==1==Mono==_T_12==12==481==492==281==692, PDK_30s1014031==Mokhtar2016==2==Mono==_T_12==12==1553==1564==1353==1764, PDK_30s1080591==Mokhtar2016==10==Mono==_T_12==12==22163==22174==21963==22374, PDK_30s1080591==Mokhtar2016==12==Mono==_T_12==12==25098==25109==24898==25309
OG0000027	PDK_30s853851==MegaSSR==5==Di==_AC_6==12==6492==6503==6292==6703, PDK_30s853851==MegaSSR==6==Di==_AC_6==12==7389==7400==7189==7600, PDK_30s853851==MegaSSR==8==Di==_AC_6==12==9190==9201==8990==9401, PDK_30s853851==MegaSSR==9==Di==_AC_6==12==9637==9648==9437==9848	PDK_30s853851==Mokhtar2016==5==Di==_AC_6==12==6492==6503==6292==6703, PDK_30s853851==Mokhtar2016==6==Di==_AC_6==12==7389==7400==7189==7600, PDK_30s853851==Mokhtar2016==8==Di==_AC_6==12==9190==9201==8990==9401, PDK_30s853851==Mokhtar2016==9==Di==_AC_6==12==9637==9648==9437==9848
OG0000028	PDK_30s1174821==MegaSSR==2==Mono==_T_10==10==1043==1052==843==1252, PDK_30s779921==MegaSSR==13==Mono==_T_10==10==17521==17530==17321==17730, PDK_30s779921==MegaSSR==8==Di==_GA_12==24==14619==14642==14419==14842, PDK_30s779921==MegaSSR==9==Mono==_T_10==10==14777==14786==14577==14986	PDK_30s1174821==Mokhtar2016==2==Mono==_T_10==10==1043==1052==843==1252, PDK_30s779921==Mokhtar2016==13==Mono==_T_10==10==17521==17530==17321==17730, PDK_30s779921==Mokhtar2016==8==Di==_GA_12==24==14619==14642==14419==14842, PDK_30s779921==Mokhtar2016==9==Mono==_T_10==10==14777==14786==14577==14986
OG0000029	PDK_30s702201==MegaSSR==2==Mono==_T_12==12==1146==1157==946==1357, PDK_30s733241==MegaSSR==5==Mono==_A_13==13==17443==17455==17243==17655, PDK_30s733241==MegaSSR==8==Mono==_A_16==16==20572==20587==20372==20787, PDK_30s741771==MegaSSR==2==Mono==_T_16==16==590==605==390==805	PDK_30s702201==Mokhtar2016==2==Mono==_T_12==12==1146==1157==946==1357, PDK_30s733241==Mokhtar2016==5==Mono==_A_13==13==17443==17455==17243==17655, PDK_30s733241==Mokhtar2016==8==Mono==_A_16==16==20572==20587==20372==20787, PDK_30s741771==Mokhtar2016==2==Mono==_T_16==16==590==605==390==805
OG0000030	PDK_30s853061==MegaSSR==2==Mono==_T_13==13==771==783==571==983, PDK_30s853061==MegaSSR==3==Di==_TA_6==12==929==940==729==1140, PDK_30s857431==MegaSSR==1==Mono==_T_13==13==765==777==565==977, PDK_30s857431==MegaSSR==2==Di==_TA_8==16==925==940==725==1140	PDK_30s853061==Mokhtar2016==2==Mono==_T_13==13==771==783==571==983, PDK_30s853061==Mokhtar2016==3==Di==_TA_6==12==929==940==729==1140, PDK_30s857431==Mokhtar2016==1==Mono==_T_13==13==765==777==565==977, PDK_30s857431==Mokhtar2016==2==Di==_TA_8==16==925==940==725==1140
OG0000031	PDK_30s1088681==MegaSSR==1==Compound==_A_16gagagggagacgggatcaaatcctacctaatttgcatcaatctccatctataaaagaatctattcctctcctcctagggcatcaagcgagagctcttt_A_13==127==218==344==18==544, PDK_30s1088681==MegaSSR==2==Mono==_T_11==11==530==540==330==740, PDK_30s1088681==MegaSSR==3==Compound==_A_16gagagggagacgggatcaaatcctacctaatttgcatcaatctccatctataaaagaatctattcctctcctcctagggcatcaagcgagagctctttc_A_13==128==1168==12…	PDK_30s1088681==Mokhtar2016==1==Compound==_A_16gagagggagacgggatcaaatcctacctaatttgcatcaatctccatctataaaagaatctattcctctcctcctagggcatcaagcgagagctcttt_A_13==127==218==344==18==544, PDK_30s1088681==Mokhtar2016==2==Mono==_T_11==11==530==540==330==740, PDK_30s1088681==Mokhtar2016==3==Compound==_A_16gagagggagacgggatcaaatcctacctaatttgcatcaatctccatctataaaagaatctattcctctcctcctagggcatcaagcgagagctctttc_A_13==1…
OG0000032	PDK_30s664521==MegaSSR==2==Tri==_GAT_7==21==4329==4349==4129==4549, PDK_30s664521==MegaSSR==3==Tri==_GAG_7==21==4473==4493==4273==4693, PDK_30s664521==MegaSSR==4==Tri==_GAT_8==24==4631==4654==4431==4854, PDK_30s664521==MegaSSR==5==Tri==_GAG_5==15==4778==4792==4578==4992	PDK_30s664521==Mokhtar2016==2==Tri==_GAT_7==21==4329==4349==4129==4549, PDK_30s664521==Mokhtar2016==3==Tri==_GAG_7==21==4473==4493==4273==4693, PDK_30s664521==Mokhtar2016==4==Tri==_GAT_8==24==4631==4654==4431==4854, PDK_30s664521==Mokhtar2016==5==Tri==_GAG_5==15==4778==4792==4578==4992
OG0000033	PDK_30s1024141==MegaSSR==1==Mono==_T_11==11==1811==1821==1611==2021, PDK_30s698681==MegaSSR==1==Mono==_A_10==10==1758==1767==1558==1967, PDK_30s844451==MegaSSR==3==Mono==_T_10==10==2199==2208==1999==2408	PDK_30s1024141==Mokhtar2016==1==Mono==_T_11==11==1811==1821==1611==2021, PDK_30s698681==Mokhtar2016==1==Mono==_A_10==10==1758==1767==1558==1967, PDK_30s844451==Mokhtar2016==3==Mono==_T_10==10==2199==2208==1999==2408
OG0000034	PDK_30s758511==MegaSSR==1==Mono==_T_12==12==1226==1237==1026==1437, PDK_30s856391==MegaSSR==2==Mono==_T_12==12==1322==1333==1122==1533, PDK_30s992521==MegaSSR==1==Mono==_T_11==11==467==477==267==677	PDK_30s758511==Mokhtar2016==1==Mono==_T_12==12==1226==1237==1026==1437, PDK_30s856391==Mokhtar2016==2==Mono==_T_12==12==1322==1333==1122==1533, PDK_30s992521==Mokhtar2016==1==Mono==_T_11==11==467==477==267==677
OG0000035	PDK_30s1060481==MegaSSR==2==Mono==_T_10==10==1920==1929==1720==2129, PDK_30s780001==MegaSSR==2==Mono==_A_10==10==11514==11523==11314==11723, PDK_30s780001==MegaSSR==3==Mono==_A_10==10==12204==12213==12004==12413	PDK_30s1060481==Mokhtar2016==2==Mono==_T_10==10==1920==1929==1720==2129, PDK_30s780001==Mokhtar2016==2==Mono==_A_10==10==11514==11523==11314==11723, PDK_30s780001==Mokhtar2016==3==Mono==_A_10==10==12204==12213==12004==12413
OG0000036	PDK_30s850691==MegaSSR==3==Di==_CT_9==18==4095==4112==3895==4312, PDK_30s969661==MegaSSR==1==Di==_CT_6==12==989==1000==789==1200, PDK_30s969661==MegaSSR==2==Di==_CT_9==18==1941==1958==1741==2158	PDK_30s850691==Mokhtar2016==3==Di==_CT_9==18==4095==4112==3895==4312, PDK_30s969661==Mokhtar2016==1==Di==_CT_6==12==989==1000==789==1200, PDK_30s969661==Mokhtar2016==2==Di==_CT_9==18==1941==1958==1741==2158
OG0000037	PDK_30s1053641==MegaSSR==5==Mono==_T_14==14==20518==20531==20318==20731, PDK_30s65509353==MegaSSR==1==Mono==_T_10==10==1459==1468==1259==1668, PDK_30s805921==MegaSSR==1==Mono==_A_12==12==4205==4216==4005==4416	PDK_30s1053641==Mokhtar2016==5==Mono==_T_14==14==20518==20531==20318==20731, PDK_30s65509353==Mokhtar2016==1==Mono==_T_10==10==1459==1468==1259==1668, PDK_30s805921==Mokhtar2016==1==Mono==_A_12==12==4205==4216==4005==4416
OG0000038	PDK_30s1164611==MegaSSR==1==Tri==_TTC_7==21==980==1000==780==1200, PDK_30s824541==MegaSSR==3==Tri==_GAA_7==21==6325==6345==6125==6545, PDK_30s901151==MegaSSR==1==Tri==_GAA_7==21==2360==2380==2160==2580	PDK_30s1164611==Mokhtar2016==1==Tri==_TTC_7==21==980==1000==780==1200, PDK_30s824541==Mokhtar2016==3==Tri==_GAA_7==21==6325==6345==6125==6545, PDK_30s901151==Mokhtar2016==1==Tri==_GAA_7==21==2360==2380==2160==2580
OG0000039	PDK_30s678911==MegaSSR==4==Mono==_A_13==13==20607==20619==20407==20819, PDK_30s862891==MegaSSR==3==Mono==_A_14==14==4438==4451==4238==4651, PDK_30s917651==MegaSSR==2==Mono==_A_13==13==1262==1274==1062==1474	PDK_30s678911==Mokhtar2016==4==Mono==_A_13==13==20607==20619==20407==20819, PDK_30s862891==Mokhtar2016==3==Mono==_A_14==14==4438==4451==4238==4651, PDK_30s917651==Mokhtar2016==2==Mono==_A_13==13==1262==1274==1062==1474
OG0000040	PDK_30s690291==MegaSSR==3==Mono==_T_12==12==601==612==401==812, PDK_30s695741==MegaSSR==3==Mono==_A_10==10==2562==2571==2362==2771, PDK_30s816531==MegaSSR==1==Mono==_T_12==12==469==480==269==680	PDK_30s690291==Mokhtar2016==3==Mono==_T_12==12==601==612==401==812, PDK_30s695741==Mokhtar2016==3==Mono==_A_10==10==2562==2571==2362==2771, PDK_30s816531==Mokhtar2016==1==Mono==_T_12==12==469==480==269==680
OG0000041	PDK_30s799551==MegaSSR==1==Mono==_A_10==10==1784==1793==1584==1993, PDK_30s800191==MegaSSR==2==Mono==_T_10==10==1120==1129==920==1329, PDK_30s921151==MegaSSR==1==Mono==_A_12==12==2746==2757==2546==2957	PDK_30s799551==Mokhtar2016==1==Mono==_A_10==10==1784==1793==1584==1993, PDK_30s800191==Mokhtar2016==2==Mono==_T_10==10==1120==1129==920==1329, PDK_30s921151==Mokhtar2016==1==Mono==_A_12==12==2746==2757==2546==2957
OG0000042	PDK_30s1013491==MegaSSR==16==Di==_AT_7==14==29468==29481==29268==29681, PDK_30s1013491==MegaSSR==17==Di==_AT_13==26==29802==29827==29602==30027, PDK_30s817131==MegaSSR==1==Di==_AT_13==26==1155==1180==955==1380	PDK_30s1013491==Mokhtar2016==16==Di==_AT_7==14==29468==29481==29268==29681, PDK_30s1013491==Mokhtar2016==17==Di==_AT_13==26==29802==29827==29602==30027, PDK_30s817131==Mokhtar2016==1==Di==_AT_13==26==1155==1180==955==1380
OG0000043	PDK_30s730991==MegaSSR==2==Compound==_TAA_5caac_AAT_7==40==253==292==53==492, PDK_30s730991==MegaSSR==3==Tri==_CTA_5==15==487==501==287==701, PDK_30s732401==MegaSSR==2==Compound==_TTA_7ttgttg_TTA_5==42==3278==3319==3078==3519	PDK_30s730991==Mokhtar2016==2==Compound==_TAA_5caac_AAT_7==40==253==292==53==492, PDK_30s730991==Mokhtar2016==3==Tri==_CTA_5==15==487==501==287==701, PDK_30s732401==Mokhtar2016==2==Compound==_TTA_7ttgttg_TTA_5==42==3278==3319==3078==3519
OG0000044	PDK_30s727001==MegaSSR==3==Mono==_A_10==10==5302==5311==5102==5511, PDK_30s759551==MegaSSR==2==Mono==_T_10==10==1133==1142==933==1342, PDK_30s942751==MegaSSR==8==Mono==_T_11==11==15066==15076==14866==15276	PDK_30s727001==Mokhtar2016==3==Mono==_A_10==10==5302==5311==5102==5511, PDK_30s759551==Mokhtar2016==2==Mono==_T_10==10==1133==1142==933==1342, PDK_30s942751==Mokhtar2016==8==Mono==_T_11==11==15066==15076==14866==15276
OG0000045	PDK_30s727001==MegaSSR==4==Mono==_T_10==10==5499==5508==5299==5708, PDK_30s759551==MegaSSR==1==Mono==_A_10==10==936==945==736==1145, PDK_30s942751==MegaSSR==7==Mono==_A_10==10==14870==14879==14670==15079	PDK_30s727001==Mokhtar2016==4==Mono==_T_10==10==5499==5508==5299==5708, PDK_30s759551==Mokhtar2016==1==Mono==_A_10==10==936==945==736==1145, PDK_30s942751==Mokhtar2016==7==Mono==_A_10==10==14870==14879==14670==15079
OG0000046	PDK_30s1054171==MegaSSR==1==Compound==_AG_6gggggcggnnnnnnnnnnnnnnnnnnnnnnnnnnnnnnnnnnnnnnnnnnnnnnnnnnnnnnnnnnnn_TC_12==104==643==746==443==946, PDK_30s1054171==MegaSSR==2==Mono==_C_13==13==992==1004==792==1204, PDK_30s1054171==MegaSSR==3==Di==_CT_17==34==1127==1160==927==1360	PDK_30s1054171==Mokhtar2016==1==Compound==_AG_6gggggcggnnnnnnnnnnnnnnnnnnnnnnnnnnnnnnnnnnnnnnnnnnnnnnnnnnnnnnnnnnnn_TC_12==104==643==746==443==946, PDK_30s1054171==Mokhtar2016==2==Mono==_C_13==13==992==1004==792==1204, PDK_30s1054171==Mokhtar2016==3==Di==_CT_17==34==1127==1160==927==1360
OG0000047	PDK_30s1001731==MegaSSR==3==Mono==_A_16==16==642==657==442==857, PDK_30s723931==MegaSSR==2==Mono==_A_12==12==2450==2461==2250==2661, PDK_30s845151==MegaSSR==1==Mono==_T_10==10==1164==1173==964==1373	PDK_30s1001731==Mokhtar2016==3==Mono==_A_16==16==642==657==442==857, PDK_30s723931==Mokhtar2016==2==Mono==_A_12==12==2450==2461==2250==2661, PDK_30s845151==Mokhtar2016==1==Mono==_T_10==10==1164==1173==964==1373
OG0000048	PDK_30s1161261==MegaSSR==1==Mono==_A_13==13==1339==1351==1139==1551, PDK_30s842951==MegaSSR==1==Mono==_A_10==10==2335==2344==2135==2544, PDK_30s850851==MegaSSR==1==Mono==_T_10==10==517==526==317==726	PDK_30s1161261==Mokhtar2016==1==Mono==_A_13==13==1339==1351==1139==1551, PDK_30s842951==Mokhtar2016==1==Mono==_A_10==10==2335==2344==2135==2544, PDK_30s850851==Mokhtar2016==1==Mono==_T_10==10==517==526==317==726
OG0000049	PDK_30s947921==MegaSSR==6==Mono==_T_13==13==7418==7430==7218==7630, PDK_30s988641==MegaSSR==10==Mono==_T_13==13==11577==11589==11377==11789, PDK_30s988641==MegaSSR==9==Di==_CT_28==56==11418==11473==11218==11673	PDK_30s947921==Mokhtar2016==6==Mono==_T_13==13==7418==7430==7218==7630, PDK_30s988641==Mokhtar2016==10==Mono==_T_13==13==11577==11589==11377==11789, PDK_30s988641==Mokhtar2016==9==Di==_CT_28==56==11418==11473==11218==11673
OG0000050	PDK_30s1120741==MegaSSR==2==Mono==_T_13==13==6118==6130==5918==6330, PDK_30s796561==MegaSSR==1==Mono==_A_10==10==318==327==118==527, PDK_30s868691==MegaSSR==1==Mono==_A_13==13==208==220==8==420	PDK_30s1120741==Mokhtar2016==2==Mono==_T_13==13==6118==6130==5918==6330, PDK_30s796561==Mokhtar2016==1==Mono==_A_10==10==318==327==118==527, PDK_30s868691==Mokhtar2016==1==Mono==_A_13==13==208==220==8==420
OG0000051	PDK_30s1001121==MegaSSR==1==Mono==_T_11==11==435==445==235==645, PDK_30s672291==MegaSSR==23==Mono==_T_15==15==48913==48927==48713==49127, PDK_30s846351==MegaSSR==6==Mono==_T_13==13==5566==5578==5366==5778	PDK_30s1001121==Mokhtar2016==1==Mono==_T_11==11==435==445==235==645, PDK_30s672291==Mokhtar2016==23==Mono==_T_15==15==48913==48927==48713==49127, PDK_30s846351==Mokhtar2016==6==Mono==_T_13==13==5566==5578==5366==5778
OG0000052	PDK_30s1136451==MegaSSR==1==Compound==_T_12gagagagagaggagctgtgcttgaatttttcga_T_10==55==2569==2623==2369==2823, PDK_30s709531==MegaSSR==2==Compound==_A_10cgaaaaattcaagcacagctcctctc_A_19==55==1299==1353==1099==1553, PDK_30s709531==MegaSSR==3==Compound==_A_17caaaaaattcaagcacagcccctccc_A_18==61==1526==1586==1326==1786	PDK_30s1136451==Mokhtar2016==1==Compound==_T_12gagagagagaggagctgtgcttgaatttttcga_T_10==55==2569==2623==2369==2823, PDK_30s709531==Mokhtar2016==2==Compound==_A_10cgaaaaattcaagcacagctcctctc_A_19==55==1299==1353==1099==1553, PDK_30s709531==Mokhtar2016==3==Compound==_A_17caaaaaattcaagcacagcccctccc_A_18==61==1526==1586==1326==1786
OG0000053	PDK_30s1083021==MegaSSR==1==Di==_CT_19==38==1969==2006==1769==2206, PDK_30s1083021==MegaSSR==2==Di==_CT_10==20==3344==3363==3144==3563, PDK_30s966421==MegaSSR==7==Di==_AG_10==20==12580==12599==12380==12799	PDK_30s1083021==Mokhtar2016==1==Di==_CT_19==38==1969==2006==1769==2206, PDK_30s1083021==Mokhtar2016==2==Di==_CT_10==20==3344==3363==3144==3563, PDK_30s966421==Mokhtar2016==7==Di==_AG_10==20==12580==12599==12380==12799
OG0000054	PDK_30s861221==MegaSSR==1==Mono==_A_10==10==1272==1281==1072==1481, PDK_30s861221==MegaSSR==2==Mono==_A_10==10==2899==2908==2699==3108, PDK_30s978291==MegaSSR==1==Mono==_T_11==11==856==866==656==1066	PDK_30s861221==Mokhtar2016==1==Mono==_A_10==10==1272==1281==1072==1481, PDK_30s861221==Mokhtar2016==2==Mono==_A_10==10==2899==2908==2699==3108, PDK_30s978291==Mokhtar2016==1==Mono==_T_11==11==856==866==656==1066
OG0000055	PDK_30s1048531==MegaSSR==3==Tri==_AGA_5==15==5062==5076==4862==5276, PDK_30s677551==MegaSSR==2==Tri==_AGA_5==15==1937==1951==1737==2151, PDK_30s923671==MegaSSR==5==Tri==_TTC_5==15==5172==5186==4972==5386	PDK_30s1048531==Mokhtar2016==3==Tri==_AGA_5==15==5062==5076==4862==5276, PDK_30s677551==Mokhtar2016==2==Tri==_AGA_5==15==1937==1951==1737==2151, PDK_30s923671==Mokhtar2016==5==Tri==_TTC_5==15==5172==5186==4972==5386
OG0000056	PDK_30s733701==MegaSSR==2==Di==_TA_9==18==3822==3839==3622==4039, PDK_30s733701==MegaSSR==3==Mono==_A_10==10==3979==3988==3779==4188, PDK_30s733701==MegaSSR==4==Di==_TA_6==12==4169==4180==3969==4380	PDK_30s733701==Mokhtar2016==2==Di==_TA_9==18==3822==3839==3622==4039, PDK_30s733701==Mokhtar2016==3==Mono==_A_10==10==3979==3988==3779==4188, PDK_30s733701==Mokhtar2016==4==Di==_TA_6==12==4169==4180==3969==4380
OG0000057	PDK_30s1120521==MegaSSR==1==Di==_CT_8==16==235==250==35==450, PDK_30s1150371==MegaSSR==4==Di==_AG_8==16==7136==7151==6936==7351, PDK_30s925441==MegaSSR==2==Di==_CT_8==16==1924==1939==1724==2139	PDK_30s1120521==Mokhtar2016==1==Di==_CT_8==16==235==250==35==450, PDK_30s1150371==Mokhtar2016==4==Di==_AG_8==16==7136==7151==6936==7351, PDK_30s925441==Mokhtar2016==2==Di==_CT_8==16==1924==1939==1724==2139
OG0000058	PDK_30s1171571==MegaSSR==2==Mono==_T_10==10==2843==2852==2643==3052, PDK_30s755531==MegaSSR==2==Mono==_T_10==10==2302==2311==2102==2511, PDK_30s859881==MegaSSR==9==Mono==_A_10==10==25744==25753==25544==25953	PDK_30s1171571==Mokhtar2016==2==Mono==_T_10==10==2843==2852==2643==3052, PDK_30s755531==Mokhtar2016==2==Mono==_T_10==10==2302==2311==2102==2511, PDK_30s859881==Mokhtar2016==9==Mono==_A_10==10==25744==25753==25544==25953
OG0000059	PDK_30s1151511==MegaSSR==2==Compound==_CT_6cc_CT_6==26==1896==1921==1696==2121, PDK_30s737961==MegaSSR==1==Di==_CT_7==14==373==386==173==586, PDK_30s848721==MegaSSR==2==Compound==_GA_6gg_GA_6==26==7656==7681==7456==7881	PDK_30s1151511==Mokhtar2016==2==Compound==_CT_6cc_CT_6==26==1896==1921==1696==2121, PDK_30s737961==Mokhtar2016==1==Di==_CT_7==14==373==386==173==586, PDK_30s848721==Mokhtar2016==2==Compound==_GA_6gg_GA_6==26==7656==7681==7456==7881
OG0000060	PDK_30s1007271==MegaSSR==1==Tri==_ATG_6==18==248==265==48==465, PDK_30s878851==MegaSSR==1==Tri==_ATC_5==15==1087==1101==887==1301, PDK_30s987461==MegaSSR==1==Tri==_ATG_5==15==794==808==594==1008	PDK_30s1007271==Mokhtar2016==1==Tri==_ATG_6==18==248==265==48==465, PDK_30s878851==Mokhtar2016==1==Tri==_ATC_5==15==1087==1101==887==1301, PDK_30s987461==Mokhtar2016==1==Tri==_ATG_5==15==794==808==594==1008
OG0000061	PDK_30s1151511==MegaSSR==1==Mono==_T_10==10==1062==1071==862==1271, PDK_30s891481==MegaSSR==3==Mono==_T_10==10==7519==7528==7319==7728, PDK_30s982591==MegaSSR==4==Mono==_A_11==11==7119==7129==6919==7329	PDK_30s1151511==Mokhtar2016==1==Mono==_T_10==10==1062==1071==862==1271, PDK_30s891481==Mokhtar2016==3==Mono==_T_10==10==7519==7528==7319==7728, PDK_30s982591==Mokhtar2016==4==Mono==_A_11==11==7119==7129==6919==7329
OG0000062	PDK_30s1098441==MegaSSR==2==Mono==_A_10==10==5008==5017==4808==5217, PDK_30s1119471==MegaSSR==1==Mono==_A_10==10==5685==5694==5485==5894, PDK_30s1119471==MegaSSR==2==Mono==_A_11==11==5840==5850==5640==6050	PDK_30s1098441==Mokhtar2016==2==Mono==_A_10==10==5008==5017==4808==5217, PDK_30s1119471==Mokhtar2016==1==Mono==_A_10==10==5685==5694==5485==5894, PDK_30s1119471==Mokhtar2016==2==Mono==_A_11==11==5840==5850==5640==6050
OG0000063	PDK_30s1043282==MegaSSR==2==Di==_GT_7==14==1123==1136==923==1336, PDK_30s915621==MegaSSR==1==Compound==_GT_6atatattcatttggac_GT_6==40==3280==3319==3080==3519, PDK_30s915621==MegaSSR==2==Di==_GT_7==14==5194==5207==4994==5407	PDK_30s1043282==Mokhtar2016==2==Di==_GT_7==14==1123==1136==923==1336, PDK_30s915621==Mokhtar2016==1==Compound==_GT_6atatattcatttggac_GT_6==40==3280==3319==3080==3519, PDK_30s915621==Mokhtar2016==2==Di==_GT_7==14==5194==5207==4994==5407
OG0000064	PDK_30s805301==MegaSSR==4==Mono==_A_10==10==5650==5659==5450==5859, PDK_30s805301==MegaSSR==5==Mono==_A_19==19==5892==5910==5692==6110, PDK_30s994381==MegaSSR==1==Mono==_T_10==10==235==244==35==444	PDK_30s805301==Mokhtar2016==4==Mono==_A_10==10==5650==5659==5450==5859, PDK_30s805301==Mokhtar2016==5==Mono==_A_19==19==5892==5910==5692==6110, PDK_30s994381==Mokhtar2016==1==Mono==_T_10==10==235==244==35==444
OG0000065	PDK_30s1034591==MegaSSR==1==Di==_AG_6==12==779==790==579==990, PDK_30s1118701==MegaSSR==3==Di==_AG_6==12==6388==6399==6188==6599, PDK_30s1118701==MegaSSR==4==Di==_AG_6==12==6928==6939==6728==7139	PDK_30s1034591==Mokhtar2016==1==Di==_AG_6==12==779==790==579==990, PDK_30s1118701==Mokhtar2016==3==Di==_AG_6==12==6388==6399==6188==6599, PDK_30s1118701==Mokhtar2016==4==Di==_AG_6==12==6928==6939==6728==7139
OG0000066	PDK_30s740391==MegaSSR==3==Mono==_T_10==10==1681==1690==1481==1890, PDK_30s740391==MegaSSR==4==Mono==_A_11==11==1819==1829==1619==2029, PDK_30s954591==MegaSSR==8==Compound==_T_10ctttcgagaaaaagttagtttgcatgttttcttggatgaggatctggtttataagttgatccttggaaagaagctgctcaaaatggaaaggaacg_A_11==116==7685==7800==7485==8000	PDK_30s740391==Mokhtar2016==3==Mono==_T_10==10==1681==1690==1481==1890, PDK_30s740391==Mokhtar2016==4==Mono==_A_11==11==1819==1829==1619==2029, PDK_30s954591==Mokhtar2016==8==Compound==_T_10ctttcgagaaaaagttagtttgcatgttttcttggatgaggatctggtttataagttgatccttggaaagaagctgctcaaaatggaaaggaacg_A_11==116==7685==7800==7485==8000
OG0000067	PDK_30s1051561==MegaSSR==1==Tri==_CAG_6==18==6994==7011==6794==7211, PDK_30s1051561==MegaSSR==2==Tri==_CAG_6==18==7784==7801==7584==8001, PDK_30s1125321==MegaSSR==1==Tri==_CTG_6==18==727==744==527==944	PDK_30s1051561==Mokhtar2016==1==Tri==_CAG_6==18==6994==7011==6794==7211, PDK_30s1051561==Mokhtar2016==2==Tri==_CAG_6==18==7784==7801==7584==8001, PDK_30s1125321==Mokhtar2016==1==Tri==_CTG_6==18==727==744==527==944
OG0000068	PDK_30s1035501==MegaSSR==1==Mono==_A_16==16==2769==2784==2569==2984, PDK_30s1039621==MegaSSR==2==Mono==_T_16==16==2612==2627==2412==2827, PDK_30s976111==MegaSSR==7==Mono==_T_16==16==7173==7188==6973==7388	PDK_30s1035501==Mokhtar2016==1==Mono==_A_16==16==2769==2784==2569==2984, PDK_30s1039621==Mokhtar2016==2==Mono==_T_16==16==2612==2627==2412==2827, PDK_30s976111==Mokhtar2016==7==Mono==_T_16==16==7173==7188==6973==7388
OG0000069	PDK_30s693011==MegaSSR==2==Compound==_ATAA_6gtaagtaaaactcgtcattgaaaagaaagaaaactga_T_11==72==3543==3614==3343==3814, PDK_30s883561==MegaSSR==3==Compound==_A_11tcagttttctttcttttcaatgacgagttttacttac_TTAT_6==72==2488==2559==2288==2759, PDK_30s883561==MegaSSR==4==Mono==_A_10==10==2761==2770==2561==2970	PDK_30s693011==Mokhtar2016==2==Compound==_ATAA_6gtaagtaaaactcgtcattgaaaagaaagaaaactga_T_11==72==3543==3614==3343==3814, PDK_30s883561==Mokhtar2016==3==Compound==_A_11tcagttttctttcttttcaatgacgagttttacttac_TTAT_6==72==2488==2559==2288==2759, PDK_30s883561==Mokhtar2016==4==Mono==_A_10==10==2761==2770==2561==2970
OG0000070	PDK_30s702461==MegaSSR==7==Mono==_T_12==12==9603==9614==9403==9814, PDK_30s831651==MegaSSR==2==Mono==_A_12==12==2107==2118==1907==2318, PDK_30s878931==MegaSSR==1==Mono==_A_11==11==519==529==319==729	PDK_30s702461==Mokhtar2016==7==Mono==_T_12==12==9603==9614==9403==9814, PDK_30s831651==Mokhtar2016==2==Mono==_A_12==12==2107==2118==1907==2318, PDK_30s878931==Mokhtar2016==1==Mono==_A_11==11==519==529==319==729
OG0000071	PDK_30s731491==MegaSSR==2==Mono==_A_11==11==1849==1859==1649==2059, PDK_30s736381==MegaSSR==2==Mono==_A_11==11==6389==6399==6189==6599, PDK_30s736381==MegaSSR==6==Mono==_A_13==13==8946==8958==8746==9158	PDK_30s731491==Mokhtar2016==2==Mono==_A_11==11==1849==1859==1649==2059, PDK_30s736381==Mokhtar2016==2==Mono==_A_11==11==6389==6399==6189==6599, PDK_30s736381==Mokhtar2016==6==Mono==_A_13==13==8946==8958==8746==9158
OG0000072	PDK_30s735451==MegaSSR==2==Mono==_T_11==11==346==356==146==556, PDK_30s980491==MegaSSR==2==Mono==_T_13==13==2087==2099==1887==2299, PDK_30s980491==MegaSSR==3==Mono==_T_11==11==2326==2336==2126==2536	PDK_30s735451==Mokhtar2016==2==Mono==_T_11==11==346==356==146==556, PDK_30s980491==Mokhtar2016==2==Mono==_T_13==13==2087==2099==1887==2299, PDK_30s980491==Mokhtar2016==3==Mono==_T_11==11==2326==2336==2126==2536
OG0000073	PDK_30s1109831==MegaSSR==1==Mono==_T_11==11==522==532==322==732, PDK_30s1200751==MegaSSR==2==Mono==_T_18==18==6522==6539==6322==6739, PDK_30s936541==MegaSSR==3==Mono==_A_11==11==5574==5584==5374==5784	PDK_30s1109831==Mokhtar2016==1==Mono==_T_11==11==522==532==322==732, PDK_30s1200751==Mokhtar2016==2==Mono==_T_18==18==6522==6539==6322==6739, PDK_30s936541==Mokhtar2016==3==Mono==_A_11==11==5574==5584==5374==5784
OG0000074	PDK_30s1095431==MegaSSR==1==Tri==_TTC_9==27==254==280==54==480, PDK_30s737731==MegaSSR==1==Tri==_TTC_9==27==953==979==753==1179, PDK_30s737731==MegaSSR==2==Mono==_T_24==24==1111==1134==911==1334	PDK_30s1095431==Mokhtar2016==1==Tri==_TTC_9==27==254==280==54==480, PDK_30s737731==Mokhtar2016==1==Tri==_TTC_9==27==953==979==753==1179, PDK_30s737731==Mokhtar2016==2==Mono==_T_24==24==1111==1134==911==1334
OG0000075	PDK_30s1100061==MegaSSR==3==Mono==_T_10==10==17493==17502==17293==17702, PDK_30s1118161==MegaSSR==2==Mono==_A_10==10==1722==1731==1522==1931, PDK_30s903041==MegaSSR==1==Mono==_T_10==10==717==726==517==926	PDK_30s1100061==Mokhtar2016==3==Mono==_T_10==10==17493==17502==17293==17702, PDK_30s1118161==Mokhtar2016==2==Mono==_A_10==10==1722==1731==1522==1931, PDK_30s903041==Mokhtar2016==1==Mono==_T_10==10==717==726==517==926
OG0000076	PDK_30s801911==MegaSSR==5==Tri==_GAA_5==15==6947==6961==6747==7161, PDK_30s827401==MegaSSR==19==Tri==_TTC_5==15==47891==47905==47691==48105, PDK_30s873681==MegaSSR==10==Tri==_TTC_5==15==26241==26255==26041==26455	PDK_30s801911==Mokhtar2016==5==Tri==_GAA_5==15==6947==6961==6747==7161, PDK_30s827401==Mokhtar2016==19==Tri==_TTC_5==15==47891==47905==47691==48105, PDK_30s873681==Mokhtar2016==10==Tri==_TTC_5==15==26241==26255==26041==26455
OG0000077	PDK_30s705401==MegaSSR==1==Mono==_A_10==10==1002==1011==802==1211, PDK_30s817601==MegaSSR==1==Mono==_T_10==10==235==244==35==444, PDK_30s817601==MegaSSR==2==Mono==_T_10==10==1315==1324==1115==1524	PDK_30s705401==Mokhtar2016==1==Mono==_A_10==10==1002==1011==802==1211, PDK_30s817601==Mokhtar2016==1==Mono==_T_10==10==235==244==35==444, PDK_30s817601==Mokhtar2016==2==Mono==_T_10==10==1315==1324==1115==1524
OG0000078	PDK_30s1030321==MegaSSR==3==Mono==_A_12==12==6886==6897==6686==7097, PDK_30s1030321==MegaSSR==4==Mono==_A_12==12==7874==7885==7674==8085, PDK_30s826881==MegaSSR==3==Mono==_T_12==12==3322==3333==3122==3533	PDK_30s1030321==Mokhtar2016==3==Mono==_A_12==12==6886==6897==6686==7097, PDK_30s1030321==Mokhtar2016==4==Mono==_A_12==12==7874==7885==7674==8085, PDK_30s826881==Mokhtar2016==3==Mono==_T_12==12==3322==3333==3122==3533
OG0000079	PDK_30s1001231==MegaSSR==1==Compound==_AT_6aa_AC_6==26==993==1018==793==1218, PDK_30s1001231==MegaSSR==2==Compound==_AT_6aa_AC_6==26==2201==2226==2001==2426, PDK_30s826171==MegaSSR==5==Compound==_AT_6aa_AC_6==26==10193==10218==9993==10418	PDK_30s1001231==Mokhtar2016==1==Compound==_AT_6aa_AC_6==26==993==1018==793==1218, PDK_30s1001231==Mokhtar2016==2==Compound==_AT_6aa_AC_6==26==2201==2226==2001==2426, PDK_30s826171==Mokhtar2016==5==Compound==_AT_6aa_AC_6==26==10193==10218==9993==10418
OG0000080	PDK_30s1089791==MegaSSR==1==Mono==_T_10==10==1937==1946==1737==2146, PDK_30s1188391==MegaSSR==3==Mono==_T_10==10==8551==8560==8351==8760, PDK_30s683001==MegaSSR==1==Mono==_A_11==11==772==782==572==982	PDK_30s1089791==Mokhtar2016==1==Mono==_T_10==10==1937==1946==1737==2146, PDK_30s1188391==Mokhtar2016==3==Mono==_T_10==10==8551==8560==8351==8760, PDK_30s683001==Mokhtar2016==1==Mono==_A_11==11==772==782==572==982
OG0000081	PDK_30s1020131==MegaSSR==1==Di==_TC_10==20==1641==1660==1441==1860, PDK_30s890221==MegaSSR==6==Di==_GA_10==20==9150==9169==8950==9369, PDK_30s890221==MegaSSR==7==Di==_GA_10==20==10479==10498==10279==10698	PDK_30s1020131==Mokhtar2016==1==Di==_TC_10==20==1641==1660==1441==1860, PDK_30s890221==Mokhtar2016==6==Di==_GA_10==20==9150==9169==8950==9369, PDK_30s890221==Mokhtar2016==7==Di==_GA_10==20==10479==10498==10279==10698
OG0000082	PDK_30s828891==MegaSSR==1==Mono==_A_10==10==866==875==666==1075, PDK_30s828891==MegaSSR==3==Mono==_A_10==10==1675==1684==1475==1884, PDK_30s897631==MegaSSR==8==Mono==_A_10==10==19238==19247==19038==19447	PDK_30s828891==Mokhtar2016==1==Mono==_A_10==10==866==875==666==1075, PDK_30s828891==Mokhtar2016==3==Mono==_A_10==10==1675==1684==1475==1884, PDK_30s897631==Mokhtar2016==8==Mono==_A_10==10==19238==19247==19038==19447
OG0000083	PDK_30s828891==MegaSSR==2==Mono==_A_15==15==1105==1119==905==1319, PDK_30s828891==MegaSSR==4==Mono==_A_15==15==1913==1927==1713==2127, PDK_30s897631==MegaSSR==9==Mono==_A_15==15==19477==19491==19277==19691	PDK_30s828891==Mokhtar2016==2==Mono==_A_15==15==1105==1119==905==1319, PDK_30s828891==Mokhtar2016==4==Mono==_A_15==15==1913==1927==1713==2127, PDK_30s897631==Mokhtar2016==9==Mono==_A_15==15==19477==19491==19277==19691
OG0000084	PDK_30s7321211==MegaSSR==1==Mono==_T_13==13==3552==3564==3352==3764, PDK_30s792061==MegaSSR==1==Mono==_A_13==13==759==771==559==971, PDK_30s996741==MegaSSR==1==Mono==_A_13==13==866==878==666==1078	PDK_30s7321211==Mokhtar2016==1==Mono==_T_13==13==3552==3564==3352==3764, PDK_30s792061==Mokhtar2016==1==Mono==_A_13==13==759==771==559==971, PDK_30s996741==Mokhtar2016==1==Mono==_A_13==13==866==878==666==1078
OG0000085	PDK_30s723701==MegaSSR==5==Mono==_A_15==15==10361==10375==10161==10575, PDK_30s723701==MegaSSR==6==Mono==_A_13==13==10490==10502==10290==10702, PDK_30s949441==MegaSSR==2==Mono==_T_15==15==201==215==1==415	PDK_30s723701==Mokhtar2016==5==Mono==_A_15==15==10361==10375==10161==10575, PDK_30s723701==Mokhtar2016==6==Mono==_A_13==13==10490==10502==10290==10702, PDK_30s949441==Mokhtar2016==2==Mono==_T_15==15==201==215==1==415
OG0000086	PDK_30s705651==MegaSSR==6==Mono==_A_10==10==12148==12157==11948==12357, PDK_30s895141==MegaSSR==5==Mono==_T_10==10==8105==8114==7905==8314, PDK_30s895141==MegaSSR==6==Mono==_T_10==10==8896==8905==8696==9105	PDK_30s705651==Mokhtar2016==6==Mono==_A_10==10==12148==12157==11948==12357, PDK_30s895141==Mokhtar2016==5==Mono==_T_10==10==8105==8114==7905==8314, PDK_30s895141==Mokhtar2016==6==Mono==_T_10==10==8896==8905==8696==9105
OG0000087	PDK_30s875281==MegaSSR==2==Compound==_TTTC_5ttcttttttcctcagaaaacaatgacaaatggtaggtcatttaatattcctattataaaacatgtctttc_T_12==102==412==513==212==713, PDK_30s969511==MegaSSR==6==Compound==_A_10gaagaaaaaaacctgttttataataggaatattaaatgacctaccatttgtcattgttttttgaggaa_AAAG_6==102==8160==8261==7960==8461, PDK_30s969511==MegaSSR==7==Compound==_A_10gaagaaaaaaacctgttttataataggaatattaaatgacctaccatttgtcattgttttctg…	PDK_30s875281==Mokhtar2016==2==Compound==_TTTC_5ttcttttttcctcagaaaacaatgacaaatggtaggtcatttaatattcctattataaaacatgtctttc_T_12==102==412==513==212==713, PDK_30s969511==Mokhtar2016==6==Compound==_A_10gaagaaaaaaacctgttttataataggaatattaaatgacctaccatttgtcattgttttttgaggaa_AAAG_6==102==8160==8261==7960==8461, PDK_30s969511==Mokhtar2016==7==Compound==_A_10gaagaaaaaaacctgttttataataggaatattaaatgacctaccatttgt…
OG0000088	PDK_30s831681==MegaSSR==1==Mono==_A_11==11==537==547==337==747, PDK_30s877091==MegaSSR==6==Mono==_T_13==13==18652==18664==18452==18864, PDK_30s917971==MegaSSR==1==Mono==_A_10==10==4805==4814==4605==5014	PDK_30s831681==Mokhtar2016==1==Mono==_A_11==11==537==547==337==747, PDK_30s877091==Mokhtar2016==6==Mono==_T_13==13==18652==18664==18452==18864, PDK_30s917971==Mokhtar2016==1==Mono==_A_10==10==4805==4814==4605==5014
OG0000089	PDK_30s745801==MegaSSR==1==Mono==_A_10==10==200==209==0==409, PDK_30s774961==MegaSSR==3==Compound==_A_12tagtttcttctcttatggaaacgaatgacctcaaagtactaccaatagttgtta_T_10==76==1556==1631==1356==1831, PDK_30s988641==MegaSSR==7==Compound==_A_10taacaactattggtagtactttgaggtcattcgtttccataagagaagaaacta_T_12==76==10684==10759==10484==10959	PDK_30s745801==Mokhtar2016==1==Mono==_A_10==10==200==209==0==409, PDK_30s774961==Mokhtar2016==3==Compound==_A_12tagtttcttctcttatggaaacgaatgacctcaaagtactaccaatagttgtta_T_10==76==1556==1631==1356==1831, PDK_30s988641==Mokhtar2016==7==Compound==_A_10taacaactattggtagtactttgaggtcattcgtttccataagagaagaaacta_T_12==76==10684==10759==10484==10959
OG0000090	PDK_30s674851==MegaSSR==1==Mono==_T_10==10==287==296==87==496, PDK_30s780241==MegaSSR==4==Mono==_A_22==22==11432==11453==11232==11653, PDK_30s780241==MegaSSR==5==Mono==_A_31==31==11848==11878==11648==12078	PDK_30s674851==Mokhtar2016==1==Mono==_T_10==10==287==296==87==496, PDK_30s780241==Mokhtar2016==4==Mono==_A_22==22==11432==11453==11232==11653, PDK_30s780241==Mokhtar2016==5==Mono==_A_31==31==11848==11878==11648==12078
OG0000091	PDK_30s1095901==MegaSSR==7==Mono==_A_13==13==9875==9887==9675==10087, PDK_30s1095901==MegaSSR==9==Mono==_A_12==12==11796==11807==11596==12007, PDK_30s1167161==MegaSSR==5==Mono==_A_15==15==3457==3471==3257==3671	PDK_30s1095901==Mokhtar2016==7==Mono==_A_13==13==9875==9887==9675==10087, PDK_30s1095901==Mokhtar2016==9==Mono==_A_12==12==11796==11807==11596==12007, PDK_30s1167161==Mokhtar2016==5==Mono==_A_15==15==3457==3471==3257==3671
OG0000092	PDK_30s694271==MegaSSR==3==Di==_GA_16==32==9793==9824==9593==10024, PDK_30s694271==MegaSSR==4==Mono==_T_14==14==10022==10035==9822==10235, PDK_30s694271==MegaSSR==5==Di==_GA_16==32==10616==10647==10416==10847	PDK_30s694271==Mokhtar2016==3==Di==_GA_16==32==9793==9824==9593==10024, PDK_30s694271==Mokhtar2016==4==Mono==_T_14==14==10022==10035==9822==10235, PDK_30s694271==Mokhtar2016==5==Di==_GA_16==32==10616==10647==10416==10847
OG0000093	PDK_30s1003371==MegaSSR==3==Mono==_T_11==11==5748==5758==5548==5958, PDK_30s664572==MegaSSR==4==Mono==_T_11==11==7410==7420==7210==7620, PDK_30s719111==MegaSSR==4==Mono==_T_11==11==11797==11807==11597==12007	PDK_30s1003371==Mokhtar2016==3==Mono==_T_11==11==5748==5758==5548==5958, PDK_30s664572==Mokhtar2016==4==Mono==_T_11==11==7410==7420==7210==7620, PDK_30s719111==Mokhtar2016==4==Mono==_T_11==11==11797==11807==11597==12007
OG0000094	PDK_30s1079721==MegaSSR==1==Di==_AG_7==14==618==631==418==831, PDK_30s1084991==MegaSSR==5==Di==_AG_7==14==12907==12920==12707==13120, PDK_30s884491==MegaSSR==1==Di==_AG_7==14==2604==2617==2404==2817	PDK_30s1079721==Mokhtar2016==1==Di==_AG_7==14==618==631==418==831, PDK_30s1084991==Mokhtar2016==5==Di==_AG_7==14==12907==12920==12707==13120, PDK_30s884491==Mokhtar2016==1==Di==_AG_7==14==2604==2617==2404==2817
OG0000095	PDK_30s1073201==MegaSSR==16==Mono==_T_10==10==47838==47847==47638==48047, PDK_30s930521==MegaSSR==1==Mono==_A_10==10==512==521==312==721, PDK_30s973011==MegaSSR==1==Mono==_A_10==10==1720==1729==1520==1929	PDK_30s1073201==Mokhtar2016==16==Mono==_T_10==10==47838==47847==47638==48047, PDK_30s930521==Mokhtar2016==1==Mono==_A_10==10==512==521==312==721, PDK_30s973011==Mokhtar2016==1==Mono==_A_10==10==1720==1729==1520==1929
OG0000096	PDK_30s1073201==MegaSSR==15==Compound==_T_17cctgcagccacagctcaaacatcaaaaatatggatacagtcaacaaaattt_A_10==78==46965==47042==46765==47242, PDK_30s930521==MegaSSR==2==Compound==_T_10aaattttgttgactgtatccatatttttgatgtttgagctgtggctgcagg_A_17==78==1317==1394==1117==1594, PDK_30s973011==MegaSSR==2==Compound==_T_10aaattttgttgactgtatccatatttttgatgtttgagctgtggctgcagg_A_17==78==2525==2602==2325==2802	PDK_30s1073201==Mokhtar2016==15==Compound==_T_17cctgcagccacagctcaaacatcaaaaatatggatacagtcaacaaaattt_A_10==78==46965==47042==46765==47242, PDK_30s930521==Mokhtar2016==2==Compound==_T_10aaattttgttgactgtatccatatttttgatgtttgagctgtggctgcagg_A_17==78==1317==1394==1117==1594, PDK_30s973011==Mokhtar2016==2==Compound==_T_10aaattttgttgactgtatccatatttttgatgtttgagctgtggctgcagg_A_17==78==2525==2602==2325==2802
OG0000097	PDK_30s1020241==MegaSSR==1==Mono==_T_10==10==6858==6867==6658==7067, PDK_30s1020241==MegaSSR==2==Mono==_T_14==14==7424==7437==7224==7637, PDK_30s807021==MegaSSR==13==Mono==_T_10==10==51454==51463==51254==51663	PDK_30s1020241==Mokhtar2016==1==Mono==_T_10==10==6858==6867==6658==7067, PDK_30s1020241==Mokhtar2016==2==Mono==_T_14==14==7424==7437==7224==7637, PDK_30s807021==Mokhtar2016==13==Mono==_T_10==10==51454==51463==51254==51663
OG0000098	PDK_30s6550936==MegaSSR==3==Mono==_A_10==10==6010==6019==5810==6219, PDK_30s6550936==MegaSSR==9==Mono==_A_12==12==21260==21271==21060==21471, PDK_30s763881==MegaSSR==1==Mono==_A_14==14==6831==6844==6631==7044	PDK_30s6550936==Mokhtar2016==3==Mono==_A_10==10==6010==6019==5810==6219, PDK_30s6550936==Mokhtar2016==9==Mono==_A_12==12==21260==21271==21060==21471, PDK_30s763881==Mokhtar2016==1==Mono==_A_14==14==6831==6844==6631==7044
OG0000099	PDK_30s1017481==MegaSSR==3==Tri==_TCT_6==18==11862==11879==11662==12079, PDK_30s1017481==MegaSSR==6==Tri==_TCT_6==18==12904==12921==12704==13121, PDK_30s982431==MegaSSR==8==Tri==_AGA_6==18==4572==4589==4372==4789	PDK_30s1017481==Mokhtar2016==3==Tri==_TCT_6==18==11862==11879==11662==12079, PDK_30s1017481==Mokhtar2016==6==Tri==_TCT_6==18==12904==12921==12704==13121, PDK_30s982431==Mokhtar2016==8==Tri==_AGA_6==18==4572==4589==4372==4789
OG0000100	PDK_30s1017481==MegaSSR==4==Tri==_TCA_5==15==12050==12064==11850==12264, PDK_30s1017481==MegaSSR==7==Tri==_TCA_5==15==13092==13106==12892==13306, PDK_30s982431==MegaSSR==7==Tri==_GAT_5==15==4385==4399==4185==4599	PDK_30s1017481==Mokhtar2016==4==Tri==_TCA_5==15==12050==12064==11850==12264, PDK_30s1017481==Mokhtar2016==7==Tri==_TCA_5==15==13092==13106==12892==13306, PDK_30s982431==Mokhtar2016==7==Tri==_GAT_5==15==4385==4399==4185==4599
OG0000101	PDK_30s1000801==MegaSSR==2==Di==_GA_6==12==908==919==708==1119, PDK_30s1029811==MegaSSR==1==Di==_TC_6==12==1990==2001==1790==2201, PDK_30s65509669==MegaSSR==11==Di==_GA_7==14==19223==19236==19023==19436	PDK_30s1000801==Mokhtar2016==2==Di==_GA_6==12==908==919==708==1119, PDK_30s1029811==Mokhtar2016==1==Di==_TC_6==12==1990==2001==1790==2201, PDK_30s65509669==Mokhtar2016==11==Di==_GA_7==14==19223==19236==19023==19436
OG0000102	PDK_30s818401==MegaSSR==1==Mono==_A_10==10==274==283==74==483, PDK_30s979591==MegaSSR==6==Mono==_T_15==15==10471==10485==10271==10685, PDK_30s979591==MegaSSR==7==Mono==_T_10==10==10696==10705==10496==10905	PDK_30s818401==Mokhtar2016==1==Mono==_A_10==10==274==283==74==483, PDK_30s979591==Mokhtar2016==6==Mono==_T_15==15==10471==10485==10271==10685, PDK_30s979591==Mokhtar2016==7==Mono==_T_10==10==10696==10705==10496==10905
OG0000103	PDK_30s733411==MegaSSR==3==Mono==_A_10==10==2795==2804==2595==3004, PDK_30s733411==MegaSSR==4==Mono==_A_13==13==3205==3217==3005==3417, PDK_30s733411==MegaSSR==5==Mono==_A_10==10==5035==5044==4835==5244	PDK_30s733411==Mokhtar2016==3==Mono==_A_10==10==2795==2804==2595==3004, PDK_30s733411==Mokhtar2016==4==Mono==_A_13==13==3205==3217==3005==3417, PDK_30s733411==Mokhtar2016==5==Mono==_A_10==10==5035==5044==4835==5244
OG0000104	PDK_30s1101491==MegaSSR==4==Di==_AG_6==12==7235==7246==7035==7446, PDK_30s1212961==MegaSSR==1==Di==_CT_6==12==1555==1566==1355==1766, PDK_30s1212961==MegaSSR==4==Di==_CT_6==12==4180==4191==3980==4391	PDK_30s1101491==Mokhtar2016==4==Di==_AG_6==12==7235==7246==7035==7446, PDK_30s1212961==Mokhtar2016==1==Di==_CT_6==12==1555==1566==1355==1766, PDK_30s1212961==Mokhtar2016==4==Di==_CT_6==12==4180==4191==3980==4391
OG0000105	PDK_30s1114641==MegaSSR==1==Mono==_A_10==10==952==961==752==1161, PDK_30s758391==MegaSSR==1==Compound==_T_12gtttagatgcatcttttctttttaattcaataagctgtcattctactcccttttgcc_A_10==79==709==787==509==987, PDK_30s758391==MegaSSR==2==Compound==_T_10gtttagatgcatcttttctttttaattcaataagctgtcattctcctcccttttgcc_A_10==77==1442==1518==1242==1718	PDK_30s1114641==Mokhtar2016==1==Mono==_A_10==10==952==961==752==1161, PDK_30s758391==Mokhtar2016==1==Compound==_T_12gtttagatgcatcttttctttttaattcaataagctgtcattctactcccttttgcc_A_10==79==709==787==509==987, PDK_30s758391==Mokhtar2016==2==Compound==_T_10gtttagatgcatcttttctttttaattcaataagctgtcattctcctcccttttgcc_A_10==77==1442==1518==1242==1718
OG0000106	PDK_30s1198531==MegaSSR==4==Mono==_A_11==11==2657==2667==2457==2867, PDK_30s1198531==MegaSSR==5==Mono==_A_13==13==3564==3576==3364==3776, PDK_30s668411==MegaSSR==1==Mono==_T_13==13==2604==2616==2404==2816	PDK_30s1198531==Mokhtar2016==4==Mono==_A_11==11==2657==2667==2457==2867, PDK_30s1198531==Mokhtar2016==5==Mono==_A_13==13==3564==3576==3364==3776, PDK_30s668411==Mokhtar2016==1==Mono==_T_13==13==2604==2616==2404==2816
OG0000107	PDK_30s1143661==MegaSSR==8==Di==_AT_6==12==30273==30284==30073==30484, PDK_30s1143661==MegaSSR==9==Mono==_T_10==10==30443==30452==30243==30652, PDK_30s909671==MegaSSR==1==Mono==_T_11==11==205==215==5==415	PDK_30s1143661==Mokhtar2016==8==Di==_AT_6==12==30273==30284==30073==30484, PDK_30s1143661==Mokhtar2016==9==Mono==_T_10==10==30443==30452==30243==30652, PDK_30s909671==Mokhtar2016==1==Mono==_T_11==11==205==215==5==415
OG0000108	PDK_30s1077641==MegaSSR==2==Mono==_T_10==10==228==237==28==437, PDK_30s745441==MegaSSR==20==Mono==_A_10==10==39663==39672==39463==39872, PDK_30s745441==MegaSSR==21==Compound==_A_18nnnnnnnnnnnnnnnnnnnnnnnnnnnnnnnnnnnnnnnnnnnnnnnnnnnnnnnnnnnn_A_18==96==39884==39979==39684==40179	PDK_30s1077641==Mokhtar2016==2==Mono==_T_10==10==228==237==28==437, PDK_30s745441==Mokhtar2016==20==Mono==_A_10==10==39663==39672==39463==39872, PDK_30s745441==Mokhtar2016==21==Compound==_A_18nnnnnnnnnnnnnnnnnnnnnnnnnnnnnnnnnnnnnnnnnnnnnnnnnnnnnnnnnnnn_A_18==96==39884==39979==39684==40179
OG0000109	PDK_30s1030391==MegaSSR==2==Mono==_A_12==12==264==275==64==475, PDK_30s791681==MegaSSR==1==Mono==_T_10==10==1723==1732==1523==1932, PDK_30s791681==MegaSSR==2==Mono==_A_12==12==1875==1886==1675==2086	PDK_30s1030391==Mokhtar2016==2==Mono==_A_12==12==264==275==64==475, PDK_30s791681==Mokhtar2016==1==Mono==_T_10==10==1723==1732==1523==1932, PDK_30s791681==Mokhtar2016==2==Mono==_A_12==12==1875==1886==1675==2086
OG0000110	PDK_30s1001431==MegaSSR==3==Mono==_T_13==13==10043==10055==9843==10255, PDK_30s1001431==MegaSSR==4==Mono==_T_13==13==10768==10780==10568==10980, PDK_30s1001431==MegaSSR==5==Mono==_T_13==13==11131==11143==10931==11343	PDK_30s1001431==Mokhtar2016==3==Mono==_T_13==13==10043==10055==9843==10255, PDK_30s1001431==Mokhtar2016==4==Mono==_T_13==13==10768==10780==10568==10980, PDK_30s1001431==Mokhtar2016==5==Mono==_T_13==13==11131==11143==10931==11343
OG0000111	PDK_30s829961==MegaSSR==5==Di==_CT_8==16==5587==5602==5387==5802, PDK_30s829961==MegaSSR==6==Di==_CT_9==18==5972==5989==5772==6189, PDK_30s829961==MegaSSR==8==Di==_CT_9==18==6707==6724==6507==6924	PDK_30s829961==Mokhtar2016==5==Di==_CT_8==16==5587==5602==5387==5802, PDK_30s829961==Mokhtar2016==6==Di==_CT_9==18==5972==5989==5772==6189, PDK_30s829961==Mokhtar2016==8==Di==_CT_9==18==6707==6724==6507==6924
OG0000112	PDK_30s1091781==MegaSSR==1==Mono==_A_10==10==535==544==335==744, PDK_30s751371==MegaSSR==1==Mono==_T_10==10==774==783==574==983, PDK_30s911301==MegaSSR==2==Mono==_T_10==10==2705==2714==2505==2914	PDK_30s1091781==Mokhtar2016==1==Mono==_A_10==10==535==544==335==744, PDK_30s751371==Mokhtar2016==1==Mono==_T_10==10==774==783==574==983, PDK_30s911301==Mokhtar2016==2==Mono==_T_10==10==2705==2714==2505==2914
OG0000113	PDK_30s767921==MegaSSR==77==Mono==_A_12==12==201987==201998==201787==202198, PDK_30s780842==MegaSSR==8==Mono==_T_11==11==16709==16719==16509==16919, PDK_30s786731==MegaSSR==1==Mono==_T_11==11==1896==1906==1696==2106	PDK_30s767921==Mokhtar2016==77==Mono==_A_12==12==201987==201998==201787==202198, PDK_30s780842==Mokhtar2016==8==Mono==_T_11==11==16709==16719==16509==16919, PDK_30s786731==Mokhtar2016==1==Mono==_T_11==11==1896==1906==1696==2106
OG0000114	PDK_30s707711==MegaSSR==2==Mono==_A_10==10==1654==1663==1454==1863, PDK_30s900521==MegaSSR==1==Mono==_T_10==10==476==485==276==685, PDK_30s904121==MegaSSR==1==Compound==_A_15ttgcaaaaccccatgaatttttctggaacagtgtcctagc_A_17==72==678==749==478==949	PDK_30s707711==Mokhtar2016==2==Mono==_A_10==10==1654==1663==1454==1863, PDK_30s900521==Mokhtar2016==1==Mono==_T_10==10==476==485==276==685, PDK_30s904121==Mokhtar2016==1==Compound==_A_15ttgcaaaaccccatgaatttttctggaacagtgtcctagc_A_17==72==678==749==478==949
OG0000115	PDK_30s798181==MegaSSR==10==Compound==_T_12ggataatatttgtgatatgnnnnnnnnnnnnnnnnnnnnnnnnnnnnnnnnnnnnnnnnnnnnnnnnnnnnnnnnnnnn_T_12==103==20835==20937==20635==21137, PDK_30s798181==MegaSSR==11==Mono==_A_12==12==21096==21107==20896==21307, PDK_30s798181==MegaSSR==9==Mono==_T_14==14==20126==20139==19926==20339	PDK_30s798181==Mokhtar2016==10==Compound==_T_12ggataatatttgtgatatgnnnnnnnnnnnnnnnnnnnnnnnnnnnnnnnnnnnnnnnnnnnnnnnnnnnnnnnnnnnn_T_12==103==20835==20937==20635==21137, PDK_30s798181==Mokhtar2016==11==Mono==_A_12==12==21096==21107==20896==21307, PDK_30s798181==Mokhtar2016==9==Mono==_T_14==14==20126==20139==19926==20339
OG0000116	PDK_30s978351==MegaSSR==2==Mono==_T_11==11==2549==2559==2349==2759, PDK_30s978351==MegaSSR==3==Tetra==_ATTT_5==20==2705==2724==2505==2924, PDK_30s996331==MegaSSR==2==Mono==_A_11==11==322==332==122==532	PDK_30s978351==Mokhtar2016==2==Mono==_T_11==11==2549==2559==2349==2759, PDK_30s978351==Mokhtar2016==3==Tetra==_ATTT_5==20==2705==2724==2505==2924, PDK_30s996331==Mokhtar2016==2==Mono==_A_11==11==322==332==122==532
OG0000117	PDK_30s1027881==MegaSSR==16==Di==_AG_6==12==30745==30756==30545==30956, PDK_30s708291==MegaSSR==3==Di==_TC_6==12==13875==13886==13675==14086, PDK_30s708291==MegaSSR==4==Compound==_TA_10tnnnnnnnnnnnnnnnnnnnnnnnnnnnnnnnnnnnnnnnnnnnnnnnnnnnnnnnnnnnn_TA_11==103==14087==14189==13887==14389	PDK_30s1027881==Mokhtar2016==16==Di==_AG_6==12==30745==30756==30545==30956, PDK_30s708291==Mokhtar2016==3==Di==_TC_6==12==13875==13886==13675==14086, PDK_30s708291==Mokhtar2016==4==Compound==_TA_10tnnnnnnnnnnnnnnnnnnnnnnnnnnnnnnnnnnnnnnnnnnnnnnnnnnnnnnnnnnnn_TA_11==103==14087==14189==13887==14389
OG0000118	PDK_30s1013551==MegaSSR==2==Mono==_A_10==10==1678==1687==1478==1887, PDK_30s1013551==MegaSSR==3==Di==_AG_13==26==3083==3108==2883==3308, PDK_30s1013551==MegaSSR==4==Mono==_A_10==10==3273==3282==3073==3482	PDK_30s1013551==Mokhtar2016==2==Mono==_A_10==10==1678==1687==1478==1887, PDK_30s1013551==Mokhtar2016==3==Di==_AG_13==26==3083==3108==2883==3308, PDK_30s1013551==Mokhtar2016==4==Mono==_A_10==10==3273==3282==3073==3482
OG0000119	PDK_30s881451==MegaSSR==13==Mono==_T_17==17==21632==21648==21432==21848, PDK_30s881451==MegaSSR==14==Compound==_T_19ggaccaaacgagccctaaatagttacatgaggaggagaattgtgaataat_TA_8==85==22236==22320==22036==22520, PDK_30s956341==MegaSSR==6==Compound==_T_17gaccaaacgagccctaaatagttacaaggggaggagaattgtgaataat_TA_8==82==21907==21988==21707==22188	PDK_30s881451==Mokhtar2016==13==Mono==_T_17==17==21632==21648==21432==21848, PDK_30s881451==Mokhtar2016==14==Compound==_T_19ggaccaaacgagccctaaatagttacatgaggaggagaattgtgaataat_TA_8==85==22236==22320==22036==22520, PDK_30s956341==Mokhtar2016==6==Compound==_T_17gaccaaacgagccctaaatagttacaaggggaggagaattgtgaataat_TA_8==82==21907==21988==21707==22188
OG0000120	PDK_30s1099211==MegaSSR==3==Di==_TC_9==18==1415==1432==1215==1632, PDK_30s715731==MegaSSR==1==Di==_AG_9==18==682==699==482==899, PDK_30s796641==MegaSSR==9==Compound==_TC_10_A_15==35==22422==22456==22222==22656	PDK_30s1099211==Mokhtar2016==3==Di==_TC_9==18==1415==1432==1215==1632, PDK_30s715731==Mokhtar2016==1==Di==_AG_9==18==682==699==482==899, PDK_30s796641==Mokhtar2016==9==Compound==_TC_10_A_15==35==22422==22456==22222==22656
OG0000121	PDK_30s1128241==MegaSSR==7==Mono==_A_11==11==20947==20957==20747==21157, PDK_30s1128241==MegaSSR==8==Mono==_A_11==11==21095==21105==20895==21305, PDK_30s829801==MegaSSR==2==Mono==_A_12==12==527==538==327==738	PDK_30s1128241==Mokhtar2016==7==Mono==_A_11==11==20947==20957==20747==21157, PDK_30s1128241==Mokhtar2016==8==Mono==_A_11==11==21095==21105==20895==21305, PDK_30s829801==Mokhtar2016==2==Mono==_A_12==12==527==538==327==738
OG0000122	PDK_30s1190611==MegaSSR==1==Mono==_A_14==14==751==764==551==964, PDK_30s1190611==MegaSSR==2==Di==_TC_7==14==888==901==688==1101, PDK_30s762251==MegaSSR==5==Di==_TC_10==20==21942==21961==21742==22161	PDK_30s1190611==Mokhtar2016==1==Mono==_A_14==14==751==764==551==964, PDK_30s1190611==Mokhtar2016==2==Di==_TC_7==14==888==901==688==1101, PDK_30s762251==Mokhtar2016==5==Di==_TC_10==20==21942==21961==21742==22161
OG0000123	PDK_30s1165451==MegaSSR==1==Mono==_T_10==10==202==211==2==411, PDK_30s949401==MegaSSR==10==Mono==_A_10==10==25488==25497==25288==25697, PDK_30s949401==MegaSSR==9==Mono==_A_10==10==24471==24480==24271==24680	PDK_30s1165451==Mokhtar2016==1==Mono==_T_10==10==202==211==2==411, PDK_30s949401==Mokhtar2016==10==Mono==_A_10==10==25488==25497==25288==25697, PDK_30s949401==Mokhtar2016==9==Mono==_A_10==10==24471==24480==24271==24680
OG0000124	PDK_30s1076301==MegaSSR==2==Mono==_A_11==11==1860==1870==1660==2070, PDK_30s671191==MegaSSR==11==Mono==_A_11==11==6381==6391==6181==6591, PDK_30s671191==MegaSSR==13==Mono==_A_11==11==7426==7436==7226==7636	PDK_30s1076301==Mokhtar2016==2==Mono==_A_11==11==1860==1870==1660==2070, PDK_30s671191==Mokhtar2016==11==Mono==_A_11==11==6381==6391==6181==6591, PDK_30s671191==Mokhtar2016==13==Mono==_A_11==11==7426==7436==7226==7636
OG0000125	PDK_30s1076301==MegaSSR==3==Mono==_A_18==18==2221==2238==2021==2438, PDK_30s671191==MegaSSR==12==Mono==_A_27==27==6732==6758==6532==6958, PDK_30s671191==MegaSSR==14==Mono==_A_18==18==7787==7804==7587==8004	PDK_30s1076301==Mokhtar2016==3==Mono==_A_18==18==2221==2238==2021==2438, PDK_30s671191==Mokhtar2016==12==Mono==_A_27==27==6732==6758==6532==6958, PDK_30s671191==Mokhtar2016==14==Mono==_A_18==18==7787==7804==7587==8004
OG0000126	PDK_30s65509547==MegaSSR==13==Mono==_T_13==13==24533==24545==24333==24745, PDK_30s839821==MegaSSR==2==Mono==_A_14==14==3774==3787==3574==3987, PDK_30s995731==MegaSSR==1==Mono==_T_14==14==301==314==101==514	PDK_30s65509547==Mokhtar2016==13==Mono==_T_13==13==24533==24545==24333==24745, PDK_30s839821==Mokhtar2016==2==Mono==_A_14==14==3774==3787==3574==3987, PDK_30s995731==Mokhtar2016==1==Mono==_T_14==14==301==314==101==514
OG0000127	PDK_30s1036461==MegaSSR==2==Mono==_A_11==11==348==358==148==558, PDK_30s665431==MegaSSR==9==Mono==_A_10==10==22521==22530==22321==22730, PDK_30s776521==MegaSSR==7==Mono==_A_11==11==16616==16626==16416==16826	PDK_30s1036461==Mokhtar2016==2==Mono==_A_11==11==348==358==148==558, PDK_30s665431==Mokhtar2016==9==Mono==_A_10==10==22521==22530==22321==22730, PDK_30s776521==Mokhtar2016==7==Mono==_A_11==11==16616==16626==16416==16826
OG0000128	PDK_30s710281==MegaSSR==1==Mono==_T_11==11==1233==1243==1033==1443, PDK_30s710281==MegaSSR==3==Mono==_T_13==13==2655==2667==2455==2867, PDK_30s963251==MegaSSR==1==Mono==_A_13==13==869==881==669==1081	PDK_30s710281==Mokhtar2016==1==Mono==_T_11==11==1233==1243==1033==1443, PDK_30s710281==Mokhtar2016==3==Mono==_T_13==13==2655==2667==2455==2867, PDK_30s963251==Mokhtar2016==1==Mono==_A_13==13==869==881==669==1081
OG0000129	PDK_30s674361==MegaSSR==1==Mono==_T_17==17==950==966==750==1166, PDK_30s753601==MegaSSR==6==Mono==_T_22==22==26039==26060==25839==26260, PDK_30s753601==MegaSSR==7==Mono==_T_26==26==26689==26714==26489==26914	PDK_30s674361==Mokhtar2016==1==Mono==_T_17==17==950==966==750==1166, PDK_30s753601==Mokhtar2016==6==Mono==_T_22==22==26039==26060==25839==26260, PDK_30s753601==Mokhtar2016==7==Mono==_T_26==26==26689==26714==26489==26914
OG0000130	PDK_30s1042581==MegaSSR==1==Tetra==_TTCA_5==20==1461==1480==1261==1680, PDK_30s686501==MegaSSR==10==Tetra==_ATGA_5==20==27697==27716==27497==27916, PDK_30s686501==MegaSSR==9==Mono==_A_10==10==27528==27537==27328==27737	PDK_30s1042581==Mokhtar2016==1==Tetra==_TTCA_5==20==1461==1480==1261==1680, PDK_30s686501==Mokhtar2016==10==Tetra==_ATGA_5==20==27697==27716==27497==27916, PDK_30s686501==Mokhtar2016==9==Mono==_A_10==10==27528==27537==27328==27737
OG0000131	PDK_30s1163321==MegaSSR==1==Mono==_T_10==10==236==245==36==445, PDK_30s1163321==MegaSSR==5==Mono==_T_10==10==1461==1470==1261==1670, PDK_30s1163321==MegaSSR==6==Mono==_A_18==18==1621==1638==1421==1838	PDK_30s1163321==Mokhtar2016==1==Mono==_T_10==10==236==245==36==445, PDK_30s1163321==Mokhtar2016==5==Mono==_T_10==10==1461==1470==1261==1670, PDK_30s1163321==Mokhtar2016==6==Mono==_A_18==18==1621==1638==1421==1838
OG0000132	PDK_30s1076871==MegaSSR==2==Mono==_A_11==11==217==227==17==427, PDK_30s1210371==MegaSSR==2==Mono==_T_10==10==1050==1059==850==1259, PDK_30s943951==MegaSSR==3==Mono==_T_11==11==2427==2437==2227==2637	PDK_30s1076871==Mokhtar2016==2==Mono==_A_11==11==217==227==17==427, PDK_30s1210371==Mokhtar2016==2==Mono==_T_10==10==1050==1059==850==1259, PDK_30s943951==Mokhtar2016==3==Mono==_T_11==11==2427==2437==2227==2637
OG0000133	PDK_30s697591==MegaSSR==10==Mono==_A_17==17==27345==27361==27145==27561, PDK_30s779461==MegaSSR==8==Mono==_T_19==19==28277==28295==28077==28495, PDK_30s952741==MegaSSR==20==Mono==_T_17==17==53780==53796==53580==53996	PDK_30s697591==Mokhtar2016==10==Mono==_A_17==17==27345==27361==27145==27561, PDK_30s779461==Mokhtar2016==8==Mono==_T_19==19==28277==28295==28077==28495, PDK_30s952741==Mokhtar2016==20==Mono==_T_17==17==53780==53796==53580==53996
OG0000134	PDK_30s667391==MegaSSR==11==Mono==_A_27==27==25203==25229==25003==25429, PDK_30s667391==MegaSSR==12==Di==_TC_8==16==25336==25351==25136==25551, PDK_30s707601==MegaSSR==1==Di==_TC_10==20==222==241==22==441	PDK_30s667391==Mokhtar2016==11==Mono==_A_27==27==25203==25229==25003==25429, PDK_30s667391==Mokhtar2016==12==Di==_TC_8==16==25336==25351==25136==25551, PDK_30s707601==Mokhtar2016==1==Di==_TC_10==20==222==241==22==441
OG0000135	PDK_30s1186231==MegaSSR==10==Tri==_TAA_5==15==12950==12964==12750==13164, PDK_30s1186231==MegaSSR==11==Mono==_A_13==13==13159==13171==12959==13371, PDK_30s1186231==MegaSSR==12==Tri==_TAA_5==15==14243==14257==14043==14457	PDK_30s1186231==Mokhtar2016==10==Tri==_TAA_5==15==12950==12964==12750==13164, PDK_30s1186231==Mokhtar2016==11==Mono==_A_13==13==13159==13171==12959==13371, PDK_30s1186231==Mokhtar2016==12==Tri==_TAA_5==15==14243==14257==14043==14457
OG0000136	PDK_30s1100891==MegaSSR==2==Mono==_A_10==10==2074==2083==1874==2283, PDK_30s764791==MegaSSR==12==Mono==_A_10==10==22685==22694==22485==22894, PDK_30s764791==MegaSSR==15==Mono==_A_11==11==23778==23788==23578==23988	PDK_30s1100891==Mokhtar2016==2==Mono==_A_10==10==2074==2083==1874==2283, PDK_30s764791==Mokhtar2016==12==Mono==_A_10==10==22685==22694==22485==22894, PDK_30s764791==Mokhtar2016==15==Mono==_A_11==11==23778==23788==23578==23988
OG0000137	PDK_30s935401==MegaSSR==17==Compound==_ATT_7gaaaactttcgttgaccacac_T_18==60==25460==25519==25260==25719, PDK_30s935401==MegaSSR==18==Compound==_ATT_7gaaaactttcgttgaccacac_T_18==60==26636==26695==26436==26895, PDK_30s935401==MegaSSR==19==Mono==_T_25==25==26889==26913==26689==27113	PDK_30s935401==Mokhtar2016==17==Compound==_ATT_7gaaaactttcgttgaccacac_T_18==60==25460==25519==25260==25719, PDK_30s935401==Mokhtar2016==18==Compound==_ATT_7gaaaactttcgttgaccacac_T_18==60==26636==26695==26436==26895, PDK_30s935401==Mokhtar2016==19==Mono==_T_25==25==26889==26913==26689==27113
OG0000138	PDK_30s1064221==MegaSSR==1==Di==_AG_9==18==1196==1213==996==1413, PDK_30s698051==MegaSSR==11==Di==_AG_8==16==23985==24000==23785==24200, PDK_30s867671==MegaSSR==1==Di==_TC_8==16==374==389==174==589	PDK_30s1064221==Mokhtar2016==1==Di==_AG_9==18==1196==1213==996==1413, PDK_30s698051==Mokhtar2016==11==Di==_AG_8==16==23985==24000==23785==24200, PDK_30s867671==Mokhtar2016==1==Di==_TC_8==16==374==389==174==589
OG0000139	PDK_30s689691==MegaSSR==4==Mono==_A_19==19==3921==3939==3721==4139, PDK_30s689692==MegaSSR==1==Mono==_A_20==20==290==309==90==509, PDK_30s882221==MegaSSR==1==Mono==_T_18==18==393==410==193==610	PDK_30s689691==Mokhtar2016==4==Mono==_A_19==19==3921==3939==3721==4139, PDK_30s689692==Mokhtar2016==1==Mono==_A_20==20==290==309==90==509, PDK_30s882221==Mokhtar2016==1==Mono==_T_18==18==393==410==193==610
OG0000140	PDK_30s1049841==MegaSSR==1==Di==_AT_7==14==534==547==334==747, PDK_30s1049841==MegaSSR==2==Mono==_T_11==11==651==661==451==861, PDK_30s985741==MegaSSR==2==Di==_AT_9==18==598==615==398==815	PDK_30s1049841==Mokhtar2016==1==Di==_AT_7==14==534==547==334==747, PDK_30s1049841==Mokhtar2016==2==Mono==_T_11==11==651==661==451==861, PDK_30s985741==Mokhtar2016==2==Di==_AT_9==18==598==615==398==815
OG0000141	PDK_30s830311==MegaSSR==1==Mono==_A_12==12==232==243==32==443, PDK_30s846271==MegaSSR==1==Mono==_A_15==15==360==374==160==574, PDK_30s846271==MegaSSR==2==Mono==_T_11==11==556==566==356==766	PDK_30s830311==Mokhtar2016==1==Mono==_A_12==12==232==243==32==443, PDK_30s846271==Mokhtar2016==1==Mono==_A_15==15==360==374==160==574, PDK_30s846271==Mokhtar2016==2==Mono==_T_11==11==556==566==356==766
OG0000142	PDK_30s699391==MegaSSR==2==Mono==_T_14==14==408==421==208==621, PDK_30s804461==MegaSSR==2==Mono==_A_14==14==530==543==330==743, PDK_30s884241==MegaSSR==2==Mono==_T_14==14==598==611==398==811	PDK_30s699391==Mokhtar2016==2==Mono==_T_14==14==408==421==208==621, PDK_30s804461==Mokhtar2016==2==Mono==_A_14==14==530==543==330==743, PDK_30s884241==Mokhtar2016==2==Mono==_T_14==14==598==611==398==811
OG0000143	PDK_30s1016501==MegaSSR==1==Di==_AG_8==16==786==801==586==1001, PDK_30s1122201==MegaSSR==6==Di==_AG_6==12==30105==30116==29905==30316, PDK_30s1153101==MegaSSR==1==Di==_AG_6==12==3528==3539==3328==3739	PDK_30s1016501==Mokhtar2016==1==Di==_AG_8==16==786==801==586==1001, PDK_30s1122201==Mokhtar2016==6==Di==_AG_6==12==30105==30116==29905==30316, PDK_30s1153101==Mokhtar2016==1==Di==_AG_6==12==3528==3539==3328==3739
OG0000144	PDK_30s1152681==MegaSSR==13==Di==_AT_6==12==15362==15373==15162==15573, PDK_30s1152681==MegaSSR==14==Tetra==_ATAC_8==32==15506==15537==15306==15737, PDK_30s1152681==MegaSSR==16==Di==_AT_6==12==17770==17781==17570==17981	PDK_30s1152681==Mokhtar2016==13==Di==_AT_6==12==15362==15373==15162==15573, PDK_30s1152681==Mokhtar2016==14==Tetra==_ATAC_8==32==15506==15537==15306==15737, PDK_30s1152681==Mokhtar2016==16==Di==_AT_6==12==17770==17781==17570==17981
OG0000145	PDK_30s1000691==MegaSSR==1==Mono==_T_10==10==3040==3049==2840==3249, PDK_30s1075521==MegaSSR==6==Mono==_T_10==10==25472==25481==25272==25681, PDK_30s1099571==MegaSSR==2==Mono==_T_10==10==3319==3328==3119==3528	PDK_30s1000691==Mokhtar2016==1==Mono==_T_10==10==3040==3049==2840==3249, PDK_30s1075521==Mokhtar2016==6==Mono==_T_10==10==25472==25481==25272==25681, PDK_30s1099571==Mokhtar2016==2==Mono==_T_10==10==3319==3328==3119==3528
OG0000146	PDK_30s951701==MegaSSR==11==Compound==_CT_8nnnnnnnnnnnnnnnnnnnnnnnnnnnnnnnnnnnnnnnnnnnnnnnnnnnnnnnnnnnn_AG_9_G_11*==104==28517==28620==28317==28820, PDK_30s951701==MegaSSR==13==Compound==_AT_9ggggattgatannnnnnnnnnnnnnnnnnnnnnnnnnnnnnnnnnnnnnnnnnnnnnnnnnnnnnnnnnnn_AG_11==111==29863==29973==29663==30173, PDK_30s951701==MegaSSR==14==Di==_AT_7==14==30953==30966==30753==31166	PDK_30s951701==Mokhtar2016==11==Compound==_CT_8nnnnnnnnnnnnnnnnnnnnnnnnnnnnnnnnnnnnnnnnnnnnnnnnnnnnnnnnnnnn_AG_9_G_11*==104==28517==28620==28317==28820, PDK_30s951701==Mokhtar2016==13==Compound==_AT_9ggggattgatannnnnnnnnnnnnnnnnnnnnnnnnnnnnnnnnnnnnnnnnnnnnnnnnnnnnnnnnnnn_AG_11==111==29863==29973==29663==30173, PDK_30s951701==Mokhtar2016==14==Di==_AT_7==14==30953==30966==30753==31166
OG0000147	PDK_30s1000681==MegaSSR==1==Tri==_AAG_6==18==1432==1449==1232==1649, PDK_30s822831==MegaSSR==1==Tri==_AAG_6==18==1684==1701==1484==1901, PDK_30s959351==MegaSSR==1==Tri==_AAG_6==18==7810==7827==7610==8027	PDK_30s1000681==Mokhtar2016==1==Tri==_AAG_6==18==1432==1449==1232==1649, PDK_30s822831==Mokhtar2016==1==Tri==_AAG_6==18==1684==1701==1484==1901, PDK_30s959351==Mokhtar2016==1==Tri==_AAG_6==18==7810==7827==7610==8027
OG0000148	PDK_30s882181==MegaSSR==11==Mono==_T_11==11==25157==25167==24957==25367, PDK_30s882181==MegaSSR==12==Mono==_T_11==11==25790==25800==25590==26000, PDK_30s882181==MegaSSR==14==Mono==_T_11==11==26199==26209==25999==26409	PDK_30s882181==Mokhtar2016==11==Mono==_T_11==11==25157==25167==24957==25367, PDK_30s882181==Mokhtar2016==12==Mono==_T_11==11==25790==25800==25590==26000, PDK_30s882181==Mokhtar2016==14==Mono==_T_11==11==26199==26209==25999==26409
OG0000149	PDK_30s1015121==MegaSSR==5==Mono==_A_10==10==2366==2375==2166==2575, PDK_30s1145261==MegaSSR==18==Mono==_T_10==10==33270==33279==33070==33479, PDK_30s742021==MegaSSR==7==Mono==_T_11==11==5550==5560==5350==5760	PDK_30s1015121==Mokhtar2016==5==Mono==_A_10==10==2366==2375==2166==2575, PDK_30s1145261==Mokhtar2016==18==Mono==_T_10==10==33270==33279==33070==33479, PDK_30s742021==Mokhtar2016==7==Mono==_T_11==11==5550==5560==5350==5760
OG0000150	PDK_30s65509118==MegaSSR==10==Mono==_T_10==10==54941==54950==54741==55150, PDK_30s770892==MegaSSR==11==Mono==_T_10==10==32030==32039==31830==32239, PDK_30s977811==MegaSSR==15==Mono==_T_10==10==34602==34611==34402==34811	PDK_30s65509118==Mokhtar2016==10==Mono==_T_10==10==54941==54950==54741==55150, PDK_30s770892==Mokhtar2016==11==Mono==_T_10==10==32030==32039==31830==32239, PDK_30s977811==Mokhtar2016==15==Mono==_T_10==10==34602==34611==34402==34811
OG0000151	PDK_30s1075651==MegaSSR==1==Di==_AG_12==24==307==330==107==530, PDK_30s956471==MegaSSR==1==Di==_AG_12==24==1105==1128==905==1328, PDK_30s976561==MegaSSR==16==Di==_AG_12==24==30339==30362==30139==30562	PDK_30s1075651==Mokhtar2016==1==Di==_AG_12==24==307==330==107==530, PDK_30s956471==Mokhtar2016==1==Di==_AG_12==24==1105==1128==905==1328, PDK_30s976561==Mokhtar2016==16==Di==_AG_12==24==30339==30362==30139==30562
OG0000152	PDK_30s1114001==MegaSSR==1==Tri==_CAT_9==27==302==328==102==528, PDK_30s65509111==MegaSSR==7==Tri==_TGA_11==33==12119==12151==11919==12351, PDK_30s65509111==MegaSSR==8==Tri==_TGA_11==33==13436==13468==13236==13668	PDK_30s1114001==Mokhtar2016==1==Tri==_CAT_9==27==302==328==102==528, PDK_30s65509111==Mokhtar2016==7==Tri==_TGA_11==33==12119==12151==11919==12351, PDK_30s65509111==Mokhtar2016==8==Tri==_TGA_11==33==13436==13468==13236==13668
OG0000153	PDK_30s864611==MegaSSR==2==Mono==_T_10==10==3181==3190==2981==3390, PDK_30s864611==MegaSSR==3==Mono==_T_10==10==4690==4699==4490==4899, PDK_30s895361==MegaSSR==1==Mono==_T_11==11==768==778==568==978	PDK_30s864611==Mokhtar2016==2==Mono==_T_10==10==3181==3190==2981==3390, PDK_30s864611==Mokhtar2016==3==Mono==_T_10==10==4690==4699==4490==4899, PDK_30s895361==Mokhtar2016==1==Mono==_T_11==11==768==778==568==978
OG0000154	PDK_30s1050251==MegaSSR==23==Mono==_T_13==13==41220==41232==41020==41432, PDK_30s1094211==MegaSSR==1==Mono==_A_11==11==768==778==568==978, PDK_30s1197301==MegaSSR==1==Mono==_T_11==11==816==826==616==1026	PDK_30s1050251==Mokhtar2016==23==Mono==_T_13==13==41220==41232==41020==41432, PDK_30s1094211==Mokhtar2016==1==Mono==_A_11==11==768==778==568==978, PDK_30s1197301==Mokhtar2016==1==Mono==_T_11==11==816==826==616==1026
OG0000155	PDK_30s790991==MegaSSR==14==Mono==_A_38==38==33503==33540==33303==33740, PDK_30s790991==MegaSSR==17==Compound==_A_23ttaataaaaaaaaagggaaaaac_A_20==66==35323==35388==35123==35588, PDK_30s790991==MegaSSR==18==Penta==_GAAAA_5==25==35532==35556==35332==35756	PDK_30s790991==Mokhtar2016==14==Mono==_A_38==38==33503==33540==33303==33740, PDK_30s790991==Mokhtar2016==17==Compound==_A_23ttaataaaaaaaaagggaaaaac_A_20==66==35323==35388==35123==35588, PDK_30s790991==Mokhtar2016==18==Penta==_GAAAA_5==25==35532==35556==35332==35756
OG0000156	PDK_30s816901==MegaSSR==2==Di==_TA_10==20==661==680==461==880, PDK_30s816901==MegaSSR==3==Di==_CA_122==244==806==1049==606==1249, PDK_30s996571==MegaSSR==3==Di==_AT_10==20==6313==6332==6113==6532	PDK_30s816901==Mokhtar2016==2==Di==_TA_10==20==661==680==461==880, PDK_30s816901==Mokhtar2016==3==Di==_CA_122==244==806==1049==606==1249, PDK_30s996571==Mokhtar2016==3==Di==_AT_10==20==6313==6332==6113==6532
OG0000157	PDK_30s683401==MegaSSR==70==Mono==_T_11==11==131760==131770==131560==131970, PDK_30s683401==MegaSSR==71==Di==_AT_12==24==131881==131904==131681==132104, PDK_30s925381==MegaSSR==9==Mono==_T_11==11==16411==16421==16211==16621	PDK_30s683401==Mokhtar2016==70==Mono==_T_11==11==131760==131770==131560==131970, PDK_30s683401==Mokhtar2016==71==Di==_AT_12==24==131881==131904==131681==132104, PDK_30s925381==Mokhtar2016==9==Mono==_T_11==11==16411==16421==16211==16621
OG0000158	PDK_30s1092051==MegaSSR==17==Mono==_A_10==10==23154==23163==22954==23363, PDK_30s1092051==MegaSSR==18==Mono==_T_10==10==23319==23328==23119==23528, PDK_30s1092051==MegaSSR==19==Di==_GA_8==16==23488==23503==23288==23703	PDK_30s1092051==Mokhtar2016==17==Mono==_A_10==10==23154==23163==22954==23363, PDK_30s1092051==Mokhtar2016==18==Mono==_T_10==10==23319==23328==23119==23528, PDK_30s1092051==Mokhtar2016==19==Di==_GA_8==16==23488==23503==23288==23703
OG0000159	PDK_30s736691==MegaSSR==5==Compound==_T_10c_T_11==22==14120==14141==13920==14341, PDK_30s736691==MegaSSR==6==Mono==_T_15==15==14282==14296==14082==14496, PDK_30s736691==MegaSSR==7==Compound==_T_10c_T_10==21==16504==16524==16304==16724	PDK_30s736691==Mokhtar2016==5==Compound==_T_10c_T_11==22==14120==14141==13920==14341, PDK_30s736691==Mokhtar2016==6==Mono==_T_15==15==14282==14296==14082==14496, PDK_30s736691==Mokhtar2016==7==Compound==_T_10c_T_10==21==16504==16524==16304==16724
OG0000160	PDK_30s876371==MegaSSR==10==Mono==_T_15==15==25851==25865==25651==26065, PDK_30s876371==MegaSSR==11==Compound==_T_16gcatctgcctgaatgattaaaaataaattggtgggctggggctaccaacattataaaca_TC_9==93==26625==26717==26425==26917, PDK_30s876371==MegaSSR==12==Mono==_A_11==11==26886==26896==26686==27096	PDK_30s876371==Mokhtar2016==10==Mono==_T_15==15==25851==25865==25651==26065, PDK_30s876371==Mokhtar2016==11==Compound==_T_16gcatctgcctgaatgattaaaaataaattggtgggctggggctaccaacattataaaca_TC_9==93==26625==26717==26425==26917, PDK_30s876371==Mokhtar2016==12==Mono==_A_11==11==26886==26896==26686==27096
OG0000161	PDK_30s675381==MegaSSR==10==Di==_CT_6==12==19403==19414==19203==19614, PDK_30s675381==MegaSSR==8==Di==_AT_7==14==19120==19133==18920==19333, PDK_30s675381==MegaSSR==9==Tetra==_AATA_5==20==19244==19263==19044==19463	PDK_30s675381==Mokhtar2016==10==Di==_CT_6==12==19403==19414==19203==19614, PDK_30s675381==Mokhtar2016==8==Di==_AT_7==14==19120==19133==18920==19333, PDK_30s675381==Mokhtar2016==9==Tetra==_AATA_5==20==19244==19263==19044==19463
OG0000162	PDK_30s1109581==MegaSSR==1==Di==_CT_8==16==843==858==643==1058, PDK_30s1109581==MegaSSR==2==Mono==_T_13==13==965==977==765==1177, PDK_30s995151==MegaSSR==1==Di==_CT_7==14==628==641==428==841	PDK_30s1109581==Mokhtar2016==1==Di==_CT_8==16==843==858==643==1058, PDK_30s1109581==Mokhtar2016==2==Mono==_T_13==13==965==977==765==1177, PDK_30s995151==Mokhtar2016==1==Di==_CT_7==14==628==641==428==841
OG0000163	PDK_30s667841==MegaSSR==2==Mono==_T_16==16==2260==2275==2060==2475, PDK_30s667841==MegaSSR==3==Mono==_T_18==18==2853==2870==2653==3070, PDK_30s773111==MegaSSR==1==Mono==_A_14==14==491==504==291==704	PDK_30s667841==Mokhtar2016==2==Mono==_T_16==16==2260==2275==2060==2475, PDK_30s667841==Mokhtar2016==3==Mono==_T_18==18==2853==2870==2653==3070, PDK_30s773111==Mokhtar2016==1==Mono==_A_14==14==491==504==291==704
OG0000164	PDK_30s1089231==MegaSSR==1==Mono==_A_14==14==605==618==405==818, PDK_30s687451==MegaSSR==1==Di==_AT_7==14==617==630==417==830, PDK_30s888551==MegaSSR==2==Di==_AT_7==14==1352==1365==1152==1565	PDK_30s1089231==Mokhtar2016==1==Mono==_A_14==14==605==618==405==818, PDK_30s687451==Mokhtar2016==1==Di==_AT_7==14==617==630==417==830, PDK_30s888551==Mokhtar2016==2==Di==_AT_7==14==1352==1365==1152==1565
OG0000165	PDK_30s1119521==MegaSSR==2==Di==_AC_6==12==857==868==657==1068, PDK_30s1119521==MegaSSR==3==Mono==_A_11==11==989==999==789==1199, PDK_30s917531==MegaSSR==2==Di==_AC_6==12==876==887==676==1087	PDK_30s1119521==Mokhtar2016==2==Di==_AC_6==12==857==868==657==1068, PDK_30s1119521==Mokhtar2016==3==Mono==_A_11==11==989==999==789==1199, PDK_30s917531==Mokhtar2016==2==Di==_AC_6==12==876==887==676==1087
OG0000166	PDK_30s1005301==MegaSSR==1==Mono==_A_10==10==690==699==490==899, PDK_30s1005301==MegaSSR==2==Mono==_A_10==10==844==853==644==1053, PDK_30s1127331==MegaSSR==1==Mono==_A_10==10==1297==1306==1097==1506	PDK_30s1005301==Mokhtar2016==1==Mono==_A_10==10==690==699==490==899, PDK_30s1005301==Mokhtar2016==2==Mono==_A_10==10==844==853==644==1053, PDK_30s1127331==Mokhtar2016==1==Mono==_A_10==10==1297==1306==1097==1506
OG0000167	PDK_30s1071751==MegaSSR==1==Mono==_T_11==11==632==642==432==842, PDK_30s1122391==MegaSSR==2==Mono==_T_11==11==1792==1802==1592==2002, PDK_30s811111==MegaSSR==1==Mono==_A_11==11==472==482==272==682	PDK_30s1071751==Mokhtar2016==1==Mono==_T_11==11==632==642==432==842, PDK_30s1122391==Mokhtar2016==2==Mono==_T_11==11==1792==1802==1592==2002, PDK_30s811111==Mokhtar2016==1==Mono==_A_11==11==472==482==272==682
OG0000168	PDK_30s701631==MegaSSR==1==Mono==_T_12==12==3669==3680==3469==3880, PDK_30s977941==MegaSSR==1==Mono==_T_11==11==959==969==759==1169, PDK_30s977941==MegaSSR==2==Mono==_T_11==11==2006==2016==1806==2216	PDK_30s701631==Mokhtar2016==1==Mono==_T_12==12==3669==3680==3469==3880, PDK_30s977941==Mokhtar2016==1==Mono==_T_11==11==959==969==759==1169, PDK_30s977941==Mokhtar2016==2==Mono==_T_11==11==2006==2016==1806==2216
OG0000169	PDK_30s675211==MegaSSR==13==Di==_TC_8==16==56345==56360==56145==56560, PDK_30s832831==MegaSSR==1==Di==_AG_9==18==719==736==519==936, PDK_30s906401==MegaSSR==1==Di==_AG_8==16==1232==1247==1032==1447	PDK_30s675211==Mokhtar2016==13==Di==_TC_8==16==56345==56360==56145==56560, PDK_30s832831==Mokhtar2016==1==Di==_AG_9==18==719==736==519==936, PDK_30s906401==Mokhtar2016==1==Di==_AG_8==16==1232==1247==1032==1447
OG0000170	PDK_30s1074211==MegaSSR==4==Mono==_A_16==16==2247==2262==2047==2462, PDK_30s680691==MegaSSR==25==Mono==_A_11==11==48506==48516==48306==48716, PDK_30s987681==MegaSSR==1==Mono==_A_11==11==297==307==97==507	PDK_30s1074211==Mokhtar2016==4==Mono==_A_16==16==2247==2262==2047==2462, PDK_30s680691==Mokhtar2016==25==Mono==_A_11==11==48506==48516==48306==48716, PDK_30s987681==Mokhtar2016==1==Mono==_A_11==11==297==307==97==507
OG0000171	PDK_30s750171==MegaSSR==25==Mono==_A_12==12==56025==56036==55825==56236, PDK_30s750171==MegaSSR==26==Mono==_A_12==12==56890==56901==56690==57101, PDK_30s750171==MegaSSR==27==Mono==_A_12==12==57755==57766==57555==57966	PDK_30s750171==Mokhtar2016==25==Mono==_A_12==12==56025==56036==55825==56236, PDK_30s750171==Mokhtar2016==26==Mono==_A_12==12==56890==56901==56690==57101, PDK_30s750171==Mokhtar2016==27==Mono==_A_12==12==57755==57766==57555==57966
OG0000172	PDK_30s830661==MegaSSR==4==Compound==_A_11gaggagttgaagtcaccgagattggacgcaccgaaaaagccagcaatagttga_T_16==80==3121==3200==2921==3400, PDK_30s830661==MegaSSR==5==Compound==_A_12gaggagttgaagtcaccgagattggacgcaccgaaaaagccagcaatagttga_T_16==81==3417==3497==3217==3697, PDK_30s830661==MegaSSR==6==Mono==_T_46==46==3614==3659==3414==3859	PDK_30s830661==Mokhtar2016==4==Compound==_A_11gaggagttgaagtcaccgagattggacgcaccgaaaaagccagcaatagttga_T_16==80==3121==3200==2921==3400, PDK_30s830661==Mokhtar2016==5==Compound==_A_12gaggagttgaagtcaccgagattggacgcaccgaaaaagccagcaatagttga_T_16==81==3417==3497==3217==3697, PDK_30s830661==Mokhtar2016==6==Mono==_T_46==46==3614==3659==3414==3859
OG0000173	PDK_30s931821==MegaSSR==17==Mono==_A_10==10==46154==46163==45954==46363, PDK_30s931821==MegaSSR==18==Tri==_TTA_9==27==46725==46751==46525==46951, PDK_30s931821==MegaSSR==19==Mono==_A_10==10==46937==46946==46737==47146	PDK_30s931821==Mokhtar2016==17==Mono==_A_10==10==46154==46163==45954==46363, PDK_30s931821==Mokhtar2016==18==Tri==_TTA_9==27==46725==46751==46525==46951, PDK_30s931821==Mokhtar2016==19==Mono==_A_10==10==46937==46946==46737==47146
OG0000174	PDK_30s1068281==MegaSSR==1==Mono==_T_10==10==700==709==500==909, PDK_30s694061==MegaSSR==1==Mono==_A_10==10==2134==2143==1934==2343, PDK_30s870821==MegaSSR==4==Mono==_A_10==10==1558==1567==1358==1767	PDK_30s1068281==Mokhtar2016==1==Mono==_T_10==10==700==709==500==909, PDK_30s694061==Mokhtar2016==1==Mono==_A_10==10==2134==2143==1934==2343, PDK_30s870821==Mokhtar2016==4==Mono==_A_10==10==1558==1567==1358==1767
OG0000175	PDK_30s1162701==MegaSSR==3==Tetra==_ATTT_5==20==3293==3312==3093==3512, PDK_30s885471==MegaSSR==11==Tetra==_AAAT_5==20==30033==30052==29833==30252, PDK_30s991101==MegaSSR==1==Tetra==_AAAT_5==20==969==988==769==1188	PDK_30s1162701==Mokhtar2016==3==Tetra==_ATTT_5==20==3293==3312==3093==3512, PDK_30s885471==Mokhtar2016==11==Tetra==_AAAT_5==20==30033==30052==29833==30252, PDK_30s991101==Mokhtar2016==1==Tetra==_AAAT_5==20==969==988==769==1188
OG0000176	PDK_30s671281==MegaSSR==24==Mono==_T_14==14==53749==53762==53549==53962, PDK_30s671281==MegaSSR==25==Compound==_T_10cttttc_T_13==29==55758==55786==55558==55986, PDK_30s671281==MegaSSR==26==Mono==_T_14==14==56127==56140==55927==56340	PDK_30s671281==Mokhtar2016==24==Mono==_T_14==14==53749==53762==53549==53962, PDK_30s671281==Mokhtar2016==25==Compound==_T_10cttttc_T_13==29==55758==55786==55558==55986, PDK_30s671281==Mokhtar2016==26==Mono==_T_14==14==56127==56140==55927==56340
OG0000177	PDK_30s853851==MegaSSR==16==Mono==_A_13==13==26866==26878==26666==27078, PDK_30s853851==MegaSSR==20==Mono==_A_13==13==28914==28926==28714==29126, PDK_30s853851==MegaSSR==21==Mono==_T_10==10==29068==29077==28868==29277	PDK_30s853851==Mokhtar2016==16==Mono==_A_13==13==26866==26878==26666==27078, PDK_30s853851==Mokhtar2016==20==Mono==_A_13==13==28914==28926==28714==29126, PDK_30s853851==Mokhtar2016==21==Mono==_T_10==10==29068==29077==28868==29277
OG0000178	PDK_30s751781==MegaSSR==4==Mono==_A_13==13==4595==4607==4395==4807, PDK_30s751781==MegaSSR==5==Mono==_T_10==10==5640==5649==5440==5849, PDK_30s751781==MegaSSR==6==Mono==_A_13==13==5776==5788==5576==5988	PDK_30s751781==Mokhtar2016==4==Mono==_A_13==13==4595==4607==4395==4807, PDK_30s751781==Mokhtar2016==5==Mono==_T_10==10==5640==5649==5440==5849, PDK_30s751781==Mokhtar2016==6==Mono==_A_13==13==5776==5788==5576==5988
OG0000179	PDK_30s1174821==MegaSSR==3==Di==_AT_6==12==1254==1265==1054==1465, PDK_30s779921==MegaSSR==10==Mono==_T_10==10==14995==15004==14795==15204, PDK_30s779921==MegaSSR==14==Di==_AT_6==12==17732==17743==17532==17943	PDK_30s1174821==Mokhtar2016==3==Di==_AT_6==12==1254==1265==1054==1465, PDK_30s779921==Mokhtar2016==10==Mono==_T_10==10==14995==15004==14795==15204, PDK_30s779921==Mokhtar2016==14==Di==_AT_6==12==17732==17743==17532==17943
OG0000180	PDK_30s784681==MegaSSR==34==Di==_TC_13==26==78595==78620==78395==78820, PDK_30s784681==MegaSSR==35==Di==_TC_13==26==79053==79078==78853==79278, PDK_30s784681==MegaSSR==36==Di==_TC_15==30==79512==79541==79312==79741	PDK_30s784681==Mokhtar2016==34==Di==_TC_13==26==78595==78620==78395==78820, PDK_30s784681==Mokhtar2016==35==Di==_TC_13==26==79053==79078==78853==79278, PDK_30s784681==Mokhtar2016==36==Di==_TC_15==30==79512==79541==79312==79741
OG0000181	PDK_30s951951==MegaSSR==31==Compound==_TC_11_TA_8==38==59794==59831==59594==60031, PDK_30s951951==MegaSSR==32==Di==_CT_12==24==59979==60002==59779==60202, PDK_30s951951==MegaSSR==33==Di==_TA_9==18==60107==60124==59907==60324	PDK_30s951951==Mokhtar2016==31==Compound==_TC_11_TA_8==38==59794==59831==59594==60031, PDK_30s951951==Mokhtar2016==32==Di==_CT_12==24==59979==60002==59779==60202, PDK_30s951951==Mokhtar2016==33==Di==_TA_9==18==60107==60124==59907==60324
OG0000182	PDK_30s1114771==MegaSSR==1==Mono==_T_10==10==224==233==24==433, PDK_30s1114771==MegaSSR==2==Mono==_T_10==10==2241==2250==2041==2450, PDK_30s860921==MegaSSR==42==Mono==_T_11==11==85188==85198==84988==85398	PDK_30s1114771==Mokhtar2016==1==Mono==_T_10==10==224==233==24==433, PDK_30s1114771==Mokhtar2016==2==Mono==_T_10==10==2241==2250==2041==2450, PDK_30s860921==Mokhtar2016==42==Mono==_T_11==11==85188==85198==84988==85398
OG0000183	PDK_30s679311==MegaSSR==7==Mono==_A_11==11==26505==26515==26305==26715, PDK_30s679311==MegaSSR==8==Mono==_A_11==11==26716==26726==26516==26926, PDK_30s782291==MegaSSR==5==Mono==_A_11==11==17079==17089==16879==17289	PDK_30s679311==Mokhtar2016==7==Mono==_A_11==11==26505==26515==26305==26715, PDK_30s679311==Mokhtar2016==8==Mono==_A_11==11==26716==26726==26516==26926, PDK_30s782291==Mokhtar2016==5==Mono==_A_11==11==17079==17089==16879==17289
OG0000184	PDK_30s942491==MegaSSR==4==Mono==_T_11==11==9751==9761==9551==9961, PDK_30s942491==MegaSSR==5==Mono==_A_10==10==9879==9888==9679==10088, PDK_30s942491==MegaSSR==6==Di==_AT_15==30==10002==10031==9802==10231	PDK_30s942491==Mokhtar2016==4==Mono==_T_11==11==9751==9761==9551==9961, PDK_30s942491==Mokhtar2016==5==Mono==_A_10==10==9879==9888==9679==10088, PDK_30s942491==Mokhtar2016==6==Di==_AT_15==30==10002==10031==9802==10231
OG0000185	PDK_30s702201==MegaSSR==1==Mono==_T_10==10==877==886==677==1086, PDK_30s733241==MegaSSR==9==Mono==_A_10==10==20847==20856==20647==21056, PDK_30s741771==MegaSSR==1==Mono==_T_10==10==321==330==121==530	PDK_30s702201==Mokhtar2016==1==Mono==_T_10==10==877==886==677==1086, PDK_30s733241==Mokhtar2016==9==Mono==_A_10==10==20847==20856==20647==21056, PDK_30s741771==Mokhtar2016==1==Mono==_T_10==10==321==330==121==530
OG0000186	PDK_30s814861==MegaSSR==40==Mono==_T_10==10==94273==94282==94073==94482, PDK_30s847111==MegaSSR==3==Mono==_A_10==10==1038==1047==838==1247, PDK_30s847111==MegaSSR==4==Di==_AT_14==28==1222==1249==1022==1449	PDK_30s814861==Mokhtar2016==40==Mono==_T_10==10==94273==94282==94073==94482, PDK_30s847111==Mokhtar2016==3==Mono==_A_10==10==1038==1047==838==1247, PDK_30s847111==Mokhtar2016==4==Di==_AT_14==28==1222==1249==1022==1449
OG0000187	PDK_30s673281==MegaSSR==1==Mono==_A_12==12==2837==2848==2637==3048, PDK_30s780071==MegaSSR==2==Mono==_T_12==12==1761==1772==1561==1972, PDK_30s946251==MegaSSR==1==Mono==_A_12==12==844==855==644==1055	PDK_30s673281==Mokhtar2016==1==Mono==_A_12==12==2837==2848==2637==3048, PDK_30s780071==Mokhtar2016==2==Mono==_T_12==12==1761==1772==1561==1972, PDK_30s946251==Mokhtar2016==1==Mono==_A_12==12==844==855==644==1055
OG0000188	PDK_30s710471==MegaSSR==1==Di==_TG_12==24==863==886==663==1086, PDK_30s789361==MegaSSR==2==Di==_TG_10==20==4318==4337==4118==4537, PDK_30s805131==MegaSSR==1==Di==_AC_12==24==1642==1665==1442==1865	PDK_30s710471==Mokhtar2016==1==Di==_TG_12==24==863==886==663==1086, PDK_30s789361==Mokhtar2016==2==Di==_TG_10==20==4318==4337==4118==4537, PDK_30s805131==Mokhtar2016==1==Di==_AC_12==24==1642==1665==1442==1865
OG0000189	PDK_30s1178951==MegaSSR==3==Mono==_T_10==10==1205==1214==1005==1414, PDK_30s795951==MegaSSR==3==Mono==_A_10==10==3030==3039==2830==3239, PDK_30s903191==MegaSSR==1==Mono==_A_10==10==535==544==335==744	PDK_30s1178951==Mokhtar2016==3==Mono==_T_10==10==1205==1214==1005==1414, PDK_30s795951==Mokhtar2016==3==Mono==_A_10==10==3030==3039==2830==3239, PDK_30s903191==Mokhtar2016==1==Mono==_A_10==10==535==544==335==744
OG0000190	PDK_30s6550955==MegaSSR==2==Di==_GA_8==16==2953==2968==2753==3168, PDK_30s6550955==MegaSSR==3==Tetra==_AAAG_6==24==3158==3181==2958==3381, PDK_30s6550955==MegaSSR==7==Tetra==_AAAG_6==24==6315==6338==6115==6538	PDK_30s6550955==Mokhtar2016==2==Di==_GA_8==16==2953==2968==2753==3168, PDK_30s6550955==Mokhtar2016==3==Tetra==_AAAG_6==24==3158==3181==2958==3381, PDK_30s6550955==Mokhtar2016==7==Tetra==_AAAG_6==24==6315==6338==6115==6538
OG0000191	PDK_30s900211==MegaSSR==44==Compound==_T_10c_T_10==21==99451==99471==99251==99671, PDK_30s900211==MegaSSR==46==Mono==_A_17==17==99848==99864==99648==100064, PDK_30s900211==MegaSSR==47==Compound==_T_10c_T_10==21==99988==100008==99788==100208	PDK_30s900211==Mokhtar2016==44==Compound==_T_10c_T_10==21==99451==99471==99251==99671, PDK_30s900211==Mokhtar2016==46==Mono==_A_17==17==99848==99864==99648==100064, PDK_30s900211==Mokhtar2016==47==Compound==_T_10c_T_10==21==99988==100008==99788==100208
OG0000192	PDK_30s1074861==MegaSSR==35==Di==_TA_11==22==69139==69160==68939==69360, PDK_30s1074861==MegaSSR==36==Mono==_A_12==12==69289==69300==69089==69500, PDK_30s1074861==MegaSSR==37==Mono==_T_10==10==69410==69419==69210==69619	PDK_30s1074861==Mokhtar2016==35==Di==_TA_11==22==69139==69160==68939==69360, PDK_30s1074861==Mokhtar2016==36==Mono==_A_12==12==69289==69300==69089==69500, PDK_30s1074861==Mokhtar2016==37==Mono==_T_10==10==69410==69419==69210==69619
OG0000193	PDK_30s660161==MegaSSR==1==Mono==_T_11==11==603==613==403==813, PDK_30s694451==MegaSSR==1==Mono==_A_10==10==1164==1173==964==1373, PDK_30s779201==MegaSSR==1==Mono==_T_10==10==1774==1783==1574==1983	PDK_30s660161==Mokhtar2016==1==Mono==_T_11==11==603==613==403==813, PDK_30s694451==Mokhtar2016==1==Mono==_A_10==10==1164==1173==964==1373, PDK_30s779201==Mokhtar2016==1==Mono==_T_10==10==1774==1783==1574==1983
OG0000194	PDK_30s1099381==MegaSSR==1==Mono==_A_10==10==1417==1426==1217==1626, PDK_30s734961==MegaSSR==2==Mono==_A_10==10==1532==1541==1332==1741, PDK_30s867701==MegaSSR==2==Mono==_T_13==13==1228==1240==1028==1440	PDK_30s1099381==Mokhtar2016==1==Mono==_A_10==10==1417==1426==1217==1626, PDK_30s734961==Mokhtar2016==2==Mono==_A_10==10==1532==1541==1332==1741, PDK_30s867701==Mokhtar2016==2==Mono==_T_13==13==1228==1240==1028==1440
OG0000195	PDK_30s1087021==MegaSSR==1==Mono==_A_10==10==1095==1104==895==1304, PDK_30s1190101==MegaSSR==1==Mono==_T_10==10==2588==2597==2388==2797, PDK_30s674831==MegaSSR==1==Mono==_T_10==10==762==771==562==971	PDK_30s1087021==Mokhtar2016==1==Mono==_A_10==10==1095==1104==895==1304, PDK_30s1190101==Mokhtar2016==1==Mono==_T_10==10==2588==2597==2388==2797, PDK_30s674831==Mokhtar2016==1==Mono==_T_10==10==762==771==562==971
OG0000196	PDK_30s1077881==MegaSSR==3==Mono==_A_13==13==1313==1325==1113==1525, PDK_30s1154361==MegaSSR==1==Mono==_A_13==13==1494==1506==1294==1706, PDK_30s1154361==MegaSSR==2==Mono==_A_13==13==2180==2192==1980==2392	PDK_30s1077881==Mokhtar2016==3==Mono==_A_13==13==1313==1325==1113==1525, PDK_30s1154361==Mokhtar2016==1==Mono==_A_13==13==1494==1506==1294==1706, PDK_30s1154361==Mokhtar2016==2==Mono==_A_13==13==2180==2192==1980==2392
OG0000197	PDK_30s1075811==MegaSSR==1==Mono==_T_11==11==729==739==529==939, PDK_30s1116151==MegaSSR==1==Mono==_A_11==11==215==225==15==425, PDK_30s708821==MegaSSR==3==Mono==_A_11==11==1197==1207==997==1407	PDK_30s1075811==Mokhtar2016==1==Mono==_T_11==11==729==739==529==939, PDK_30s1116151==Mokhtar2016==1==Mono==_A_11==11==215==225==15==425, PDK_30s708821==Mokhtar2016==3==Mono==_A_11==11==1197==1207==997==1407
OG0000198	PDK_30s725751==MegaSSR==1==Di==_CT_9==18==425==442==225==642, PDK_30s848491==MegaSSR==1==Di==_CT_9==18==306==323==106==523, PDK_30s937511==MegaSSR==1==Di==_CT_9==18==3774==3791==3574==3991	PDK_30s725751==Mokhtar2016==1==Di==_CT_9==18==425==442==225==642, PDK_30s848491==Mokhtar2016==1==Di==_CT_9==18==306==323==106==523, PDK_30s937511==Mokhtar2016==1==Di==_CT_9==18==3774==3791==3574==3991
OG0000199	PDK_30s65509263==MegaSSR==2==Tri==_GAG_6==18==1214==1231==1014==1431, PDK_30s65509383==MegaSSR==1==Tri==_GAG_6==18==518==535==318==735, PDK_30s65509383==MegaSSR==2==Tri==_AGG_8==24==727==750==527==950	PDK_30s65509263==Mokhtar2016==2==Tri==_GAG_6==18==1214==1231==1014==1431, PDK_30s65509383==Mokhtar2016==1==Tri==_GAG_6==18==518==535==318==735, PDK_30s65509383==Mokhtar2016==2==Tri==_AGG_8==24==727==750==527==950
OG0000200	PDK_30s1062831==MegaSSR==1==Compound==_A_19ctgagttcttcctagtgaataattgcagttagcagttgcttaattcccactttctggatcttctgaggttgaggaaaagattcctaggtggctgtgc_T_15==131==3610==3740==3410==3940, PDK_30s1078061==MegaSSR==2==Mono==_A_15==15==1595==1609==1395==1809, PDK_30s1078061==MegaSSR==3==Mono==_T_12==12==1724==1735==1524==1935	PDK_30s1062831==Mokhtar2016==1==Compound==_A_19ctgagttcttcctagtgaataattgcagttagcagttgcttaattcccactttctggatcttctgaggttgaggaaaagattcctaggtggctgtgc_T_15==131==3610==3740==3410==3940, PDK_30s1078061==Mokhtar2016==2==Mono==_A_15==15==1595==1609==1395==1809, PDK_30s1078061==Mokhtar2016==3==Mono==_T_12==12==1724==1735==1524==1935
OG0000201	PDK_30s989581==MegaSSR==1==Mono==_A_11==11==3919==3929==3719==4129, PDK_30s998871==MegaSSR==1==Mono==_T_11==11==1670==1680==1470==1880, PDK_30s998871==MegaSSR==2==Mono==_T_13==13==4114==4126==3914==4326	PDK_30s989581==Mokhtar2016==1==Mono==_A_11==11==3919==3929==3719==4129, PDK_30s998871==Mokhtar2016==1==Mono==_T_11==11==1670==1680==1470==1880, PDK_30s998871==Mokhtar2016==2==Mono==_T_13==13==4114==4126==3914==4326
OG0000202	PDK_30s980461==MegaSSR==2==Mono==_T_22==22==1922==1943==1722==2143, PDK_30s980461==MegaSSR==3==Mono==_T_12==12==3021==3032==2821==3232, PDK_30s980461==MegaSSR==4==Mono==_T_22==22==3265==3286==3065==3486	PDK_30s980461==Mokhtar2016==2==Mono==_T_22==22==1922==1943==1722==2143, PDK_30s980461==Mokhtar2016==3==Mono==_T_12==12==3021==3032==2821==3232, PDK_30s980461==Mokhtar2016==4==Mono==_T_22==22==3265==3286==3065==3486
OG0000203	PDK_30s828481==MegaSSR==5==Mono==_T_10==10==5291==5300==5091==5500, PDK_30s991801==MegaSSR==1==Mono==_A_12==12==3380==3391==3180==3591	PDK_30s828481==Mokhtar2016==5==Mono==_T_10==10==5291==5300==5091==5500, PDK_30s991801==Mokhtar2016==1==Mono==_A_12==12==3380==3391==3180==3591
OG0000204	PDK_30s1121301==MegaSSR==2==Mono==_T_10==10==3112==3121==2912==3321, PDK_30s1126881==MegaSSR==1==Mono==_A_10==10==469==478==269==678	PDK_30s1121301==Mokhtar2016==2==Mono==_T_10==10==3112==3121==2912==3321, PDK_30s1126881==Mokhtar2016==1==Mono==_A_10==10==469==478==269==678
OG0000205	PDK_30s843251==MegaSSR==1==Compound==_ATC_6gttgctgttatata_TTG_5==47==1627==1673==1427==1873, PDK_30s995021==MegaSSR==4==Compound==_CAA_5tatataacagcaac_GAT_6==47==950==996==750==1196	PDK_30s843251==Mokhtar2016==1==Compound==_ATC_6gttgctgttatata_TTG_5==47==1627==1673==1427==1873, PDK_30s995021==Mokhtar2016==4==Compound==_CAA_5tatataacagcaac_GAT_6==47==950==996==750==1196
OG0000206	PDK_30s668611==MegaSSR==2==Di==_TA_6==12==3970==3981==3770==4181, PDK_30s668611==MegaSSR==3==Di==_GA_7==14==4166==4179==3966==4379	PDK_30s668611==Mokhtar2016==2==Di==_TA_6==12==3970==3981==3770==4181, PDK_30s668611==Mokhtar2016==3==Di==_GA_7==14==4166==4179==3966==4379
OG0000207	PDK_30s1121921==MegaSSR==1==Di==_CT_6==12==386==397==186==597, PDK_30s668611==MegaSSR==5==Di==_CT_6==12==5777==5788==5577==5988	PDK_30s1121921==Mokhtar2016==1==Di==_CT_6==12==386==397==186==597, PDK_30s668611==Mokhtar2016==5==Di==_CT_6==12==5777==5788==5577==5988
OG0000208	PDK_30s713771==MegaSSR==2==Mono==_T_10==10==1682==1691==1482==1891, PDK_30s998311==MegaSSR==1==Mono==_A_11==11==5997==6007==5797==6207	PDK_30s713771==Mokhtar2016==2==Mono==_T_10==10==1682==1691==1482==1891, PDK_30s998311==Mokhtar2016==1==Mono==_A_11==11==5997==6007==5797==6207
OG0000209	PDK_30s1206421==MegaSSR==1==Mono==_T_10==10==741==750==541==950, PDK_30s677931==MegaSSR==1==Mono==_T_10==10==2874==2883==2674==3083	PDK_30s1206421==Mokhtar2016==1==Mono==_T_10==10==741==750==541==950, PDK_30s677931==Mokhtar2016==1==Mono==_T_10==10==2874==2883==2674==3083
OG0000210	PDK_30s1003551==MegaSSR==1==Tetra==_TATG_5==20==2109==2128==1909==2328, PDK_30s1011501==MegaSSR==1==Tetra==_TATG_5==20==1276==1295==1076==1495	PDK_30s1003551==Mokhtar2016==1==Tetra==_TATG_5==20==2109==2128==1909==2328, PDK_30s1011501==Mokhtar2016==1==Tetra==_TATG_5==20==1276==1295==1076==1495
OG0000211	PDK_30s774681==MegaSSR==2==Compound==_CT_6c_A_10==23==5410==5432==5210==5632, PDK_30s943301==MegaSSR==42==Di==_TC_7==14==84651==84664==84451==84864	PDK_30s774681==Mokhtar2016==2==Compound==_CT_6c_A_10==23==5410==5432==5210==5632, PDK_30s943301==Mokhtar2016==42==Di==_TC_7==14==84651==84664==84451==84864
OG0000212	PDK_30s1151671==MegaSSR==3==Mono==_T_10==10==5833==5842==5633==6042, PDK_30s891581==MegaSSR==4==Penta==_TTTTC_5==25==2472==2496==2272==2696	PDK_30s1151671==Mokhtar2016==3==Mono==_T_10==10==5833==5842==5633==6042, PDK_30s891581==Mokhtar2016==4==Penta==_TTTTC_5==25==2472==2496==2272==2696
OG0000213	PDK_30s1029381==MegaSSR==1==Mono==_T_10==10==1308==1317==1108==1517, PDK_30s1180231==MegaSSR==1==Mono==_A_10==10==379==388==179==588	PDK_30s1029381==Mokhtar2016==1==Mono==_T_10==10==1308==1317==1108==1517, PDK_30s1180231==Mokhtar2016==1==Mono==_A_10==10==379==388==179==588
OG0000214	PDK_30s758511==MegaSSR==2==Mono==_T_11==11==2125==2135==1925==2335, PDK_30s856391==MegaSSR==3==Mono==_T_11==11==2221==2231==2021==2431	PDK_30s758511==Mokhtar2016==2==Mono==_T_11==11==2125==2135==1925==2335, PDK_30s856391==Mokhtar2016==3==Mono==_T_11==11==2221==2231==2021==2431
OG0000215	PDK_30s856391==MegaSSR==6==Mono==_A_10==10==6081==6090==5881==6290, PDK_30s990891==MegaSSR==3==Mono==_T_10==10==6834==6843==6634==7043	PDK_30s856391==Mokhtar2016==6==Mono==_A_10==10==6081==6090==5881==6290, PDK_30s990891==Mokhtar2016==3==Mono==_T_10==10==6834==6843==6634==7043
OG0000216	PDK_30s1109841==MegaSSR==2==Di==_TG_7==14==927==940==727==1140, PDK_30s1109841==MegaSSR==3==Mono==_A_16==16==1101==1116==901==1316	PDK_30s1109841==Mokhtar2016==2==Di==_TG_7==14==927==940==727==1140, PDK_30s1109841==Mokhtar2016==3==Mono==_A_16==16==1101==1116==901==1316
OG0000217	PDK_30s65509226==MegaSSR==1==Mono==_T_10==10==885==894==685==1094, PDK_30s982421==MegaSSR==1==Mono==_T_12==12==3253==3264==3053==3464	PDK_30s65509226==Mokhtar2016==1==Mono==_T_10==10==885==894==685==1094, PDK_30s982421==Mokhtar2016==1==Mono==_T_12==12==3253==3264==3053==3464
OG0000218	PDK_30s1029791==MegaSSR==1==Tri==_TCA_7==21==937==957==737==1157, PDK_30s936251==MegaSSR==1==Tri==_GAT_7==21==1435==1455==1235==1655	PDK_30s1029791==Mokhtar2016==1==Tri==_TCA_7==21==937==957==737==1157, PDK_30s936251==Mokhtar2016==1==Tri==_GAT_7==21==1435==1455==1235==1655
OG0000219	PDK_30s778561==MegaSSR==1==Compound==_A_10gggggagggacgcagtcgctcaggatgcc_T_11==50==2067==2116==1867==2316, PDK_30s778561==MegaSSR==2==Mono==_T_10==10==2347==2356==2147==2556	PDK_30s778561==Mokhtar2016==1==Compound==_A_10gggggagggacgcagtcgctcaggatgcc_T_11==50==2067==2116==1867==2316, PDK_30s778561==Mokhtar2016==2==Mono==_T_10==10==2347==2356==2147==2556
OG0000220	PDK_30s1033881==MegaSSR==3==Tri==_GAG_5==15==4953==4967==4753==5167, PDK_30s840881==MegaSSR==1==Tri==_GAG_5==15==431==445==231==645	PDK_30s1033881==Mokhtar2016==3==Tri==_GAG_5==15==4953==4967==4753==5167, PDK_30s840881==Mokhtar2016==1==Tri==_GAG_5==15==431==445==231==645
OG0000221	PDK_30s764661==MegaSSR==3==Di==_AC_9==18==5192==5209==4992==5409, PDK_30s885451==MegaSSR==1==Di==_AC_9==18==1338==1355==1138==1555	PDK_30s764661==Mokhtar2016==3==Di==_AC_9==18==5192==5209==4992==5409, PDK_30s885451==Mokhtar2016==1==Di==_AC_9==18==1338==1355==1138==1555
OG0000222	PDK_30s735471==MegaSSR==1==Mono==_T_11==11==374==384==174==584, PDK_30s735471==MegaSSR==4==Mono==_A_14==14==1676==1689==1476==1889	PDK_30s735471==Mokhtar2016==1==Mono==_T_11==11==374==384==174==584, PDK_30s735471==Mokhtar2016==4==Mono==_A_14==14==1676==1689==1476==1889
OG0000223	PDK_30s1020611==MegaSSR==1==Mono==_T_13==13==300==312==100==512, PDK_30s1049401==MegaSSR==3==Mono==_T_13==13==9004==9016==8804==9216	PDK_30s1020611==Mokhtar2016==1==Mono==_T_13==13==300==312==100==512, PDK_30s1049401==Mokhtar2016==3==Mono==_T_13==13==9004==9016==8804==9216
OG0000224	PDK_30s1020611==MegaSSR==3==Mono==_A_10==10==1791==1800==1591==2000, PDK_30s1049401==MegaSSR==4==Mono==_A_10==10==10494==10503==10294==10703	PDK_30s1020611==Mokhtar2016==3==Mono==_A_10==10==1791==1800==1591==2000, PDK_30s1049401==Mokhtar2016==4==Mono==_A_10==10==10494==10503==10294==10703
OG0000225	PDK_30s945031==MegaSSR==1==Di==_AG_7==14==2338==2351==2138==2551, PDK_30s945031==MegaSSR==2==Penta==_AAAGA_5==25==2515==2539==2315==2739	PDK_30s945031==Mokhtar2016==1==Di==_AG_7==14==2338==2351==2138==2551, PDK_30s945031==Mokhtar2016==2==Penta==_AAAGA_5==25==2515==2539==2315==2739
OG0000226	PDK_30s679421==MegaSSR==1==Mono==_T_13==13==3548==3560==3348==3760, PDK_30s679421==MegaSSR==2==Mono==_G_21==21==3778==3798==3578==3998	PDK_30s679421==Mokhtar2016==1==Mono==_T_13==13==3548==3560==3348==3760, PDK_30s679421==Mokhtar2016==2==Mono==_G_21==21==3778==3798==3578==3998
OG0000227	PDK_30s763211==MegaSSR==2==Tri==_AGA_7==21==294==314==94==514, PDK_30s871201==MegaSSR==2==Tri==_AGA_7==21==4995==5015==4795==5215	PDK_30s763211==Mokhtar2016==2==Tri==_AGA_7==21==294==314==94==514, PDK_30s871201==Mokhtar2016==2==Tri==_AGA_7==21==4995==5015==4795==5215
OG0000228	PDK_30s1155731==MegaSSR==1==Mono==_A_11==11==3838==3848==3638==4048, PDK_30s782101==MegaSSR==4==Mono==_T_11==11==9829==9839==9629==10039	PDK_30s1155731==Mokhtar2016==1==Mono==_A_11==11==3838==3848==3638==4048, PDK_30s782101==Mokhtar2016==4==Mono==_T_11==11==9829==9839==9629==10039
OG0000229	PDK_30s1185081==MegaSSR==1==Compound==_A_10ctctc_T_10==25==681==705==481==905, PDK_30s743941==MegaSSR==1==Mono==_T_10==10==329==338==129==538	PDK_30s1185081==Mokhtar2016==1==Compound==_A_10ctctc_T_10==25==681==705==481==905, PDK_30s743941==Mokhtar2016==1==Mono==_T_10==10==329==338==129==538
OG0000230	PDK_30s1038141==MegaSSR==2==Di==_TA_6==12==2551==2562==2351==2762, PDK_30s679861==MegaSSR==1==Di==_TA_7==14==3181==3194==2981==3394	PDK_30s1038141==Mokhtar2016==2==Di==_TA_6==12==2551==2562==2351==2762, PDK_30s679861==Mokhtar2016==1==Di==_TA_7==14==3181==3194==2981==3394
OG0000231	PDK_30s727421==MegaSSR==1==Di==_TG_8==16==1294==1309==1094==1509, PDK_30s727421==MegaSSR==2==Di==_TG_8==16==2172==2187==1972==2387	PDK_30s727421==Mokhtar2016==1==Di==_TG_8==16==1294==1309==1094==1509, PDK_30s727421==Mokhtar2016==2==Di==_TG_8==16==2172==2187==1972==2387
OG0000232	PDK_30s1133481==MegaSSR==3==Tri==_TGT_5==15==4196==4210==3996==4410, PDK_30s727421==MegaSSR==3==Tri==_TTG_7==21==3410==3430==3210==3630	PDK_30s1133481==Mokhtar2016==3==Tri==_TGT_5==15==4196==4210==3996==4410, PDK_30s727421==Mokhtar2016==3==Tri==_TTG_7==21==3410==3430==3210==3630
OG0000233	PDK_30s1133481==MegaSSR==5==Mono==_T_12==12==5781==5792==5581==5992, PDK_30s727421==MegaSSR==4==Mono==_T_14==14==5016==5029==4816==5229	PDK_30s1133481==Mokhtar2016==5==Mono==_T_12==12==5781==5792==5581==5992, PDK_30s727421==Mokhtar2016==4==Mono==_T_14==14==5016==5029==4816==5229
OG0000234	PDK_30s1050111==MegaSSR==1==Mono==_A_18==18==1704==1721==1504==1921, PDK_30s926161==MegaSSR==4==Mono==_T_15==15==21474==21488==21274==21688	PDK_30s1050111==Mokhtar2016==1==Mono==_A_18==18==1704==1721==1504==1921, PDK_30s926161==Mokhtar2016==4==Mono==_T_15==15==21474==21488==21274==21688
OG0000235	PDK_30s1049751==MegaSSR==3==Di==_TA_10==20==3764==3783==3564==3983, PDK_30s945421==MegaSSR==3==Di==_TA_9==18==4133==4150==3933==4350	PDK_30s1049751==Mokhtar2016==3==Di==_TA_10==20==3764==3783==3564==3983, PDK_30s945421==Mokhtar2016==3==Di==_TA_9==18==4133==4150==3933==4350
OG0000236	PDK_30s6550971==MegaSSR==12==Mono==_T_11==11==20427==20437==20227==20637, PDK_30s771541==MegaSSR==2==Mono==_T_11==11==2395==2405==2195==2605	PDK_30s6550971==Mokhtar2016==12==Mono==_T_11==11==20427==20437==20227==20637, PDK_30s771541==Mokhtar2016==2==Mono==_T_11==11==2395==2405==2195==2605
OG0000237	PDK_30s741151==MegaSSR==2==Tri==_ATT_6==18==5995==6012==5795==6212, PDK_30s741151==MegaSSR==3==Mono==_T_14==14==6166==6179==5966==6379	PDK_30s741151==Mokhtar2016==2==Tri==_ATT_6==18==5995==6012==5795==6212, PDK_30s741151==Mokhtar2016==3==Mono==_T_14==14==6166==6179==5966==6379
OG0000238	PDK_30s737091==MegaSSR==3==Di==_TA_7==14==5714==5727==5514==5927, PDK_30s904141==MegaSSR==1==Di==_TA_9==18==228==245==28==445	PDK_30s737091==Mokhtar2016==3==Di==_TA_7==14==5714==5727==5514==5927, PDK_30s904141==Mokhtar2016==1==Di==_TA_9==18==228==245==28==445
OG0000239	PDK_30s1082451==MegaSSR==1==Mono==_T_11==11==1==11==-199==211, PDK_30s1082451==MegaSSR==4==Di==_AT_7==14==6191==6204==5991==6404	PDK_30s1082451==Mokhtar2016==1==Mono==_T_11==11==1==11==-199==211, PDK_30s1082451==Mokhtar2016==4==Di==_AT_7==14==6191==6204==5991==6404
OG0000240	PDK_30s1082451==MegaSSR==2==Mono==_A_10==10==1503==1512==1303==1712, PDK_30s1082451==MegaSSR==3==Compound==_T_15aaactaaagcagactcnnnnnnnnnnnnnnnnnnnnnnnnnnnnnnnnnnnnnnnnnnnnnnnnnnnnnnnnnnnn_T_15==106==1683==1788==1483==1988	PDK_30s1082451==Mokhtar2016==2==Mono==_A_10==10==1503==1512==1303==1712, PDK_30s1082451==Mokhtar2016==3==Compound==_T_15aaactaaagcagactcnnnnnnnnnnnnnnnnnnnnnnnnnnnnnnnnnnnnnnnnnnnnnnnnnnnnnnnnnnnn_T_15==106==1683==1788==1483==1988
OG0000241	PDK_30s911451==MegaSSR==1==Mono==_T_13==13==1926==1938==1726==2138, PDK_30s911451==MegaSSR==2==Mono==_T_13==13==3596==3608==3396==3808	PDK_30s911451==Mokhtar2016==1==Mono==_T_13==13==1926==1938==1726==2138, PDK_30s911451==Mokhtar2016==2==Mono==_T_13==13==3596==3608==3396==3808
OG0000242	PDK_30s1130841==MegaSSR==1==Mono==_T_13==13==239==251==39==451, PDK_30s1176551==MegaSSR==2==Mono==_A_16==16==1501==1516==1301==1716	PDK_30s1130841==Mokhtar2016==1==Mono==_T_13==13==239==251==39==451, PDK_30s1176551==Mokhtar2016==2==Mono==_A_16==16==1501==1516==1301==1716
OG0000243	PDK_30s1200541==MegaSSR==2==Mono==_T_11==11==3479==3489==3279==3689, PDK_30s1200541==MegaSSR==3==Mono==_T_10==10==4752==4761==4552==4961	PDK_30s1200541==Mokhtar2016==2==Mono==_T_11==11==3479==3489==3279==3689, PDK_30s1200541==Mokhtar2016==3==Mono==_T_10==10==4752==4761==4552==4961
OG0000244	PDK_30s1009111==MegaSSR==1==Mono==_A_11==11==1078==1088==878==1288, PDK_30s1176991==MegaSSR==2==Mono==_T_12==12==870==881==670==1081	PDK_30s1009111==Mokhtar2016==1==Mono==_A_11==11==1078==1088==878==1288, PDK_30s1176991==Mokhtar2016==2==Mono==_T_12==12==870==881==670==1081
OG0000245	PDK_30s1009111==MegaSSR==3==Compound==_TTC_6tccatttatggaagtgaagttcctagtttcaagtataataa_T_10==69==2972==3040==2772==3240, PDK_30s768581==MegaSSR==1==Tri==_AGA_6==18==407==424==207==624	PDK_30s1009111==Mokhtar2016==3==Compound==_TTC_6tccatttatggaagtgaagttcctagtttcaagtataataa_T_10==69==2972==3040==2772==3240, PDK_30s768581==Mokhtar2016==1==Tri==_AGA_6==18==407==424==207==624
OG0000246	PDK_30s835431==MegaSSR==2==Mono==_T_16==16==5813==5828==5613==6028, PDK_30s835431==MegaSSR==3==Mono==_T_10==10==5942==5951==5742==6151	PDK_30s835431==Mokhtar2016==2==Mono==_T_16==16==5813==5828==5613==6028, PDK_30s835431==Mokhtar2016==3==Mono==_T_10==10==5942==5951==5742==6151
OG0000247	PDK_30s1075371==MegaSSR==1==Compound==_AC_7_A_11==25==502==526==302==726, PDK_30s987161==MegaSSR==1==Compound==_TTA_5ttcttcaactccaagcaatatctaagggaagagtttgcttttttggttcatcaa_AC_7_A_13==96==1137==1232==937==1432	PDK_30s1075371==Mokhtar2016==1==Compound==_AC_7_A_11==25==502==526==302==726, PDK_30s987161==Mokhtar2016==1==Compound==_TTA_5ttcttcaactccaagcaatatctaagggaagagtttgcttttttggttcatcaa_AC_7_A_13==96==1137==1232==937==1432
OG0000248	PDK_30s1075371==MegaSSR==3==Compound==_A_10tcactccttgagatgagttggatcaccgatctaattcaagattttctgatgagccggaaatcttacc_A_10==87==2600==2686==2400==2886, PDK_30s987161==MegaSSR==3==Compound==_AAT_6aaaaaatcactcctagagatgagttggatcaccgatctaattcaagattttctgatgagccggaaatcttacc_A_10==101==3047==3147==2847==3347	PDK_30s1075371==Mokhtar2016==3==Compound==_A_10tcactccttgagatgagttggatcaccgatctaattcaagattttctgatgagccggaaatcttacc_A_10==87==2600==2686==2400==2886, PDK_30s987161==Mokhtar2016==3==Compound==_AAT_6aaaaaatcactcctagagatgagttggatcaccgatctaattcaagattttctgatgagccggaaatcttacc_A_10==101==3047==3147==2847==3347
OG0000249	PDK_30s709581==MegaSSR==2==Mono==_T_11==11==4203==4213==4003==4413, PDK_30s812621==MegaSSR==35==Compound==_A_18ga_AG_6==32==79275==79306==79075==79506	PDK_30s709581==Mokhtar2016==2==Mono==_T_11==11==4203==4213==4003==4413, PDK_30s812621==Mokhtar2016==35==Compound==_A_18ga_AG_6==32==79275==79306==79075==79506
OG0000250	PDK_30s1189771==MegaSSR==1==Mono==_A_13==13==247==259==47==459, PDK_30s994041==MegaSSR==17==Mono==_A_13==13==21935==21947==21735==22147	PDK_30s1189771==Mokhtar2016==1==Mono==_A_13==13==247==259==47==459, PDK_30s994041==Mokhtar2016==17==Mono==_A_13==13==21935==21947==21735==22147
OG0000251	PDK_30s1189771==MegaSSR==4==Di==_TA_7==14==2487==2500==2287==2700, PDK_30s822921==MegaSSR==2==Di==_TA_6==12==2602==2613==2402==2813	PDK_30s1189771==Mokhtar2016==4==Di==_TA_7==14==2487==2500==2287==2700, PDK_30s822921==Mokhtar2016==2==Di==_TA_6==12==2602==2613==2402==2813
OG0000252	PDK_30s748081==MegaSSR==2==Mono==_A_16==16==2887==2902==2687==3102, PDK_30s891861==MegaSSR==1==Mono==_T_19==19==234==252==34==452	PDK_30s748081==Mokhtar2016==2==Mono==_A_16==16==2887==2902==2687==3102, PDK_30s891861==Mokhtar2016==1==Mono==_T_19==19==234==252==34==452
OG0000253	PDK_30s711273==MegaSSR==2==Mono==_T_12==12==3350==3361==3150==3561, PDK_30s904731==MegaSSR==1==Mono==_A_10==10==2818==2827==2618==3027	PDK_30s711273==Mokhtar2016==2==Mono==_T_12==12==3350==3361==3150==3561, PDK_30s904731==Mokhtar2016==1==Mono==_A_10==10==2818==2827==2618==3027
OG0000254	PDK_30s65509152==MegaSSR==1==Mono==_T_17==17==635==651==435==851, PDK_30s744692==MegaSSR==1==Mono==_A_17==17==536==552==336==752	PDK_30s65509152==Mokhtar2016==1==Mono==_T_17==17==635==651==435==851, PDK_30s744692==Mokhtar2016==1==Mono==_A_17==17==536==552==336==752
OG0000255	PDK_30s1043901==MegaSSR==2==Di==_TC_8==16==1658==1673==1458==1873, PDK_30s1171441==MegaSSR==1==Di==_GA_10==20==811==830==611==1030	PDK_30s1043901==Mokhtar2016==2==Di==_TC_8==16==1658==1673==1458==1873, PDK_30s1171441==Mokhtar2016==1==Di==_GA_10==20==811==830==611==1030
OG0000256	PDK_30s790391==MegaSSR==3==Mono==_A_11==11==2649==2659==2449==2859, PDK_30s834991==MegaSSR==1==Mono==_T_10==10==6003==6012==5803==6212	PDK_30s790391==Mokhtar2016==3==Mono==_A_11==11==2649==2659==2449==2859, PDK_30s834991==Mokhtar2016==1==Mono==_T_10==10==6003==6012==5803==6212
OG0000257	PDK_30s1046261==MegaSSR==1==Mono==_A_10==10==3484==3493==3284==3693, PDK_30s996361==MegaSSR==1==Mono==_A_10==10==798==807==598==1007	PDK_30s1046261==Mokhtar2016==1==Mono==_A_10==10==3484==3493==3284==3693, PDK_30s996361==Mokhtar2016==1==Mono==_A_10==10==798==807==598==1007
OG0000258	PDK_30s792301==MegaSSR==1==Mono==_A_12==12==5026==5037==4826==5237, PDK_30s792301==MegaSSR==2==Di==_TA_6==12==5188==5199==4988==5399	PDK_30s792301==Mokhtar2016==1==Mono==_A_12==12==5026==5037==4826==5237, PDK_30s792301==Mokhtar2016==2==Di==_TA_6==12==5188==5199==4988==5399
OG0000259	PDK_30s796621==MegaSSR==1==Mono==_T_10==10==1532==1541==1332==1741, PDK_30s943591==MegaSSR==2==Mono==_A_10==10==3078==3087==2878==3287	PDK_30s796621==Mokhtar2016==1==Mono==_T_10==10==1532==1541==1332==1741, PDK_30s943591==Mokhtar2016==2==Mono==_A_10==10==3078==3087==2878==3287
OG0000260	PDK_30s796621==MegaSSR==3==Tri==_AAG_5==15==4954==4968==4754==5168, PDK_30s943591==MegaSSR==1==Tri==_TTC_5==15==548==562==348==762	PDK_30s796621==Mokhtar2016==3==Tri==_AAG_5==15==4954==4968==4754==5168, PDK_30s943591==Mokhtar2016==1==Tri==_TTC_5==15==548==562==348==762
OG0000261	PDK_30s1030631==MegaSSR==1==Mono==_T_10==10==4084==4093==3884==4293, PDK_30s841301==MegaSSR==1==Mono==_T_10==10==406==415==206==615	PDK_30s1030631==Mokhtar2016==1==Mono==_T_10==10==4084==4093==3884==4293, PDK_30s841301==Mokhtar2016==1==Mono==_T_10==10==406==415==206==615
OG0000262	PDK_30s1030631==MegaSSR==2==Mono==_A_10==10==6437==6446==6237==6646, PDK_30s1092461==MegaSSR==1==Mono==_A_10==10==885==894==685==1094	PDK_30s1030631==Mokhtar2016==2==Mono==_A_10==10==6437==6446==6237==6646, PDK_30s1092461==Mokhtar2016==1==Mono==_A_10==10==885==894==685==1094
OG0000263	PDK_30s776491==MegaSSR==1==Mono==_A_10==10==3186==3195==2986==3395, PDK_30s857931==MegaSSR==1==Mono==_T_12==12==1318==1329==1118==1529	PDK_30s776491==Mokhtar2016==1==Mono==_A_10==10==3186==3195==2986==3395, PDK_30s857931==Mokhtar2016==1==Mono==_T_12==12==1318==1329==1118==1529
OG0000264	PDK_30s776491==MegaSSR==2==Mono==_A_15==15==4643==4657==4443==4857, PDK_30s980981==MegaSSR==1==Mono==_A_14==14==1398==1411==1198==1611	PDK_30s776491==Mokhtar2016==2==Mono==_A_15==15==4643==4657==4443==4857, PDK_30s980981==Mokhtar2016==1==Mono==_A_14==14==1398==1411==1198==1611
OG0000265	PDK_30s706711==MegaSSR==1==Mono==_T_10==10==1853==1862==1653==2062, PDK_30s706711==MegaSSR==2==Mono==_T_18==18==2034==2051==1834==2251	PDK_30s706711==Mokhtar2016==1==Mono==_T_10==10==1853==1862==1653==2062, PDK_30s706711==Mokhtar2016==2==Mono==_T_18==18==2034==2051==1834==2251
OG0000266	PDK_30s986121==MegaSSR==4==Mono==_A_10==10==5092==5101==4892==5301, PDK_30s986121==MegaSSR==6==Mono==_T_10==10==6188==6197==5988==6397	PDK_30s986121==Mokhtar2016==4==Mono==_A_10==10==5092==5101==4892==5301, PDK_30s986121==Mokhtar2016==6==Mono==_T_10==10==6188==6197==5988==6397
OG0000267	PDK_30s828511==MegaSSR==1==Mono==_T_10==10==986==995==786==1195, PDK_30s925571==MegaSSR==13==Mono==_A_10==10==32492==32501==32292==32701	PDK_30s828511==Mokhtar2016==1==Mono==_T_10==10==986==995==786==1195, PDK_30s925571==Mokhtar2016==13==Mono==_A_10==10==32492==32501==32292==32701
OG0000268	PDK_30s828511==MegaSSR==3==Mono==_A_10==10==5110==5119==4910==5319, PDK_30s925571==MegaSSR==9==Mono==_T_10==10==26905==26914==26705==27114	PDK_30s828511==Mokhtar2016==3==Mono==_A_10==10==5110==5119==4910==5319, PDK_30s925571==Mokhtar2016==9==Mono==_T_10==10==26905==26914==26705==27114
OG0000269	PDK_30s790481==MegaSSR==1==Mono==_T_10==10==849==858==649==1058, PDK_30s960651==MegaSSR==1==Mono==_A_10==10==1659==1668==1459==1868	PDK_30s790481==Mokhtar2016==1==Mono==_T_10==10==849==858==649==1058, PDK_30s960651==Mokhtar2016==1==Mono==_A_10==10==1659==1668==1459==1868
OG0000270	PDK_30s792761==MegaSSR==1==Mono==_T_15==15==574==588==374==788, PDK_30s825471==MegaSSR==1==Mono==_T_11==11==649==659==449==859	PDK_30s792761==Mokhtar2016==1==Mono==_T_15==15==574==588==374==788, PDK_30s825471==Mokhtar2016==1==Mono==_T_11==11==649==659==449==859
OG0000271	PDK_30s1183041==MegaSSR==3==Mono==_A_10==10==4774==4783==4574==4983, PDK_30s660122==MegaSSR==2==Mono==_A_10==10==1371==1380==1171==1580	PDK_30s1183041==Mokhtar2016==3==Mono==_A_10==10==4774==4783==4574==4983, PDK_30s660122==Mokhtar2016==2==Mono==_A_10==10==1371==1380==1171==1580
OG0000272	PDK_30s1128771==MegaSSR==1==Mono==_A_11==11==581==591==381==791, PDK_30s1206311==MegaSSR==2==Di==_TC_7==14==352==365==152==565	PDK_30s1128771==Mokhtar2016==1==Mono==_A_11==11==581==591==381==791, PDK_30s1206311==Mokhtar2016==2==Di==_TC_7==14==352==365==152==565
OG0000273	PDK_30s843401==MegaSSR==1==Mono==_T_13==13==1809==1821==1609==2021, PDK_30s853441==MegaSSR==1==Mono==_A_10==10==3694==3703==3494==3903	PDK_30s843401==Mokhtar2016==1==Mono==_T_13==13==1809==1821==1609==2021, PDK_30s853441==Mokhtar2016==1==Mono==_A_10==10==3694==3703==3494==3903
OG0000274	PDK_30s1085931==MegaSSR==2==Mono==_T_12==12==540==551==340==751, PDK_30s824531==MegaSSR==2==Mono==_T_10==10==557==566==357==766	PDK_30s1085931==Mokhtar2016==2==Mono==_T_12==12==540==551==340==751, PDK_30s824531==Mokhtar2016==2==Mono==_T_10==10==557==566==357==766
OG0000275	PDK_30s781661==MegaSSR==1==Di==_AC_11==22==1673==1694==1473==1894, PDK_30s781661==MegaSSR==2==Di==_AC_12==24==2551==2574==2351==2774	PDK_30s781661==Mokhtar2016==1==Di==_AC_11==22==1673==1694==1473==1894, PDK_30s781661==Mokhtar2016==2==Di==_AC_12==24==2551==2574==2351==2774
OG0000276	PDK_30s781661==MegaSSR==4==Mono==_T_10==10==6280==6289==6080==6489, PDK_30s980571==MegaSSR==1==Tetra==_AAAT_6==24==321==344==121==544	PDK_30s781661==Mokhtar2016==4==Mono==_T_10==10==6280==6289==6080==6489, PDK_30s980571==Mokhtar2016==1==Tetra==_AAAT_6==24==321==344==121==544
OG0000277	PDK_30s1030331==MegaSSR==1==Mono==_A_10==10==552==561==352==761, PDK_30s1041401==MegaSSR==1==Mono==_A_10==10==360==369==160==569	PDK_30s1030331==Mokhtar2016==1==Mono==_A_10==10==552==561==352==761, PDK_30s1041401==Mokhtar2016==1==Mono==_A_10==10==360==369==160==569
OG0000278	PDK_30s1030331==MegaSSR==2==Mono==_A_10==10==1103==1112==903==1312, PDK_30s1041401==MegaSSR==2==Mono==_A_10==10==911==920==711==1120	PDK_30s1030331==Mokhtar2016==2==Mono==_A_10==10==1103==1112==903==1312, PDK_30s1041401==Mokhtar2016==2==Mono==_A_10==10==911==920==711==1120
OG0000279	PDK_30s962411==MegaSSR==2==Di==_TC_6==12==2580==2591==2380==2791, PDK_30s973961==MegaSSR==1==Di==_AG_6==12==3437==3448==3237==3648	PDK_30s962411==Mokhtar2016==2==Di==_TC_6==12==2580==2591==2380==2791, PDK_30s973961==Mokhtar2016==1==Di==_AG_6==12==3437==3448==3237==3648
OG0000280	PDK_30s1055861==MegaSSR==1==Tri==_AGG_6==18==597==614==397==814, PDK_30s903251==MegaSSR==14==Tri==_AGG_6==18==16020==16037==15820==16237	PDK_30s1055861==Mokhtar2016==1==Tri==_AGG_6==18==597==614==397==814, PDK_30s903251==Mokhtar2016==14==Tri==_AGG_6==18==16020==16037==15820==16237
OG0000281	PDK_30s1024731==MegaSSR==2==Mono==_A_11==11==1450==1460==1250==1660, PDK_30s1165951==MegaSSR==3==Tri==_TAA_5==15==1800==1814==1600==2014	PDK_30s1024731==Mokhtar2016==2==Mono==_A_11==11==1450==1460==1250==1660, PDK_30s1165951==Mokhtar2016==3==Tri==_TAA_5==15==1800==1814==1600==2014
OG0000282	PDK_30s1090901==MegaSSR==1==Mono==_A_12==12==1176==1187==976==1387, PDK_30s854441==MegaSSR==3==Mono==_A_10==10==2101==2110==1901==2310	PDK_30s1090901==Mokhtar2016==1==Mono==_A_12==12==1176==1187==976==1387, PDK_30s854441==Mokhtar2016==3==Mono==_A_10==10==2101==2110==1901==2310
OG0000283	PDK_30s1090901==MegaSSR==2==Mono==_A_15==15==3553==3567==3353==3767, PDK_30s854441==MegaSSR==4==Mono==_A_11==11==4915==4925==4715==5125	PDK_30s1090901==Mokhtar2016==2==Mono==_A_15==15==3553==3567==3353==3767, PDK_30s854441==Mokhtar2016==4==Mono==_A_11==11==4915==4925==4715==5125
OG0000284	PDK_30s851141==MegaSSR==3==Mono==_A_12==12==4906==4917==4706==5117, PDK_30s851141==MegaSSR==4==Mono==_A_12==12==5984==5995==5784==6195	PDK_30s851141==Mokhtar2016==3==Mono==_A_12==12==4906==4917==4706==5117, PDK_30s851141==Mokhtar2016==4==Mono==_A_12==12==5984==5995==5784==6195
OG0000285	PDK_30s1108341==MegaSSR==8==Mono==_T_12==12==21812==21823==21612==22023, PDK_30s663641==MegaSSR==1==Mono==_A_12==12==340==351==140==551	PDK_30s1108341==Mokhtar2016==8==Mono==_T_12==12==21812==21823==21612==22023, PDK_30s663641==Mokhtar2016==1==Mono==_A_12==12==340==351==140==551
OG0000286	PDK_30s1188321==MegaSSR==3==Tri==_TAA_5==15==2975==2989==2775==3189, PDK_30s981451==MegaSSR==1==Tri==_AAT_7==21==850==870==650==1070	PDK_30s1188321==Mokhtar2016==3==Tri==_TAA_5==15==2975==2989==2775==3189, PDK_30s981451==Mokhtar2016==1==Tri==_AAT_7==21==850==870==650==1070
OG0000287	PDK_30s1014241==MegaSSR==1==Di==_AG_8==16==1284==1299==1084==1499, PDK_30s1065901==MegaSSR==1==Di==_AG_6==12==1284==1295==1084==1495	PDK_30s1014241==Mokhtar2016==1==Di==_AG_8==16==1284==1299==1084==1499, PDK_30s1065901==Mokhtar2016==1==Di==_AG_6==12==1284==1295==1084==1495
OG0000288	PDK_30s758781==MegaSSR==1==Mono==_A_10==10==623==632==423==832, PDK_30s862891==MegaSSR==4==Mono==_A_10==10==5851==5860==5651==6060	PDK_30s758781==Mokhtar2016==1==Mono==_A_10==10==623==632==423==832, PDK_30s862891==Mokhtar2016==4==Mono==_A_10==10==5851==5860==5651==6060
OG0000289	PDK_30s770931==MegaSSR==1==Tri==_GCG_6==18==6485==6502==6285==6702, PDK_30s770931==MegaSSR==2==Di==_TA_11==22==6638==6659==6438==6859	PDK_30s770931==Mokhtar2016==1==Tri==_GCG_6==18==6485==6502==6285==6702, PDK_30s770931==Mokhtar2016==2==Di==_TA_11==22==6638==6659==6438==6859
OG0000290	PDK_30s1195241==MegaSSR==1==Di==_TC_18==36==1055==1090==855==1290, PDK_30s1195241==MegaSSR==2==Di==_TC_25==50==1877==1926==1677==2126	PDK_30s1195241==Mokhtar2016==1==Di==_TC_18==36==1055==1090==855==1290, PDK_30s1195241==Mokhtar2016==2==Di==_TC_25==50==1877==1926==1677==2126
OG0000291	PDK_30s1115081==MegaSSR==1==Di==_AT_12==24==386==409==186==609, PDK_30s1115081==MegaSSR==2==Compound==_TC_12nnnnnnnnnnnnnnnnnnnnnnnnnnnnnnnnnnnnnnnnnnnnnnnnnnnnnnnnnnnn_CT_13==110==512==621==312==821	PDK_30s1115081==Mokhtar2016==1==Di==_AT_12==24==386==409==186==609, PDK_30s1115081==Mokhtar2016==2==Compound==_TC_12nnnnnnnnnnnnnnnnnnnnnnnnnnnnnnnnnnnnnnnnnnnnnnnnnnnnnnnnnnnn_CT_13==110==512==621==312==821
OG0000292	PDK_30s687931==MegaSSR==6==Mono==_T_17==17==11361==11377==11161==11577, PDK_30s903931==MegaSSR==1==Mono==_A_12==12==5811==5822==5611==6022	PDK_30s687931==Mokhtar2016==6==Mono==_T_17==17==11361==11377==11161==11577, PDK_30s903931==Mokhtar2016==1==Mono==_A_12==12==5811==5822==5611==6022
OG0000293	PDK_30s883881==MegaSSR==1==Di==_AT_7==14==1714==1727==1514==1927, PDK_30s883881==MegaSSR==2==Di==_AT_6==12==1876==1887==1676==2087	PDK_30s883881==Mokhtar2016==1==Di==_AT_7==14==1714==1727==1514==1927, PDK_30s883881==Mokhtar2016==2==Di==_AT_6==12==1876==1887==1676==2087
OG0000294	PDK_30s883881==MegaSSR==4==Di==_AG_9==18==3253==3270==3053==3470, PDK_30s995121==MegaSSR==6==Di==_TC_7==14==17212==17225==17012==17425	PDK_30s883881==Mokhtar2016==4==Di==_AG_9==18==3253==3270==3053==3470, PDK_30s995121==Mokhtar2016==6==Di==_TC_7==14==17212==17225==17012==17425
OG0000295	PDK_30s792311==MegaSSR==1==Mono==_T_11==11==3319==3329==3119==3529, PDK_30s792311==MegaSSR==2==Mono==_T_15==15==4608==4622==4408==4822	PDK_30s792311==Mokhtar2016==1==Mono==_T_11==11==3319==3329==3119==3529, PDK_30s792311==Mokhtar2016==2==Mono==_T_15==15==4608==4622==4408==4822
OG0000296	PDK_30s668891==MegaSSR==49==Di==_AG_6==12==120098==120109==119898==120309, PDK_30s691971==MegaSSR==1==Di==_CT_7==14==4017==4030==3817==4230	PDK_30s668891==Mokhtar2016==49==Di==_AG_6==12==120098==120109==119898==120309, PDK_30s691971==Mokhtar2016==1==Di==_CT_7==14==4017==4030==3817==4230
OG0000297	PDK_30s1095101==MegaSSR==1==Mono==_T_10==10==2171==2180==1971==2380, PDK_30s889311==MegaSSR==1==Mono==_T_10==10==1007==1016==807==1216	PDK_30s1095101==Mokhtar2016==1==Mono==_T_10==10==2171==2180==1971==2380, PDK_30s889311==Mokhtar2016==1==Mono==_T_10==10==1007==1016==807==1216
OG0000298	PDK_30s1004951==MegaSSR==1==Mono==_T_16==16==4455==4470==4255==4670, PDK_30s1004951==MegaSSR==2==Mono==_T_11==11==5134==5144==4934==5344	PDK_30s1004951==Mokhtar2016==1==Mono==_T_16==16==4455==4470==4255==4670, PDK_30s1004951==Mokhtar2016==2==Mono==_T_11==11==5134==5144==4934==5344
OG0000299	PDK_30s874871==MegaSSR==1==Mono==_T_11==11==1==11==-199==211, PDK_30s874871==MegaSSR==3==Mono==_A_21==21==6439==6459==6239==6659	PDK_30s874871==Mokhtar2016==1==Mono==_T_11==11==1==11==-199==211, PDK_30s874871==Mokhtar2016==3==Mono==_A_21==21==6439==6459==6239==6659
OG0000300	PDK_30s1008311==MegaSSR==2==Mono==_T_15==15==1370==1384==1170==1584, PDK_30s905371==MegaSSR==1==Mono==_A_15==15==608==622==408==822	PDK_30s1008311==Mokhtar2016==2==Mono==_T_15==15==1370==1384==1170==1584, PDK_30s905371==Mokhtar2016==1==Mono==_A_15==15==608==622==408==822
OG0000301	PDK_30s900051==MegaSSR==2==Mono==_T_18==18==3695==3712==3495==3912, PDK_30s998091==MegaSSR==1==Mono==_T_18==18==2712==2729==2512==2929	PDK_30s900051==Mokhtar2016==2==Mono==_T_18==18==3695==3712==3495==3912, PDK_30s998091==Mokhtar2016==1==Mono==_T_18==18==2712==2729==2512==2929
OG0000302	PDK_30s684201==MegaSSR==1==Mono==_T_11==11==2005==2015==1805==2215, PDK_30s870151==MegaSSR==2==Mono==_T_11==11==1169==1179==969==1379	PDK_30s684201==Mokhtar2016==1==Mono==_T_11==11==2005==2015==1805==2215, PDK_30s870151==Mokhtar2016==2==Mono==_T_11==11==1169==1179==969==1379
OG0000303	PDK_30s1161731==MegaSSR==1==Di==_AG_6==12==1714==1725==1514==1925, PDK_30s672893==MegaSSR==2==Di==_AG_6==12==1705==1716==1505==1916	PDK_30s1161731==Mokhtar2016==1==Di==_AG_6==12==1714==1725==1514==1925, PDK_30s672893==Mokhtar2016==2==Di==_AG_6==12==1705==1716==1505==1916
OG0000304	PDK_30s682431==MegaSSR==4==Mono==_T_12==12==5936==5947==5736==6147, PDK_30s682431==MegaSSR==5==Mono==_T_10==10==6063==6072==5863==6272	PDK_30s682431==Mokhtar2016==4==Mono==_T_12==12==5936==5947==5736==6147, PDK_30s682431==Mokhtar2016==5==Mono==_T_10==10==6063==6072==5863==6272
OG0000305	PDK_30s805041==MegaSSR==2==Mono==_A_11==11==745==755==545==955, PDK_30s871431==MegaSSR==3==Mono==_T_10==10==2798==2807==2598==3007	PDK_30s805041==Mokhtar2016==2==Mono==_A_11==11==745==755==545==955, PDK_30s871431==Mokhtar2016==3==Mono==_T_10==10==2798==2807==2598==3007
OG0000306	PDK_30s1058621==MegaSSR==2==Mono==_A_15==15==887==901==687==1101, PDK_30s769491==MegaSSR==3==Mono==_T_15==15==1674==1688==1474==1888	PDK_30s1058621==Mokhtar2016==2==Mono==_A_15==15==887==901==687==1101, PDK_30s769491==Mokhtar2016==3==Mono==_T_15==15==1674==1688==1474==1888
OG0000307	PDK_30s754521==MegaSSR==1==Compound==_AG_9_GAG_7*==36==5096==5131==4896==5331, PDK_30s754521==MegaSSR==2==Compound==_AG_11c_GA_6gg_GGA_7==58==6789==6846==6589==7046	PDK_30s754521==Mokhtar2016==1==Compound==_AG_9_GAG_7*==36==5096==5131==4896==5331, PDK_30s754521==Mokhtar2016==2==Compound==_AG_11c_GA_6gg_GGA_7==58==6789==6846==6589==7046
OG0000308	PDK_30s1107901==MegaSSR==1==Mono==_A_12==12==609==620==409==820, PDK_30s833511==MegaSSR==1==Mono==_A_12==12==4025==4036==3825==4236	PDK_30s1107901==Mokhtar2016==1==Mono==_A_12==12==609==620==409==820, PDK_30s833511==Mokhtar2016==1==Mono==_A_12==12==4025==4036==3825==4236
OG0000309	PDK_30s702251==MegaSSR==1==Mono==_T_10==10==220==229==20==429, PDK_30s840221==MegaSSR==1==Mono==_T_10==10==4839==4848==4639==5048	PDK_30s702251==Mokhtar2016==1==Mono==_T_10==10==220==229==20==429, PDK_30s840221==Mokhtar2016==1==Mono==_T_10==10==4839==4848==4639==5048
OG0000310	PDK_30s1140341==MegaSSR==4==Compound==_A_13ggtatgctatgtaaatggaaaaaaatatatgcc_AT_6==58==2981==3038==2781==3238, PDK_30s664171==MegaSSR==6==Compound==_AT_6ggcatatatttttttccatttacatagcatacc_T_13==58==5861==5918==5661==6118	PDK_30s1140341==Mokhtar2016==4==Compound==_A_13ggtatgctatgtaaatggaaaaaaatatatgcc_AT_6==58==2981==3038==2781==3238, PDK_30s664171==Mokhtar2016==6==Compound==_AT_6ggcatatatttttttccatttacatagcatacc_T_13==58==5861==5918==5661==6118
OG0000311	PDK_30s957932==MegaSSR==3==Mono==_T_10==10==1821==1830==1621==2030, PDK_30s957932==MegaSSR==7==Mono==_A_10==10==5407==5416==5207==5616	PDK_30s957932==Mokhtar2016==3==Mono==_T_10==10==1821==1830==1621==2030, PDK_30s957932==Mokhtar2016==7==Mono==_A_10==10==5407==5416==5207==5616
OG0000312	PDK_30s957932==MegaSSR==4==Mono==_A_12==12==2099==2110==1899==2310, PDK_30s957932==MegaSSR==8==Mono==_A_15==15==5669==5683==5469==5883	PDK_30s957932==Mokhtar2016==4==Mono==_A_12==12==2099==2110==1899==2310, PDK_30s957932==Mokhtar2016==8==Mono==_A_15==15==5669==5683==5469==5883
OG0000313	PDK_30s1105781==MegaSSR==3==Mono==_T_12==12==2471==2482==2271==2682, PDK_30s808281==MegaSSR==37==Mono==_A_29==29==68695==68723==68495==68923	PDK_30s1105781==Mokhtar2016==3==Mono==_T_12==12==2471==2482==2271==2682, PDK_30s808281==Mokhtar2016==37==Mono==_A_29==29==68695==68723==68495==68923
OG0000314	PDK_30s990471==MegaSSR==1==Mono==_T_11==11==949==959==749==1159, PDK_30s990471==MegaSSR==2==Mono==_A_11==11==1150==1160==950==1360	PDK_30s990471==Mokhtar2016==1==Mono==_T_11==11==949==959==749==1159, PDK_30s990471==Mokhtar2016==2==Mono==_A_11==11==1150==1160==950==1360
OG0000315	PDK_30s1002331==MegaSSR==1==Compound==_T_11gttttttttgttttcgatttccatgaccaggcctttcatttcactttgtgaccttatagccgaaaaagatcaccagaaaat_TTA_7==113==3609==3721==3409==3921, PDK_30s755611==MegaSSR==2==Compound==_T_10cttttctaataaaagtgtgatgactaacgaagatttaagttttttactctccatttatatatatt_TAA_7attttctggtgatctttttcggctataaggtcacaaagtgaaatgaaaggcctggtcatggaaatcgaaaacaaaaaaaac_A_11==188==2358==2545==2158==2745	PDK_30s1002331==Mokhtar2016==1==Compound==_T_11gttttttttgttttcgatttccatgaccaggcctttcatttcactttgtgaccttatagccgaaaaagatcaccagaaaat_TTA_7==113==3609==3721==3409==3921, PDK_30s755611==Mokhtar2016==2==Compound==_T_10cttttctaataaaagtgtgatgactaacgaagatttaagttttttactctccatttatatatatt_TAA_7attttctggtgatctttttcggctataaggtcacaaagtgaaatgaaaggcctggtcatggaaatcgaaaacaaaaaaaac_A_11==188==2358==2545==2158==2745
OG0000316	PDK_30s1212201==MegaSSR==1==Mono==_A_15==15==1==15==-199==215, PDK_30s1212201==MegaSSR==3==Mono==_A_15==15==6280==6294==6080==6494	PDK_30s1212201==Mokhtar2016==1==Mono==_A_15==15==1==15==-199==215, PDK_30s1212201==Mokhtar2016==3==Mono==_A_15==15==6280==6294==6080==6494
OG0000317	PDK_30s1014681==MegaSSR==1==Compound==_AC_8_A_12==28==3078==3105==2878==3305, PDK_30s810881==MegaSSR==1==Compound==_T_12_GT_8==28==314==341==114==541	PDK_30s1014681==Mokhtar2016==1==Compound==_AC_8_A_12==28==3078==3105==2878==3305, PDK_30s810881==Mokhtar2016==1==Compound==_T_12_GT_8==28==314==341==114==541
OG0000318	PDK_30s1006311==MegaSSR==3==Di==_AT_6==12==3425==3436==3225==3636, PDK_30s1006311==MegaSSR==4==Compound==_CATA_6_AT_8*_GT_9==55==3566==3620==3366==3820	PDK_30s1006311==Mokhtar2016==3==Di==_AT_6==12==3425==3436==3225==3636, PDK_30s1006311==Mokhtar2016==4==Compound==_CATA_6_AT_8*_GT_9==55==3566==3620==3366==3820
OG0000319	PDK_30s1138381==MegaSSR==6==Tri==_TTC_6==18==7929==7946==7729==8146, PDK_30s730631==MegaSSR==1==Tri==_TTC_6==18==1126==1143==926==1343	PDK_30s1138381==Mokhtar2016==6==Tri==_TTC_6==18==7929==7946==7729==8146, PDK_30s730631==Mokhtar2016==1==Tri==_TTC_6==18==1126==1143==926==1343
OG0000320	PDK_30s1043141==MegaSSR==13==Compound==_TC_13tttcttttgcgaaaagggaaggaaacaccacccaacttgattgggaaaatttattgtcatcatattgtaaccatcagccctcatcctcacccgac_A_10==131==30124==30254==29924==30454, PDK_30s1061971==MegaSSR==5==Compound==_TC_13tttcttttgcgaaaagggaaggaaacaccacccaacttgattgggaaaatttattgtcatcatattgtaaccatcagccctcatcctcacccgac_A_10==131==6256==6386==6056==6586	PDK_30s1043141==Mokhtar2016==13==Compound==_TC_13tttcttttgcgaaaagggaaggaaacaccacccaacttgattgggaaaatttattgtcatcatattgtaaccatcagccctcatcctcacccgac_A_10==131==30124==30254==29924==30454, PDK_30s1061971==Mokhtar2016==5==Compound==_TC_13tttcttttgcgaaaagggaaggaaacaccacccaacttgattgggaaaatttattgtcatcatattgtaaccatcagccctcatcctcacccgac_A_10==131==6256==6386==6056==6586
OG0000321	PDK_30s767511==MegaSSR==1==Mono==_T_10==10==445==454==245==654, PDK_30s907421==MegaSSR==1==Mono==_T_10==10==3010==3019==2810==3219	PDK_30s767511==Mokhtar2016==1==Mono==_T_10==10==445==454==245==654, PDK_30s907421==Mokhtar2016==1==Mono==_T_10==10==3010==3019==2810==3219
OG0000322	PDK_30s678441==MegaSSR==3==Mono==_T_10==10==1757==1766==1557==1966, PDK_30s852711==MegaSSR==2==Mono==_T_10==10==1992==2001==1792==2201	PDK_30s678441==Mokhtar2016==3==Mono==_T_10==10==1757==1766==1557==1966, PDK_30s852711==Mokhtar2016==2==Mono==_T_10==10==1992==2001==1792==2201
OG0000323	PDK_30s744591==MegaSSR==3==Mono==_A_10==10==4741==4750==4541==4950, PDK_30s763931==MegaSSR==1==Mono==_A_10==10==908==917==708==1117	PDK_30s744591==Mokhtar2016==3==Mono==_A_10==10==4741==4750==4541==4950, PDK_30s763931==Mokhtar2016==1==Mono==_A_10==10==908==917==708==1117
OG0000324	PDK_30s1011101==MegaSSR==2==Mono==_A_11==11==746==756==546==956, PDK_30s1011101==MegaSSR==3==Mono==_A_11==11==905==915==705==1115	PDK_30s1011101==Mokhtar2016==2==Mono==_A_11==11==746==756==546==956, PDK_30s1011101==Mokhtar2016==3==Mono==_A_11==11==905==915==705==1115
OG0000325	PDK_30s1011101==MegaSSR==5==Di==_GA_7==14==3092==3105==2892==3305, PDK_30s863431==MegaSSR==3==Di==_CT_9==18==2853==2870==2653==3070	PDK_30s1011101==Mokhtar2016==5==Di==_GA_7==14==3092==3105==2892==3305, PDK_30s863431==Mokhtar2016==3==Di==_CT_9==18==2853==2870==2653==3070
OG0000326	PDK_30s883161==MegaSSR==3==Mono==_T_10==10==3364==3373==3164==3573, PDK_30s883161==MegaSSR==5==Mono==_T_10==10==5260==5269==5060==5469	PDK_30s883161==Mokhtar2016==3==Mono==_T_10==10==3364==3373==3164==3573, PDK_30s883161==Mokhtar2016==5==Mono==_T_10==10==5260==5269==5060==5469
OG0000327	PDK_30s840691==MegaSSR==2==Compound==_T_18gcatcggtcgggtattttttcc_T_21==61==1335==1395==1135==1595, PDK_30s868271==MegaSSR==2==Compound==_A_10tgcaaatgctcaacaaggtggcgtg_T_11ctttatgcatcgatcggtaatttcttccttag_T_11nnnnnnnnnnnnnnnnnnnnnnnnnnnnnnnnnnnnnnnnnnnnnnnnnnnnnnnnnnnn_T_11==160==4254==4413==4054==4613	PDK_30s840691==Mokhtar2016==2==Compound==_T_18gcatcggtcgggtattttttcc_T_21==61==1335==1395==1135==1595, PDK_30s868271==Mokhtar2016==2==Compound==_A_10tgcaaatgctcaacaaggtggcgtg_T_11ctttatgcatcgatcggtaatttcttccttag_T_11nnnnnnnnnnnnnnnnnnnnnnnnnnnnnnnnnnnnnnnnnnnnnnnnnnnnnnnnnnnn_T_11==160==4254==4413==4054==4613
OG0000328	PDK_30s868271==MegaSSR==3==Di==_GA_8==16==5030==5045==4830==5245, PDK_30s868271==MegaSSR==4==Mono==_A_10==10==5211==5220==5011==5420	PDK_30s868271==Mokhtar2016==3==Di==_GA_8==16==5030==5045==4830==5245, PDK_30s868271==Mokhtar2016==4==Mono==_A_10==10==5211==5220==5011==5420
OG0000329	PDK_30s868271==MegaSSR==5==Mono==_A_10==10==5619==5628==5419==5828, PDK_30s868271==MegaSSR==6==Mono==_A_10==10==5803==5812==5603==6012	PDK_30s868271==Mokhtar2016==5==Mono==_A_10==10==5619==5628==5419==5828, PDK_30s868271==Mokhtar2016==6==Mono==_A_10==10==5803==5812==5603==6012
OG0000330	PDK_30s1070231==MegaSSR==1==Mono==_T_15==15==4178==4192==3978==4392, PDK_30s1070231==MegaSSR==2==Di==_CT_8==16==4374==4389==4174==4589	PDK_30s1070231==Mokhtar2016==1==Mono==_T_15==15==4178==4192==3978==4392, PDK_30s1070231==Mokhtar2016==2==Di==_CT_8==16==4374==4389==4174==4589
OG0000331	PDK_30s671421==MegaSSR==4==Mono==_A_14==14==3374==3387==3174==3587, PDK_30s671421==MegaSSR==5==Mono==_T_11==11==3527==3537==3327==3737	PDK_30s671421==Mokhtar2016==4==Mono==_A_14==14==3374==3387==3174==3587, PDK_30s671421==Mokhtar2016==5==Mono==_T_11==11==3527==3537==3327==3737
OG0000332	PDK_30s770531==MegaSSR==16==Tri==_TCC_5==15==22503==22517==22303==22717, PDK_30s864721==MegaSSR==1==Tri==_AGG_5==15==2594==2608==2394==2808	PDK_30s770531==Mokhtar2016==16==Tri==_TCC_5==15==22503==22517==22303==22717, PDK_30s864721==Mokhtar2016==1==Tri==_AGG_5==15==2594==2608==2394==2808
OG0000333	PDK_30s1134971==MegaSSR==5==Mono==_A_10==10==10068==10077==9868==10277, PDK_30s864721==MegaSSR==3==Mono==_T_10==10==5287==5296==5087==5496	PDK_30s1134971==Mokhtar2016==5==Mono==_A_10==10==10068==10077==9868==10277, PDK_30s864721==Mokhtar2016==3==Mono==_T_10==10==5287==5296==5087==5496
OG0000334	PDK_30s1029711==MegaSSR==2==Mono==_A_14==14==2200==2213==2000==2413, PDK_30s706181==MegaSSR==1==Mono==_A_14==14==753==766==553==966	PDK_30s1029711==Mokhtar2016==2==Mono==_A_14==14==2200==2213==2000==2413, PDK_30s706181==Mokhtar2016==1==Mono==_A_14==14==753==766==553==966
OG0000335	PDK_30s1126901==MegaSSR==1==Mono==_T_10==10==1121==1130==921==1330, PDK_30s692451==MegaSSR==2==Mono==_A_10==10==2349==2358==2149==2558	PDK_30s1126901==Mokhtar2016==1==Mono==_T_10==10==1121==1130==921==1330, PDK_30s692451==Mokhtar2016==2==Mono==_A_10==10==2349==2358==2149==2558
OG0000336	PDK_30s1126901==MegaSSR==2==Tri==_AAC_9==27==1390==1416==1190==1616, PDK_30s692451==MegaSSR==1==Tri==_TTG_5==15==2069==2083==1869==2283	PDK_30s1126901==Mokhtar2016==2==Tri==_AAC_9==27==1390==1416==1190==1616, PDK_30s692451==Mokhtar2016==1==Tri==_TTG_5==15==2069==2083==1869==2283
OG0000337	PDK_30s1090441==MegaSSR==3==Mono==_A_17==17==4398==4414==4198==4614, PDK_30s1206081==MegaSSR==15==Mono==_T_16==16==21947==21962==21747==22162	PDK_30s1090441==Mokhtar2016==3==Mono==_A_17==17==4398==4414==4198==4614, PDK_30s1206081==Mokhtar2016==15==Mono==_T_16==16==21947==21962==21747==22162
OG0000338	PDK_30s1088121==MegaSSR==5==Mono==_A_12==12==21544==21555==21344==21755, PDK_30s65509694==MegaSSR==2==Mono==_A_12==12==5457==5468==5257==5668	PDK_30s1088121==Mokhtar2016==5==Mono==_A_12==12==21544==21555==21344==21755, PDK_30s65509694==Mokhtar2016==2==Mono==_A_12==12==5457==5468==5257==5668
OG0000339	PDK_30s767201==MegaSSR==1==Compound==_T_18ccttttgaaaatttttcatcc_T_10==49==3507==3555==3307==3755, PDK_30s814481==MegaSSR==1==Mono==_T_10==10==1039==1048==839==1248	PDK_30s767201==Mokhtar2016==1==Compound==_T_18ccttttgaaaatttttcatcc_T_10==49==3507==3555==3307==3755, PDK_30s814481==Mokhtar2016==1==Mono==_T_10==10==1039==1048==839==1248
OG0000340	PDK_30s674471==MegaSSR==2==Mono==_A_12==12==8831==8842==8631==9042, PDK_30s976701==MegaSSR==2==Mono==_A_11==11==4859==4869==4659==5069	PDK_30s674471==Mokhtar2016==2==Mono==_A_12==12==8831==8842==8631==9042, PDK_30s976701==Mokhtar2016==2==Mono==_A_11==11==4859==4869==4659==5069
OG0000341	PDK_30s737211==MegaSSR==3==Mono==_A_12==12==4476==4487==4276==4687, PDK_30s873971==MegaSSR==1==Mono==_T_13==13==337==349==137==549	PDK_30s737211==Mokhtar2016==3==Mono==_A_12==12==4476==4487==4276==4687, PDK_30s873971==Mokhtar2016==1==Mono==_T_13==13==337==349==137==549
OG0000342	PDK_30s673801==MegaSSR==2==Mono==_A_10==10==2457==2466==2257==2666, PDK_30s829851==MegaSSR==3==Mono==_T_10==10==4632==4641==4432==4841	PDK_30s673801==Mokhtar2016==2==Mono==_A_10==10==2457==2466==2257==2666, PDK_30s829851==Mokhtar2016==3==Mono==_T_10==10==4632==4641==4432==4841
OG0000343	PDK_30s673801==MegaSSR==3==Mono==_T_11==11==3256==3266==3056==3466, PDK_30s829851==MegaSSR==2==Mono==_A_10==10==3833==3842==3633==4042	PDK_30s673801==Mokhtar2016==3==Mono==_T_11==11==3256==3266==3056==3466, PDK_30s829851==Mokhtar2016==2==Mono==_A_10==10==3833==3842==3633==4042
OG0000344	PDK_30s65509431==MegaSSR==2==Di==_AG_6==12==3606==3617==3406==3817, PDK_30s679072==MegaSSR==1==Di==_AG_6==12==1777==1788==1577==1988	PDK_30s65509431==Mokhtar2016==2==Di==_AG_6==12==3606==3617==3406==3817, PDK_30s679072==Mokhtar2016==1==Di==_AG_6==12==1777==1788==1577==1988
OG0000345	PDK_30s836121==MegaSSR==1==Di==_TC_11==22==256==277==56==477, PDK_30s977731==MegaSSR==1==Di==_TC_7==14==5696==5709==5496==5909	PDK_30s836121==Mokhtar2016==1==Di==_TC_11==22==256==277==56==477, PDK_30s977731==Mokhtar2016==1==Di==_TC_7==14==5696==5709==5496==5909
OG0000346	PDK_30s693661==MegaSSR==1==Mono==_A_13==13==2356==2368==2156==2568, PDK_30s782731==MegaSSR==1==Mono==_T_12==12==1313==1324==1113==1524	PDK_30s693661==Mokhtar2016==1==Mono==_A_13==13==2356==2368==2156==2568, PDK_30s782731==Mokhtar2016==1==Mono==_T_12==12==1313==1324==1113==1524
OG0000347	PDK_30s1000021==MegaSSR==3==Mono==_A_10==10==5161==5170==4961==5370, PDK_30s65509267==MegaSSR==3==Mono==_A_13==13==5729==5741==5529==5941	PDK_30s1000021==Mokhtar2016==3==Mono==_A_10==10==5161==5170==4961==5370, PDK_30s65509267==Mokhtar2016==3==Mono==_A_13==13==5729==5741==5529==5941
OG0000348	PDK_30s1000021==MegaSSR==4==Mono==_T_17==17==6266==6282==6066==6482, PDK_30s65509267==MegaSSR==4==Mono==_T_14==14==6844==6857==6644==7057	PDK_30s1000021==Mokhtar2016==4==Mono==_T_17==17==6266==6282==6066==6482, PDK_30s65509267==Mokhtar2016==4==Mono==_T_14==14==6844==6857==6644==7057
OG0000349	PDK_30s1131901==MegaSSR==1==Mono==_T_10==10==228==237==28==437, PDK_30s1149211==MegaSSR==1==Mono==_A_10==10==840==849==640==1049	PDK_30s1131901==Mokhtar2016==1==Mono==_T_10==10==228==237==28==437, PDK_30s1149211==Mokhtar2016==1==Mono==_A_10==10==840==849==640==1049
OG0000350	PDK_30s1131901==MegaSSR==5==Mono==_T_11==11==5253==5263==5053==5463, PDK_30s693641==MegaSSR==1==Mono==_T_11==11==2399==2409==2199==2609	PDK_30s1131901==Mokhtar2016==5==Mono==_T_11==11==5253==5263==5053==5463, PDK_30s693641==Mokhtar2016==1==Mono==_T_11==11==2399==2409==2199==2609
OG0000351	PDK_30s732191==MegaSSR==1==Mono==_T_11==11==3304==3314==3104==3514, PDK_30s858771==MegaSSR==2==Mono==_A_11==11==930==940==730==1140	PDK_30s732191==Mokhtar2016==1==Mono==_T_11==11==3304==3314==3104==3514, PDK_30s858771==Mokhtar2016==2==Mono==_A_11==11==930==940==730==1140
OG0000352	PDK_30s674101==MegaSSR==2==Compound==_T_10c_A_11==22==6550==6571==6350==6771, PDK_30s674101==MegaSSR==3==Di==_TC_6==12==6688==6699==6488==6899	PDK_30s674101==Mokhtar2016==2==Compound==_T_10c_A_11==22==6550==6571==6350==6771, PDK_30s674101==Mokhtar2016==3==Di==_TC_6==12==6688==6699==6488==6899
OG0000353	PDK_30s951381==MegaSSR==2==Di==_AG_17==34==5350==5383==5150==5583, PDK_30s984131==MegaSSR==1==Di==_AG_17==34==603==636==403==836	PDK_30s951381==Mokhtar2016==2==Di==_AG_17==34==5350==5383==5150==5583, PDK_30s984131==Mokhtar2016==1==Di==_AG_17==34==603==636==403==836
OG0000354	PDK_30s1080711==MegaSSR==7==Compound==_AC_210_AG_18==456==14682==15137==14482==15337, PDK_30s694651==MegaSSR==1==Compound==_CT_17_GT_168==370==5087==5456==4887==5656	PDK_30s1080711==Mokhtar2016==7==Compound==_AC_210_AG_18==456==14682==15137==14482==15337, PDK_30s694651==Mokhtar2016==1==Compound==_CT_17_GT_168==370==5087==5456==4887==5656
OG0000355	PDK_30s1013071==MegaSSR==1==Mono==_T_10==10==1055==1064==855==1264, PDK_30s694651==MegaSSR==2==Mono==_T_10==10==6169==6178==5969==6378	PDK_30s1013071==Mokhtar2016==1==Mono==_T_10==10==1055==1064==855==1264, PDK_30s694651==Mokhtar2016==2==Mono==_T_10==10==6169==6178==5969==6378
OG0000356	PDK_30s1168031==MegaSSR==1==Compound==_T_12acaata_CT_7==32==514==545==314==745, PDK_30s895731==MegaSSR==5==Compound==_T_12acaata_CT_7==32==5445==5476==5245==5676	PDK_30s1168031==Mokhtar2016==1==Compound==_T_12acaata_CT_7==32==514==545==314==745, PDK_30s895731==Mokhtar2016==5==Compound==_T_12acaata_CT_7==32==5445==5476==5245==5676
OG0000357	PDK_30s802051==MegaSSR==1==Mono==_A_13==13==290==302==90==502, PDK_30s845841==MegaSSR==1==Mono==_A_12==12==290==301==90==501	PDK_30s802051==Mokhtar2016==1==Mono==_A_13==13==290==302==90==502, PDK_30s845841==Mokhtar2016==1==Mono==_A_12==12==290==301==90==501
OG0000358	PDK_30s1110871==MegaSSR==1==Di==_CT_10==20==989==1008==789==1208, PDK_30s671481==MegaSSR==1==Di==_CT_10==20==996==1015==796==1215	PDK_30s1110871==Mokhtar2016==1==Di==_CT_10==20==989==1008==789==1208, PDK_30s671481==Mokhtar2016==1==Di==_CT_10==20==996==1015==796==1215
OG0000359	PDK_30s1110871==MegaSSR==2==Di==_CT_6==12==1538==1549==1338==1749, PDK_30s882991==MegaSSR==1==Di==_AG_6==12==1043==1054==843==1254	PDK_30s1110871==Mokhtar2016==2==Di==_CT_6==12==1538==1549==1338==1749, PDK_30s882991==Mokhtar2016==1==Di==_AG_6==12==1043==1054==843==1254
OG0000360	PDK_30s880221==MegaSSR==1==Mono==_A_10==10==654==663==454==863, PDK_30s880221==MegaSSR==5==Mono==_A_10==10==2376==2385==2176==2585	PDK_30s880221==Mokhtar2016==1==Mono==_A_10==10==654==663==454==863, PDK_30s880221==Mokhtar2016==5==Mono==_A_10==10==2376==2385==2176==2585
OG0000361	PDK_30s1183171==MegaSSR==1==Mono==_T_11==11==4285==4295==4085==4495, PDK_30s676521==MegaSSR==16==Mono==_A_11==11==40112==40122==39912==40322	PDK_30s1183171==Mokhtar2016==1==Mono==_T_11==11==4285==4295==4085==4495, PDK_30s676521==Mokhtar2016==16==Mono==_A_11==11==40112==40122==39912==40322
OG0000362	PDK_30s1022801==MegaSSR==1==Di==_TC_11==22==5067==5088==4867==5288, PDK_30s867701==MegaSSR==5==Di==_AG_11==22==3695==3716==3495==3916	PDK_30s1022801==Mokhtar2016==1==Di==_TC_11==22==5067==5088==4867==5288, PDK_30s867701==Mokhtar2016==5==Di==_AG_11==22==3695==3716==3495==3916
OG0000363	PDK_30s1022801==MegaSSR==2==Mono==_T_11==11==5509==5519==5309==5719, PDK_30s867701==MegaSSR==4==Mono==_A_11==11==3265==3275==3065==3475	PDK_30s1022801==Mokhtar2016==2==Mono==_T_11==11==5509==5519==5309==5719, PDK_30s867701==Mokhtar2016==4==Mono==_A_11==11==3265==3275==3065==3475
OG0000364	PDK_30s704181==MegaSSR==1==Di==_AG_6==12==1642==1653==1442==1853, PDK_30s721771==MegaSSR==1==Di==_CT_7==14==1127==1140==927==1340	PDK_30s704181==Mokhtar2016==1==Di==_AG_6==12==1642==1653==1442==1853, PDK_30s721771==Mokhtar2016==1==Di==_CT_7==14==1127==1140==927==1340
OG0000365	PDK_30s1071731==MegaSSR==2==Mono==_A_12==12==1517==1528==1317==1728, PDK_30s1074151==MegaSSR==2==Mono==_T_10==10==1136==1145==936==1345	PDK_30s1071731==Mokhtar2016==2==Mono==_A_12==12==1517==1528==1317==1728, PDK_30s1074151==Mokhtar2016==2==Mono==_T_10==10==1136==1145==936==1345
OG0000366	PDK_30s1183001==MegaSSR==1==Mono==_T_11==11==993==1003==793==1203, PDK_30s757411==MegaSSR==1==Mono==_T_10==10==426==435==226==635	PDK_30s1183001==Mokhtar2016==1==Mono==_T_11==11==993==1003==793==1203, PDK_30s757411==Mokhtar2016==1==Mono==_T_10==10==426==435==226==635
OG0000367	PDK_30s755771==MegaSSR==1==Di==_TA_10==20==1197==1216==997==1416, PDK_30s942251==MegaSSR==1==Di==_AT_7==14==3182==3195==2982==3395	PDK_30s755771==Mokhtar2016==1==Di==_TA_10==20==1197==1216==997==1416, PDK_30s942251==Mokhtar2016==1==Di==_AT_7==14==3182==3195==2982==3395
OG0000368	PDK_30s923371==MegaSSR==2==Mono==_T_13==13==3728==3740==3528==3940, PDK_30s923371==MegaSSR==3==Mono==_T_13==13==5112==5124==4912==5324	PDK_30s923371==Mokhtar2016==2==Mono==_T_13==13==3728==3740==3528==3940, PDK_30s923371==Mokhtar2016==3==Mono==_T_13==13==5112==5124==4912==5324
OG0000369	PDK_30s65509611==MegaSSR==1==Mono==_A_13==13==3100==3112==2900==3312, PDK_30s65509611==MegaSSR==2==Di==_CT_9==18==3216==3233==3016==3433	PDK_30s65509611==Mokhtar2016==1==Mono==_A_13==13==3100==3112==2900==3312, PDK_30s65509611==Mokhtar2016==2==Di==_CT_9==18==3216==3233==3016==3433
OG0000370	PDK_30s970741==MegaSSR==2==Tri==_CGC_5==15==2357==2371==2157==2571, PDK_30s991251==MegaSSR==1==Tri==_TCC_7==21==2231==2251==2031==2451	PDK_30s970741==Mokhtar2016==2==Tri==_CGC_5==15==2357==2371==2157==2571, PDK_30s991251==Mokhtar2016==1==Tri==_TCC_7==21==2231==2251==2031==2451
OG0000371	PDK_30s830741==MegaSSR==1==Mono==_A_10==10==765==774==565==974, PDK_30s991251==MegaSSR==3==Mono==_A_18==18==3029==3046==2829==3246	PDK_30s830741==Mokhtar2016==1==Mono==_A_10==10==765==774==565==974, PDK_30s991251==Mokhtar2016==3==Mono==_A_18==18==3029==3046==2829==3246
OG0000372	PDK_30s698421==MegaSSR==2==Mono==_T_12==12==1053==1064==853==1264, PDK_30s935351==MegaSSR==1==Mono==_A_12==12==555==566==355==766	PDK_30s698421==Mokhtar2016==2==Mono==_T_12==12==1053==1064==853==1264, PDK_30s935351==Mokhtar2016==1==Mono==_A_12==12==555==566==355==766
OG0000373	PDK_30s698421==MegaSSR==1==Mono==_A_10==10==506==515==306==715, PDK_30s935351==MegaSSR==2==Mono==_T_12==12==1104==1115==904==1315	PDK_30s698421==Mokhtar2016==1==Mono==_A_10==10==506==515==306==715, PDK_30s935351==Mokhtar2016==2==Mono==_T_12==12==1104==1115==904==1315
OG0000374	PDK_30s848241==MegaSSR==1==Mono==_T_17==17==1069==1085==869==1285, PDK_30s935991==MegaSSR==7==Mono==_T_18==18==28787==28804==28587==29004	PDK_30s848241==Mokhtar2016==1==Mono==_T_17==17==1069==1085==869==1285, PDK_30s935991==Mokhtar2016==7==Mono==_T_18==18==28787==28804==28587==29004
OG0000375	PDK_30s65509230==MegaSSR==2==Mono==_A_10==10==1576==1585==1376==1785, PDK_30s852091==MegaSSR==1==Mono==_T_10==10==2988==2997==2788==3197	PDK_30s65509230==Mokhtar2016==2==Mono==_A_10==10==1576==1585==1376==1785, PDK_30s852091==Mokhtar2016==1==Mono==_T_10==10==2988==2997==2788==3197
OG0000376	PDK_30s858661==MegaSSR==9==Di==_GA_15==30==17618==17647==17418==17847, PDK_30s891841==MegaSSR==3==Di==_CT_11==22==2681==2702==2481==2902	PDK_30s858661==Mokhtar2016==9==Di==_GA_15==30==17618==17647==17418==17847, PDK_30s891841==Mokhtar2016==3==Di==_CT_11==22==2681==2702==2481==2902
OG0000377	PDK_30s858661==MegaSSR==8==Di==_AG_10==20==17455==17474==17255==17674, PDK_30s891841==MegaSSR==4==Di==_CT_7==14==2847==2860==2647==3060	PDK_30s858661==Mokhtar2016==8==Di==_AG_10==20==17455==17474==17255==17674, PDK_30s891841==Mokhtar2016==4==Di==_CT_7==14==2847==2860==2647==3060
OG0000378	PDK_30s858661==MegaSSR==7==Di==_CA_7==14==16799==16812==16599==17012, PDK_30s891841==MegaSSR==5==Di==_TG_7==14==3503==3516==3303==3716	PDK_30s858661==Mokhtar2016==7==Di==_CA_7==14==16799==16812==16599==17012, PDK_30s891841==Mokhtar2016==5==Di==_TG_7==14==3503==3516==3303==3716
OG0000379	PDK_30s764412==MegaSSR==2==Di==_GA_9==18==1701==1718==1501==1918, PDK_30s795401==MegaSSR==2==Di==_GA_9==18==3714==3731==3514==3931	PDK_30s764412==Mokhtar2016==2==Di==_GA_9==18==1701==1718==1501==1918, PDK_30s795401==Mokhtar2016==2==Di==_GA_9==18==3714==3731==3514==3931
OG0000380	PDK_30s1094191==MegaSSR==1==Di==_TC_6==12==3093==3104==2893==3304, PDK_30s901981==MegaSSR==3==Di==_AG_6==12==5285==5296==5085==5496	PDK_30s1094191==Mokhtar2016==1==Di==_TC_6==12==3093==3104==2893==3304, PDK_30s901981==Mokhtar2016==3==Di==_AG_6==12==5285==5296==5085==5496
OG0000381	PDK_30s668721==MegaSSR==1==Mono==_T_12==12==1212==1223==1012==1423, PDK_30s668721==MegaSSR==2==Tetra==_ATAC_5==20==1403==1422==1203==1622	PDK_30s668721==Mokhtar2016==1==Mono==_T_12==12==1212==1223==1012==1423, PDK_30s668721==Mokhtar2016==2==Tetra==_ATAC_5==20==1403==1422==1203==1622
OG0000382	PDK_30s1179191==MegaSSR==3==Mono==_A_11==11==1173==1183==973==1383, PDK_30s753461==MegaSSR==1==Mono==_A_11==11==1169==1179==969==1379	PDK_30s1179191==Mokhtar2016==3==Mono==_A_11==11==1173==1183==973==1383, PDK_30s753461==Mokhtar2016==1==Mono==_A_11==11==1169==1179==969==1379
OG0000383	PDK_30s1161611==MegaSSR==1==Mono==_T_12==12==1019==1030==819==1230, PDK_30s675821==MegaSSR==2==Mono==_A_12==12==2059==2070==1859==2270	PDK_30s1161611==Mokhtar2016==1==Mono==_T_12==12==1019==1030==819==1230, PDK_30s675821==Mokhtar2016==2==Mono==_A_12==12==2059==2070==1859==2270
OG0000384	PDK_30s700491==MegaSSR==1==Tri==_TGC_6==18==416==433==216==633, PDK_30s842301==MegaSSR==2==Tri==_GCA_7==21==3334==3354==3134==3554	PDK_30s700491==Mokhtar2016==1==Tri==_TGC_6==18==416==433==216==633, PDK_30s842301==Mokhtar2016==2==Tri==_GCA_7==21==3334==3354==3134==3554
OG0000385	PDK_30s946181==MegaSSR==2==Mono==_T_10==10==3755==3764==3555==3964, PDK_30s946181==MegaSSR==3==Mono==_A_15==15==3892==3906==3692==4106	PDK_30s946181==Mokhtar2016==2==Mono==_T_10==10==3755==3764==3555==3964, PDK_30s946181==Mokhtar2016==3==Mono==_A_15==15==3892==3906==3692==4106
OG0000386	PDK_30s1005181==MegaSSR==2==Mono==_T_15==15==5386==5400==5186==5600, PDK_30s976681==MegaSSR==1==Mono==_A_15==15==2065==2079==1865==2279	PDK_30s1005181==Mokhtar2016==2==Mono==_T_15==15==5386==5400==5186==5600, PDK_30s976681==Mokhtar2016==1==Mono==_A_15==15==2065==2079==1865==2279
OG0000387	PDK_30s804551==MegaSSR==1==Di==_AG_8==16==944==959==744==1159, PDK_30s804551==MegaSSR==2==Di==_AG_8==16==1702==1717==1502==1917	PDK_30s804551==Mokhtar2016==1==Di==_AG_8==16==944==959==744==1159, PDK_30s804551==Mokhtar2016==2==Di==_AG_8==16==1702==1717==1502==1917
OG0000388	PDK_30s715591==MegaSSR==2==Tri==_ATC_6==18==2978==2995==2778==3195, PDK_30s964361==MegaSSR==5==Tri==_ATG_6==18==6487==6504==6287==6704	PDK_30s715591==Mokhtar2016==2==Tri==_ATC_6==18==2978==2995==2778==3195, PDK_30s964361==Mokhtar2016==5==Tri==_ATG_6==18==6487==6504==6287==6704
OG0000389	PDK_30s902581==MegaSSR==5==Mono==_A_12==12==13025==13036==12825==13236, PDK_30s902582==MegaSSR==4==Mono==_A_12==12==5921==5932==5721==6132	PDK_30s902581==Mokhtar2016==5==Mono==_A_12==12==13025==13036==12825==13236, PDK_30s902582==Mokhtar2016==4==Mono==_A_12==12==5921==5932==5721==6132
OG0000390	PDK_30s792811==MegaSSR==2==Mono==_T_10==10==3410==3419==3210==3619, PDK_30s830451==MegaSSR==2==Mono==_A_12==12==3065==3076==2865==3276	PDK_30s792811==Mokhtar2016==2==Mono==_T_10==10==3410==3419==3210==3619, PDK_30s830451==Mokhtar2016==2==Mono==_A_12==12==3065==3076==2865==3276
OG0000391	PDK_30s1165871==MegaSSR==2==Mono==_T_14==14==2992==3005==2792==3205, PDK_30s810891==MegaSSR==3==Mono==_T_14==14==2100==2113==1900==2313	PDK_30s1165871==Mokhtar2016==2==Mono==_T_14==14==2992==3005==2792==3205, PDK_30s810891==Mokhtar2016==3==Mono==_T_14==14==2100==2113==1900==2313
OG0000392	PDK_30s1106471==MegaSSR==11==Mono==_T_10==10==19673==19682==19473==19882, PDK_30s912051==MegaSSR==7==Mono==_A_11==11==4206==4216==4006==4416	PDK_30s1106471==Mokhtar2016==11==Mono==_T_10==10==19673==19682==19473==19882, PDK_30s912051==Mokhtar2016==7==Mono==_A_11==11==4206==4216==4006==4416
OG0000393	PDK_30s1180921==MegaSSR==1==Mono==_A_10==10==636==645==436==845, PDK_30s897101==MegaSSR==2==Mono==_T_14==14==1336==1349==1136==1549	PDK_30s1180921==Mokhtar2016==1==Mono==_A_10==10==636==645==436==845, PDK_30s897101==Mokhtar2016==2==Mono==_T_14==14==1336==1349==1136==1549
OG0000394	PDK_30s671601==MegaSSR==3==Di==_AG_12==24==2155==2178==1955==2378, PDK_30s709361==MegaSSR==3==Di==_AG_10==20==952==971==752==1171	PDK_30s671601==Mokhtar2016==3==Di==_AG_12==24==2155==2178==1955==2378, PDK_30s709361==Mokhtar2016==3==Di==_AG_10==20==952==971==752==1171
OG0000395	PDK_30s727001==MegaSSR==1==Tetra==_AAAG_6==24==4182==4205==3982==4405, PDK_30s942751==MegaSSR==9==Tetra==_TCTT_6==24==16139==16162==15939==16362	PDK_30s727001==Mokhtar2016==1==Tetra==_AAAG_6==24==4182==4205==3982==4405, PDK_30s942751==Mokhtar2016==9==Tetra==_TCTT_6==24==16139==16162==15939==16362
OG0000396	PDK_30s654801==MegaSSR==16==Di==_AT_10==20==41588==41607==41388==41807, PDK_30s726381==MegaSSR==1==Di==_AT_10==20==1528==1547==1328==1747	PDK_30s654801==Mokhtar2016==16==Di==_AT_10==20==41588==41607==41388==41807, PDK_30s726381==Mokhtar2016==1==Di==_AT_10==20==1528==1547==1328==1747
OG0000397	PDK_30s939611==MegaSSR==2==Compound==_T_17_A_10==27==2578==2604==2378==2804, PDK_30s939611==MegaSSR==3==Compound==_T_11_A_11==22==4362==4383==4162==4583	PDK_30s939611==Mokhtar2016==2==Compound==_T_17_A_10==27==2578==2604==2378==2804, PDK_30s939611==Mokhtar2016==3==Compound==_T_11_A_11==22==4362==4383==4162==4583
OG0000398	PDK_30s812711==MegaSSR==1==Mono==_A_10==10==604==613==404==813, PDK_30s994931==MegaSSR==2==Mono==_A_10==10==2074==2083==1874==2283	PDK_30s812711==Mokhtar2016==1==Mono==_A_10==10==604==613==404==813, PDK_30s994931==Mokhtar2016==2==Mono==_A_10==10==2074==2083==1874==2283
OG0000399	PDK_30s1179711==MegaSSR==1==Mono==_A_14==14==1730==1743==1530==1943, PDK_30s1204621==MegaSSR==5==Mono==_T_14==14==5928==5941==5728==6141	PDK_30s1179711==Mokhtar2016==1==Mono==_A_14==14==1730==1743==1530==1943, PDK_30s1204621==Mokhtar2016==5==Mono==_T_14==14==5928==5941==5728==6141
OG0000400	PDK_30s796931==MegaSSR==3==Di==_TA_10==20==1446==1465==1246==1665, PDK_30s796931==MegaSSR==4==Di==_TA_15==30==1677==1706==1477==1906	PDK_30s796931==Mokhtar2016==3==Di==_TA_10==20==1446==1465==1246==1665, PDK_30s796931==Mokhtar2016==4==Di==_TA_15==30==1677==1706==1477==1906
OG0000401	PDK_30s826761==MegaSSR==3==Di==_GA_10==20==6019==6038==5819==6238, PDK_30s899521==MegaSSR==1==Di==_TA_7==14==33==46==-167==246	PDK_30s826761==Mokhtar2016==3==Di==_GA_10==20==6019==6038==5819==6238, PDK_30s899521==Mokhtar2016==1==Di==_TA_7==14==33==46==-167==246
OG0000402	PDK_30s668631==MegaSSR==1==Mono==_T_11==11==401==411==201==611, PDK_30s900871==MegaSSR==1==Mono==_T_11==11==3199==3209==2999==3409	PDK_30s668631==Mokhtar2016==1==Mono==_T_11==11==401==411==201==611, PDK_30s900871==Mokhtar2016==1==Mono==_T_11==11==3199==3209==2999==3409
OG0000403	PDK_30s908551==MegaSSR==2==Mono==_A_11==11==2031==2041==1831==2241, PDK_30s994891==MegaSSR==2==Mono==_A_11==11==4997==5007==4797==5207	PDK_30s908551==Mokhtar2016==2==Mono==_A_11==11==2031==2041==1831==2241, PDK_30s994891==Mokhtar2016==2==Mono==_A_11==11==4997==5007==4797==5207
OG0000404	PDK_30s908551==MegaSSR==5==Mono==_T_11==11==5021==5031==4821==5231, PDK_30s908551==MegaSSR==6==Mono==_T_10==10==5206==5215==5006==5415	PDK_30s908551==Mokhtar2016==5==Mono==_T_11==11==5021==5031==4821==5231, PDK_30s908551==Mokhtar2016==6==Mono==_T_10==10==5206==5215==5006==5415
OG0000405	PDK_30s1053631==MegaSSR==1==Mono==_T_12==12==283==294==83==494, PDK_30s879891==MegaSSR==4==Mono==_A_13==13==4811==4823==4611==5023	PDK_30s1053631==Mokhtar2016==1==Mono==_T_12==12==283==294==83==494, PDK_30s879891==Mokhtar2016==4==Mono==_A_13==13==4811==4823==4611==5023
OG0000406	PDK_30s670821==MegaSSR==2==Mono==_A_15==15==1263==1277==1063==1477, PDK_30s670821==MegaSSR==3==Tri==_GAG_6==18==1419==1436==1219==1636	PDK_30s670821==Mokhtar2016==2==Mono==_A_15==15==1263==1277==1063==1477, PDK_30s670821==Mokhtar2016==3==Tri==_GAG_6==18==1419==1436==1219==1636
OG0000407	PDK_30s701541==MegaSSR==4==Tri==_CTC_6==18==4749==4766==4549==4966, PDK_30s712051==MegaSSR==3==Tri==_CTC_7==21==1522==1542==1322==1742	PDK_30s701541==Mokhtar2016==4==Tri==_CTC_6==18==4749==4766==4549==4966, PDK_30s712051==Mokhtar2016==3==Tri==_CTC_7==21==1522==1542==1322==1742
OG0000408	PDK_30s65509102==MegaSSR==2==Compound==_AT_7gtgtgtatgtgc_GT_6==38==7554==7591==7354==7791, PDK_30s855621==MegaSSR==1==Compound==_AC_6gcacatacacac_AT_7==38==1393==1430==1193==1630	PDK_30s65509102==Mokhtar2016==2==Compound==_AT_7gtgtgtatgtgc_GT_6==38==7554==7591==7354==7791, PDK_30s855621==Mokhtar2016==1==Compound==_AC_6gcacatacacac_AT_7==38==1393==1430==1193==1630
OG0000409	PDK_30s713691==MegaSSR==2==Mono==_A_12==12==2183==2194==1983==2394, PDK_30s986521==MegaSSR==2==Mono==_A_12==12==943==954==743==1154	PDK_30s713691==Mokhtar2016==2==Mono==_A_12==12==2183==2194==1983==2394, PDK_30s986521==Mokhtar2016==2==Mono==_A_12==12==943==954==743==1154
OG0000410	PDK_30s713691==MegaSSR==3==Mono==_A_12==12==3079==3090==2879==3290, PDK_30s986521==MegaSSR==3==Mono==_A_12==12==1837==1848==1637==2048	PDK_30s713691==Mokhtar2016==3==Mono==_A_12==12==3079==3090==2879==3290, PDK_30s986521==Mokhtar2016==3==Mono==_A_12==12==1837==1848==1637==2048
OG0000411	PDK_30s665782==MegaSSR==3==Mono==_T_10==10==5152==5161==4952==5361, PDK_30s760451==MegaSSR==13==Mono==_T_10==10==37345==37354==37145==37554	PDK_30s665782==Mokhtar2016==3==Mono==_T_10==10==5152==5161==4952==5361, PDK_30s760451==Mokhtar2016==13==Mono==_T_10==10==37345==37354==37145==37554
OG0000412	PDK_30s1062041==MegaSSR==20==Compound==_AG_7atgggacttgggaggttcgacggg_GA_7ggtgggggattggggaccttggggttccgttcggcaacagagagatgtggagcggttgggaggcttcgacg_GA_7==137==47571==47707==47371==47907, PDK_30s1079491==MegaSSR==4==Compound==_AG_9atgggaggttcgacggggagagagagaggtgggggattggggatcttggggttccgttcggcaacagagagatgtggagcggttgggaggcttcgacg_GA_7==130==6527==6656==6327==6856	PDK_30s1062041==Mokhtar2016==20==Compound==_AG_7atgggacttgggaggttcgacggg_GA_7ggtgggggattggggaccttggggttccgttcggcaacagagagatgtggagcggttgggaggcttcgacg_GA_7==137==47571==47707==47371==47907, PDK_30s1079491==Mokhtar2016==4==Compound==_AG_9atgggaggttcgacggggagagagagaggtgggggattggggatcttggggttccgttcggcaacagagagatgtggagcggttgggaggcttcgacg_GA_7==130==6527==6656==6327==6856
OG0000413	PDK_30s1073401==MegaSSR==1==Di==_AT_7==14==4053==4066==3853==4266, PDK_30s885751==MegaSSR==2==Compound==_AT_6annnnnnnnnnnnnnnnnnnnnnnnnnnnnnnnnnnnnnnnnnnnnnnnnnnnnnnnnnnnnnnnnnnnnnnnnnnnnnnnnnnnnnn_AT_7==114==10070==10183==9870==10383	PDK_30s1073401==Mokhtar2016==1==Di==_AT_7==14==4053==4066==3853==4266, PDK_30s885751==Mokhtar2016==2==Compound==_AT_6annnnnnnnnnnnnnnnnnnnnnnnnnnnnnnnnnnnnnnnnnnnnnnnnnnnnnnnnnnnnnnnnnnnnnnnnnnnnnnnnnnnnnn_AT_7==114==10070==10183==9870==10383
OG0000414	PDK_30s1133771==MegaSSR==1==Mono==_A_11==11==1650==1660==1450==1860, PDK_30s803451==MegaSSR==1==Mono==_A_10==10==1231==1240==1031==1440	PDK_30s1133771==Mokhtar2016==1==Mono==_A_11==11==1650==1660==1450==1860, PDK_30s803451==Mokhtar2016==1==Mono==_A_10==10==1231==1240==1031==1440
OG0000415	PDK_30s874981==MegaSSR==1==Mono==_A_10==10==1363==1372==1163==1572, PDK_30s874981==MegaSSR==2==Di==_AT_6==12==1548==1559==1348==1759	PDK_30s874981==Mokhtar2016==1==Mono==_A_10==10==1363==1372==1163==1572, PDK_30s874981==Mokhtar2016==2==Di==_AT_6==12==1548==1559==1348==1759
OG0000416	PDK_30s1175091==MegaSSR==1==Mono==_T_12==12==4567==4578==4367==4778, PDK_30s779851==MegaSSR==4==Mono==_A_10==10==4686==4695==4486==4895	PDK_30s1175091==Mokhtar2016==1==Mono==_T_12==12==4567==4578==4367==4778, PDK_30s779851==Mokhtar2016==4==Mono==_A_10==10==4686==4695==4486==4895
OG0000417	PDK_30s716731==MegaSSR==2==Di==_GA_7==14==1429==1442==1229==1642, PDK_30s722351==MegaSSR==4==Di==_CT_6==12==5959==5970==5759==6170	PDK_30s716731==Mokhtar2016==2==Di==_GA_7==14==1429==1442==1229==1642, PDK_30s722351==Mokhtar2016==4==Di==_CT_6==12==5959==5970==5759==6170
OG0000418	PDK_30s687261==MegaSSR==1==Di==_CT_6==12==3263==3274==3063==3474, PDK_30s687261==MegaSSR==2==Di==_TC_6==12==3439==3450==3239==3650	PDK_30s687261==Mokhtar2016==1==Di==_CT_6==12==3263==3274==3063==3474, PDK_30s687261==Mokhtar2016==2==Di==_TC_6==12==3439==3450==3239==3650
OG0000419	PDK_30s1167621==MegaSSR==2==Mono==_T_11==11==6332==6342==6132==6542, PDK_30s970881==MegaSSR==1==Mono==_A_11==11==448==458==248==658	PDK_30s1167621==Mokhtar2016==2==Mono==_T_11==11==6332==6342==6132==6542, PDK_30s970881==Mokhtar2016==1==Mono==_A_11==11==448==458==248==658
OG0000420	PDK_30s1088281==MegaSSR==1==Di==_AT_9==18==2952==2969==2752==3169, PDK_30s693131==MegaSSR==1==Di==_AT_9==18==464==481==264==681	PDK_30s1088281==Mokhtar2016==1==Di==_AT_9==18==2952==2969==2752==3169, PDK_30s693131==Mokhtar2016==1==Di==_AT_9==18==464==481==264==681
OG0000421	PDK_30s746961==MegaSSR==1==Mono==_T_15==15==6096==6110==5896==6310, PDK_30s746961==MegaSSR==2==Mono==_T_16==16==6735==6750==6535==6950	PDK_30s746961==Mokhtar2016==1==Mono==_T_15==15==6096==6110==5896==6310, PDK_30s746961==Mokhtar2016==2==Mono==_T_16==16==6735==6750==6535==6950
OG0000422	PDK_30s862191==MegaSSR==1==Mono==_T_16==16==524==539==324==739, PDK_30s862191==MegaSSR==3==Tri==_ATT_7==21==4358==4378==4158==4578	PDK_30s862191==Mokhtar2016==1==Mono==_T_16==16==524==539==324==739, PDK_30s862191==Mokhtar2016==3==Tri==_ATT_7==21==4358==4378==4158==4578
OG0000423	PDK_30s818351==MegaSSR==1==Mono==_T_11==11==1882==1892==1682==2092, PDK_30s998221==MegaSSR==1==Mono==_T_11==11==1716==1726==1516==1926	PDK_30s818351==Mokhtar2016==1==Mono==_T_11==11==1882==1892==1682==2092, PDK_30s998221==Mokhtar2016==1==Mono==_T_11==11==1716==1726==1516==1926
OG0000424	PDK_30s813621==MegaSSR==2==Mono==_T_11==11==825==835==625==1035, PDK_30s988421==MegaSSR==3==Mono==_A_10==10==2587==2596==2387==2796	PDK_30s813621==Mokhtar2016==2==Mono==_T_11==11==825==835==625==1035, PDK_30s988421==Mokhtar2016==3==Mono==_A_10==10==2587==2596==2387==2796
OG0000425	PDK_30s1042051==MegaSSR==1==Mono==_A_13==13==269==281==69==481, PDK_30s1136911==MegaSSR==1==Compound==_T_11aatgtagttctttcttcctcttcttcttc_T_10cttttcttc_T_18==77==1832==1908==1632==2108	PDK_30s1042051==Mokhtar2016==1==Mono==_A_13==13==269==281==69==481, PDK_30s1136911==Mokhtar2016==1==Compound==_T_11aatgtagttctttcttcctcttcttcttc_T_10cttttcttc_T_18==77==1832==1908==1632==2108
OG0000426	PDK_30s947921==MegaSSR==2==Mono==_A_10==10==3021==3030==2821==3230, PDK_30s947921==MegaSSR==3==Tri==_AGC_6==18==3161==3178==2961==3378	PDK_30s947921==Mokhtar2016==2==Mono==_A_10==10==3021==3030==2821==3230, PDK_30s947921==Mokhtar2016==3==Tri==_AGC_6==18==3161==3178==2961==3378
OG0000427	PDK_30s898431==MegaSSR==1==Mono==_A_10==10==614==623==414==823, PDK_30s903141==MegaSSR==1==Mono==_T_10==10==711==720==511==920	PDK_30s898431==Mokhtar2016==1==Mono==_A_10==10==614==623==414==823, PDK_30s903141==Mokhtar2016==1==Mono==_T_10==10==711==720==511==920
OG0000428	PDK_30s782081==MegaSSR==2==Di==_AG_13==26==5377==5402==5177==5602, PDK_30s782081==MegaSSR==3==Compound==_TA_7nnnnnnnnnnnnnnnnnnnnnnnnnnnnnnnnnnnnnnnnnnnnnnnnnnnnnnnnnnnn_GA_11==96==5632==5727==5432==5927	PDK_30s782081==Mokhtar2016==2==Di==_AG_13==26==5377==5402==5177==5602, PDK_30s782081==Mokhtar2016==3==Compound==_TA_7nnnnnnnnnnnnnnnnnnnnnnnnnnnnnnnnnnnnnnnnnnnnnnnnnnnnnnnnnnnn_GA_11==96==5632==5727==5432==5927
OG0000429	PDK_30s729041==MegaSSR==8==Di==_CT_9==18==35419==35436==35219==35636, PDK_30s951871==MegaSSR==1==Di==_CT_9==18==5830==5847==5630==6047	PDK_30s729041==Mokhtar2016==8==Di==_CT_9==18==35419==35436==35219==35636, PDK_30s951871==Mokhtar2016==1==Di==_CT_9==18==5830==5847==5630==6047
OG0000430	PDK_30s689871==MegaSSR==1==Mono==_A_10==10==665==674==465==874, PDK_30s689871==MegaSSR==2==Compound==_T_24gnnnnnnnnnnnnnnnnnnnnnnnnnnnnnnnnnnnnnnnnnnnnnnnnnnnnnnnnnnnn_A_16==101==780==880==580==1080	PDK_30s689871==Mokhtar2016==1==Mono==_A_10==10==665==674==465==874, PDK_30s689871==Mokhtar2016==2==Compound==_T_24gnnnnnnnnnnnnnnnnnnnnnnnnnnnnnnnnnnnnnnnnnnnnnnnnnnnnnnnnnnnn_A_16==101==780==880==580==1080
OG0000431	PDK_30s871761==MegaSSR==4==Mono==_A_11==11==20093==20103==19893==20303, PDK_30s874291==MegaSSR==3==Mono==_A_12==12==6245==6256==6045==6456	PDK_30s871761==Mokhtar2016==4==Mono==_A_11==11==20093==20103==19893==20303, PDK_30s874291==Mokhtar2016==3==Mono==_A_12==12==6245==6256==6045==6456
OG0000432	PDK_30s766451==MegaSSR==1==Mono==_A_11==11==1320==1330==1120==1530, PDK_30s950551==MegaSSR==2==Mono==_A_10==10==4205==4214==4005==4414	PDK_30s766451==Mokhtar2016==1==Mono==_A_11==11==1320==1330==1120==1530, PDK_30s950551==Mokhtar2016==2==Mono==_A_10==10==4205==4214==4005==4414
OG0000433	PDK_30s882831==MegaSSR==1==Compound==_CTT_6cctccacttcttcg_TCT_5==47==560==606==360==806, PDK_30s951551==MegaSSR==1==Tri==_AAG_5==15==2920==2934==2720==3134	PDK_30s882831==Mokhtar2016==1==Compound==_CTT_6cctccacttcttcg_TCT_5==47==560==606==360==806, PDK_30s951551==Mokhtar2016==1==Tri==_AAG_5==15==2920==2934==2720==3134
OG0000434	PDK_30s1189141==MegaSSR==5==Compound==_AT_11agaaagattgcgatcgatttgaatggatctacaagcaaatttgattgtttttgatccataagaagctcagcaagc_TA_14==125==7100==7224==6900==7424, PDK_30s665791==MegaSSR==10==Compound==_TA_12gcttgctgagcttcttatggatcaaaaacaatcaaatttgcttgtagatccattcaaatcgatcgcaatctttc_TA_11==120==14197==14316==13997==14516	PDK_30s1189141==Mokhtar2016==5==Compound==_AT_11agaaagattgcgatcgatttgaatggatctacaagcaaatttgattgtttttgatccataagaagctcagcaagc_TA_14==125==7100==7224==6900==7424, PDK_30s665791==Mokhtar2016==10==Compound==_TA_12gcttgctgagcttcttatggatcaaaaacaatcaaatttgcttgtagatccattcaaatcgatcgcaatctttc_TA_11==120==14197==14316==13997==14516
OG0000435	PDK_30s1167751==MegaSSR==1==Mono==_A_10==10==382==391==182==591, PDK_30s813161==MegaSSR==1==Mono==_T_10==10==5271==5280==5071==5480	PDK_30s1167751==Mokhtar2016==1==Mono==_A_10==10==382==391==182==591, PDK_30s813161==Mokhtar2016==1==Mono==_T_10==10==5271==5280==5071==5480
OG0000436	PDK_30s1190141==MegaSSR==2==Di==_AG_12==24==4132==4155==3932==4355, PDK_30s679351==MegaSSR==4==Compound==_TC_11t_TG_15==53==20458==20510==20258==20710	PDK_30s1190141==Mokhtar2016==2==Di==_AG_12==24==4132==4155==3932==4355, PDK_30s679351==Mokhtar2016==4==Compound==_TC_11t_TG_15==53==20458==20510==20258==20710
OG0000437	PDK_30s1190141==MegaSSR==4==Compound==_AT_9ttggtaggagcaataagaaatgcttttccaacacaagaatctcatat_A_11==76==6071==6146==5871==6346, PDK_30s679351==MegaSSR==3==Di==_AT_10==20==19158==19177==18958==19377	PDK_30s1190141==Mokhtar2016==4==Compound==_AT_9ttggtaggagcaataagaaatgcttttccaacacaagaatctcatat_A_11==76==6071==6146==5871==6346, PDK_30s679351==Mokhtar2016==3==Di==_AT_10==20==19158==19177==18958==19377
OG0000438	PDK_30s815561==MegaSSR==3==Mono==_A_12==12==1134==1145==934==1345, PDK_30s910051==MegaSSR==1==Mono==_T_12==12==1578==1589==1378==1789	PDK_30s815561==Mokhtar2016==3==Mono==_A_12==12==1134==1145==934==1345, PDK_30s910051==Mokhtar2016==1==Mono==_T_12==12==1578==1589==1378==1789
OG0000439	PDK_30s815561==MegaSSR==2==Mono==_A_10==10==963==972==763==1172, PDK_30s910051==MegaSSR==2==Mono==_T_10==10==1751==1760==1551==1960	PDK_30s815561==Mokhtar2016==2==Mono==_A_10==10==963==972==763==1172, PDK_30s910051==Mokhtar2016==2==Mono==_T_10==10==1751==1760==1551==1960
OG0000440	PDK_30s679731==MegaSSR==1==Mono==_T_10==10==556==565==356==765, PDK_30s780311==MegaSSR==2==Mono==_T_13==13==7319==7331==7119==7531	PDK_30s679731==Mokhtar2016==1==Mono==_T_10==10==556==565==356==765, PDK_30s780311==Mokhtar2016==2==Mono==_T_13==13==7319==7331==7119==7531
OG0000441	PDK_30s1039571==MegaSSR==2==Mono==_T_10==10==2736==2745==2536==2945, PDK_30s1067911==MegaSSR==1==Mono==_A_13==13==7384==7396==7184==7596	PDK_30s1039571==Mokhtar2016==2==Mono==_T_10==10==2736==2745==2536==2945, PDK_30s1067911==Mokhtar2016==1==Mono==_A_13==13==7384==7396==7184==7596
OG0000442	PDK_30s1101451==MegaSSR==4==Compound==_T_10gagatagatgcaagagaaaacatgtc_A_10==46==3508==3553==3308==3753, PDK_30s1137771==MegaSSR==1==Mono==_A_10==10==334==343==134==543	PDK_30s1101451==Mokhtar2016==4==Compound==_T_10gagatagatgcaagagaaaacatgtc_A_10==46==3508==3553==3308==3753, PDK_30s1137771==Mokhtar2016==1==Mono==_A_10==10==334==343==134==543
OG0000443	PDK_30s803141==MegaSSR==4==Tri==_GAA_6==18==3735==3752==3535==3952, PDK_30s808991==MegaSSR==2==Tri==_GAA_6==18==1035==1052==835==1252	PDK_30s803141==Mokhtar2016==4==Tri==_GAA_6==18==3735==3752==3535==3952, PDK_30s808991==Mokhtar2016==2==Tri==_GAA_6==18==1035==1052==835==1252
OG0000444	PDK_30s815691==MegaSSR==5==Mono==_A_10==10==23939==23948==23739==24148, PDK_30s881241==MegaSSR==1==Mono==_T_10==10==1186==1195==986==1395	PDK_30s815691==Mokhtar2016==5==Mono==_A_10==10==23939==23948==23739==24148, PDK_30s881241==Mokhtar2016==1==Mono==_T_10==10==1186==1195==986==1395
OG0000445	PDK_30s657421==MegaSSR==4==Mono==_T_13==13==5658==5670==5458==5870, PDK_30s717971==MegaSSR==1==Mono==_A_11==11==2337==2347==2137==2547	PDK_30s657421==Mokhtar2016==4==Mono==_T_13==13==5658==5670==5458==5870, PDK_30s717971==Mokhtar2016==1==Mono==_A_11==11==2337==2347==2137==2547
OG0000446	PDK_30s1053621==MegaSSR==1==Mono==_T_14==14==4473==4486==4273==4686, PDK_30s693711==MegaSSR==3==Mono==_A_16==16==5386==5401==5186==5601	PDK_30s1053621==Mokhtar2016==1==Mono==_T_14==14==4473==4486==4273==4686, PDK_30s693711==Mokhtar2016==3==Mono==_A_16==16==5386==5401==5186==5601
OG0000447	PDK_30s863931==MegaSSR==3==Mono==_A_13==13==2068==2080==1868==2280, PDK_30s965851==MegaSSR==4==Mono==_T_13==13==7258==7270==7058==7470	PDK_30s863931==Mokhtar2016==3==Mono==_A_13==13==2068==2080==1868==2280, PDK_30s965851==Mokhtar2016==4==Mono==_T_13==13==7258==7270==7058==7470
OG0000448	PDK_30s1120681==MegaSSR==3==Mono==_A_13==13==12225==12237==12025==12437, PDK_30s1173831==MegaSSR==2==Mono==_A_13==13==2447==2459==2247==2659	PDK_30s1120681==Mokhtar2016==3==Mono==_A_13==13==12225==12237==12025==12437, PDK_30s1173831==Mokhtar2016==2==Mono==_A_13==13==2447==2459==2247==2659
OG0000449	PDK_30s1045801==MegaSSR==1==Mono==_T_22==22==1994==2015==1794==2215, PDK_30s728551==MegaSSR==3==Compound==_A_16ggacttcattgcaatgtaacagtaacacccattgattggctttcacaaaacaaaccaacgtgaccacac_AAAAT_5==110==6603==6712==6403==6912	PDK_30s1045801==Mokhtar2016==1==Mono==_T_22==22==1994==2015==1794==2215, PDK_30s728551==Mokhtar2016==3==Compound==_A_16ggacttcattgcaatgtaacagtaacacccattgattggctttcacaaaacaaaccaacgtgaccacac_AAAAT_5==110==6603==6712==6403==6912
OG0000450	PDK_30s1022931==MegaSSR==4==Mono==_T_10==10==2678==2687==2478==2887, PDK_30s1212731==MegaSSR==1==Mono==_A_14==14==456==469==256==669	PDK_30s1022931==Mokhtar2016==4==Mono==_T_10==10==2678==2687==2478==2887, PDK_30s1212731==Mokhtar2016==1==Mono==_A_14==14==456==469==256==669
OG0000451	PDK_30s1125471==MegaSSR==1==Mono==_A_12==12==1862==1873==1662==2073, PDK_30s857281==MegaSSR==2==Mono==_T_13==13==7167==7179==6967==7379	PDK_30s1125471==Mokhtar2016==1==Mono==_A_12==12==1862==1873==1662==2073, PDK_30s857281==Mokhtar2016==2==Mono==_T_13==13==7167==7179==6967==7379
OG0000452	PDK_30s782791==MegaSSR==2==Tri==_TTA_5==15==2226==2240==2026==2440, PDK_30s857281==MegaSSR==3==Tri==_AAT_7==21==7601==7621==7401==7821	PDK_30s782791==Mokhtar2016==2==Tri==_TTA_5==15==2226==2240==2026==2440, PDK_30s857281==Mokhtar2016==3==Tri==_AAT_7==21==7601==7621==7401==7821
OG0000453	PDK_30s846351==MegaSSR==5==Mono==_T_11==11==3938==3948==3738==4148, PDK_30s848741==MegaSSR==1==Mono==_A_11==11==343==353==143==553	PDK_30s846351==Mokhtar2016==5==Mono==_T_11==11==3938==3948==3738==4148, PDK_30s848741==Mokhtar2016==1==Mono==_A_11==11==343==353==143==553
OG0000454	PDK_30s1076391==MegaSSR==5==Mono==_A_10==10==5840==5849==5640==6049, PDK_30s747821==MegaSSR==1==Mono==_T_10==10==791==800==591==1000	PDK_30s1076391==Mokhtar2016==5==Mono==_A_10==10==5840==5849==5640==6049, PDK_30s747821==Mokhtar2016==1==Mono==_T_10==10==791==800==591==1000
OG0000455	PDK_30s776121==MegaSSR==2==Mono==_T_10==10==3332==3341==3132==3541, PDK_30s830451==MegaSSR==3==Mono==_T_13==13==4696==4708==4496==4908	PDK_30s776121==Mokhtar2016==2==Mono==_T_10==10==3332==3341==3132==3541, PDK_30s830451==Mokhtar2016==3==Mono==_T_13==13==4696==4708==4496==4908
OG0000456	PDK_30s686081==MegaSSR==7==Mono==_A_10==10==4700==4709==4500==4909, PDK_30s884991==MegaSSR==1==Mono==_A_11==11==3022==3032==2822==3232	PDK_30s686081==Mokhtar2016==7==Mono==_A_10==10==4700==4709==4500==4909, PDK_30s884991==Mokhtar2016==1==Mono==_A_11==11==3022==3032==2822==3232
OG0000457	PDK_30s1042271==MegaSSR==42==Compound==_C_10taattcc_A_11==28==75014==75041==74814==75241, PDK_30s990541==MegaSSR==2==Mono==_T_11==11==2966==2976==2766==3176	PDK_30s1042271==Mokhtar2016==42==Compound==_C_10taattcc_A_11==28==75014==75041==74814==75241, PDK_30s990541==Mokhtar2016==2==Mono==_T_11==11==2966==2976==2766==3176
OG0000458	PDK_30s795881==MegaSSR==1==Mono==_A_11==11==6275==6285==6075==6485, PDK_30s795882==MegaSSR==1==Mono==_A_11==11==565==575==365==775	PDK_30s795881==Mokhtar2016==1==Mono==_A_11==11==6275==6285==6075==6485, PDK_30s795882==Mokhtar2016==1==Mono==_A_11==11==565==575==365==775
OG0000459	PDK_30s966641==MegaSSR==1==Di==_GA_7==14==382==395==182==595, PDK_30s966641==MegaSSR==2==Tri==_GGA_9==27==501==527==301==727	PDK_30s966641==Mokhtar2016==1==Di==_GA_7==14==382==395==182==595, PDK_30s966641==Mokhtar2016==2==Tri==_GGA_9==27==501==527==301==727
OG0000460	PDK_30s688521==MegaSSR==3==Compound==_AT_10ttatataaaagnnnnnnnnnnnnnnnnnnnnnnnnnnnnnnnnnnnnnnnnnnnnnnnnnnnnnnnnnnnn_AT_10==111==4800==4910==4600==5110, PDK_30s688521==MegaSSR==4==Di==_AG_8==16==5019==5034==4819==5234	PDK_30s688521==Mokhtar2016==3==Compound==_AT_10ttatataaaagnnnnnnnnnnnnnnnnnnnnnnnnnnnnnnnnnnnnnnnnnnnnnnnnnnnnnnnnnnnn_AT_10==111==4800==4910==4600==5110, PDK_30s688521==Mokhtar2016==4==Di==_AG_8==16==5019==5034==4819==5234
OG0000461	PDK_30s925611==MegaSSR==2==Di==_TA_6==12==3986==3997==3786==4197, PDK_30s925611==MegaSSR==3==Di==_TA_7==14==6065==6078==5865==6278	PDK_30s925611==Mokhtar2016==2==Di==_TA_6==12==3986==3997==3786==4197, PDK_30s925611==Mokhtar2016==3==Di==_TA_7==14==6065==6078==5865==6278
OG0000462	PDK_30s1180351==MegaSSR==1==Mono==_T_16==16==8789==8804==8589==9004, PDK_30s721651==MegaSSR==2==Mono==_T_17==17==5408==5424==5208==5624	PDK_30s1180351==Mokhtar2016==1==Mono==_T_16==16==8789==8804==8589==9004, PDK_30s721651==Mokhtar2016==2==Mono==_T_17==17==5408==5424==5208==5624
OG0000463	PDK_30s726641==MegaSSR==4==Mono==_A_10==10==7041==7050==6841==7250, PDK_30s880601==MegaSSR==2==Mono==_T_10==10==14391==14400==14191==14600	PDK_30s726641==Mokhtar2016==4==Mono==_A_10==10==7041==7050==6841==7250, PDK_30s880601==Mokhtar2016==2==Mono==_T_10==10==14391==14400==14191==14600
OG0000464	PDK_30s710771==MegaSSR==1==Mono==_A_10==10==1820==1829==1620==2029, PDK_30s788871==MegaSSR==3==Mono==_T_10==10==5025==5034==4825==5234	PDK_30s710771==Mokhtar2016==1==Mono==_A_10==10==1820==1829==1620==2029, PDK_30s788871==Mokhtar2016==3==Mono==_T_10==10==5025==5034==4825==5234
OG0000465	PDK_30s708801==MegaSSR==6==Compound==_AC_6_A_10==22==21718==21739==21518==21939, PDK_30s812461==MegaSSR==1==Compound==_T_10_TG_6*==21==4894==4914==4694==5114	PDK_30s708801==Mokhtar2016==6==Compound==_AC_6_A_10==22==21718==21739==21518==21939, PDK_30s812461==Mokhtar2016==1==Compound==_T_10_TG_6*==21==4894==4914==4694==5114
OG0000466	PDK_30s1077131==MegaSSR==1==Compound==_T_10_TG_7*==23==6188==6210==5988==6410, PDK_30s990191==MegaSSR==1==Mono==_A_11==11==235==245==35==445	PDK_30s1077131==Mokhtar2016==1==Compound==_T_10_TG_7*==23==6188==6210==5988==6410, PDK_30s990191==Mokhtar2016==1==Mono==_A_11==11==235==245==35==445
OG0000467	PDK_30s897271==MegaSSR==1==Mono==_A_10==10==1708==1717==1508==1917, PDK_30s956481==MegaSSR==1==Mono==_T_10==10==314==323==114==523	PDK_30s897271==Mokhtar2016==1==Mono==_A_10==10==1708==1717==1508==1917, PDK_30s956481==Mokhtar2016==1==Mono==_T_10==10==314==323==114==523
OG0000468	PDK_30s1067391==MegaSSR==1==Compound==_TG_7t_AG_15==45==1471==1515==1271==1715, PDK_30s1124291==MegaSSR==1==Compound==_CT_15_AC_7==44==3279==3322==3079==3522	PDK_30s1067391==Mokhtar2016==1==Compound==_TG_7t_AG_15==45==1471==1515==1271==1715, PDK_30s1124291==Mokhtar2016==1==Compound==_CT_15_AC_7==44==3279==3322==3079==3522
OG0000469	PDK_30s738001==MegaSSR==1==Mono==_T_10==10==259==268==59==468, PDK_30s836561==MegaSSR==2==Mono==_A_10==10==3240==3249==3040==3449	PDK_30s738001==Mokhtar2016==1==Mono==_T_10==10==259==268==59==468, PDK_30s836561==Mokhtar2016==2==Mono==_A_10==10==3240==3249==3040==3449
OG0000470	PDK_30s979511==MegaSSR==2==Mono==_T_10==10==1045==1054==845==1254, PDK_30s987701==MegaSSR==2==Mono==_A_10==10==1472==1481==1272==1681	PDK_30s979511==Mokhtar2016==2==Mono==_T_10==10==1045==1054==845==1254, PDK_30s987701==Mokhtar2016==2==Mono==_A_10==10==1472==1481==1272==1681
OG0000471	PDK_30s1136341==MegaSSR==3==Di==_AG_12==24==4220==4243==4020==4443, PDK_30s1158941==MegaSSR==1==Di==_AG_12==24==380==403==180==603	PDK_30s1136341==Mokhtar2016==3==Di==_AG_12==24==4220==4243==4020==4443, PDK_30s1158941==Mokhtar2016==1==Di==_AG_12==24==380==403==180==603
OG0000472	PDK_30s1051911==MegaSSR==1==Di==_TC_10==20==488==507==288==707, PDK_30s931721==MegaSSR==1==Di==_TC_8==16==461==476==261==676	PDK_30s1051911==Mokhtar2016==1==Di==_TC_10==20==488==507==288==707, PDK_30s931721==Mokhtar2016==1==Di==_TC_8==16==461==476==261==676
OG0000473	PDK_30s832571==MegaSSR==1==Mono==_T_10==10==693==702==493==902, PDK_30s852101==MegaSSR==3==Mono==_T_10==10==5500==5509==5300==5709	PDK_30s832571==Mokhtar2016==1==Mono==_T_10==10==693==702==493==902, PDK_30s852101==Mokhtar2016==3==Mono==_T_10==10==5500==5509==5300==5709
OG0000474	PDK_30s832571==MegaSSR==2==Tri==_TTA_8==24==1789==1812==1589==2012, PDK_30s852101==MegaSSR==4==Tri==_TTA_8==24==6596==6619==6396==6819	PDK_30s832571==Mokhtar2016==2==Tri==_TTA_8==24==1789==1812==1589==2012, PDK_30s852101==Mokhtar2016==4==Tri==_TTA_8==24==6596==6619==6396==6819
OG0000475	PDK_30s832571==MegaSSR==3==Mono==_A_10==10==2191==2200==1991==2400, PDK_30s852101==MegaSSR==5==Mono==_A_10==10==6998==7007==6798==7207	PDK_30s832571==Mokhtar2016==3==Mono==_A_10==10==2191==2200==1991==2400, PDK_30s852101==Mokhtar2016==5==Mono==_A_10==10==6998==7007==6798==7207
OG0000476	PDK_30s920311==MegaSSR==2==Mono==_A_11==11==3535==3545==3335==3745, PDK_30s920311==MegaSSR==4==Compound==_TC_12nnnnnnnnnnnnnnnnnnnnnnnnnnnnnnnnnnnnnnnnnnnnnnnnnnnnnnnnnnnn_A_11==95==4281==4375==4081==4575	PDK_30s920311==Mokhtar2016==2==Mono==_A_11==11==3535==3545==3335==3745, PDK_30s920311==Mokhtar2016==4==Compound==_TC_12nnnnnnnnnnnnnnnnnnnnnnnnnnnnnnnnnnnnnnnnnnnnnnnnnnnnnnnnnnnn_A_11==95==4281==4375==4081==4575
OG0000477	PDK_30s660421==MegaSSR==11==Di==_TA_11==22==27037==27058==26837==27258, PDK_30s963931==MegaSSR==2==Di==_TA_10==20==2457==2476==2257==2676	PDK_30s660421==Mokhtar2016==11==Di==_TA_11==22==27037==27058==26837==27258, PDK_30s963931==Mokhtar2016==2==Di==_TA_10==20==2457==2476==2257==2676
OG0000478	PDK_30s1120061==MegaSSR==4==Mono==_T_10==10==4306==4315==4106==4515, PDK_30s827881==MegaSSR==2==Mono==_T_10==10==238==247==38==447	PDK_30s1120061==Mokhtar2016==4==Mono==_T_10==10==4306==4315==4106==4515, PDK_30s827881==Mokhtar2016==2==Mono==_T_10==10==238==247==38==447
OG0000479	PDK_30s1120061==MegaSSR==5==Compound==_T_15gaccaagttcgaaagaagaaatgtaatggagttgtgcttatattc_CT_10a_T_12==93==4965==5057==4765==5257, PDK_30s762171==MegaSSR==2==Compound==_A_12t_AG_10gaatataagcacaactccattacatttcttctttcgaacttggtc_A_16==94==839==932==639==1132	PDK_30s1120061==Mokhtar2016==5==Compound==_T_15gaccaagttcgaaagaagaaatgtaatggagttgtgcttatattc_CT_10a_T_12==93==4965==5057==4765==5257, PDK_30s762171==Mokhtar2016==2==Compound==_A_12t_AG_10gaatataagcacaactccattacatttcttctttcgaacttggtc_A_16==94==839==932==639==1132
OG0000480	PDK_30s827161==MegaSSR==2==Di==_TG_14==28==1634==1661==1434==1861, PDK_30s968361==MegaSSR==1==Di==_AC_15==30==359==388==159==588	PDK_30s827161==Mokhtar2016==2==Di==_TG_14==28==1634==1661==1434==1861, PDK_30s968361==Mokhtar2016==1==Di==_AC_15==30==359==388==159==588
OG0000481	PDK_30s1144211==MegaSSR==1==Di==_CT_8==16==503==518==303==718, PDK_30s890411==MegaSSR==3==Di==_CT_6==12==7670==7681==7470==7881	PDK_30s1144211==Mokhtar2016==1==Di==_CT_8==16==503==518==303==718, PDK_30s890411==Mokhtar2016==3==Di==_CT_6==12==7670==7681==7470==7881
OG0000482	PDK_30s1129681==MegaSSR==3==Mono==_A_11==11==1125==1135==925==1335, PDK_30s739611==MegaSSR==3==Mono==_T_11==11==4928==4938==4728==5138	PDK_30s1129681==Mokhtar2016==3==Mono==_A_11==11==1125==1135==925==1335, PDK_30s739611==Mokhtar2016==3==Mono==_T_11==11==4928==4938==4728==5138
OG0000483	PDK_30s705441==MegaSSR==1==Mono==_T_13==13==5192==5204==4992==5404, PDK_30s725301==MegaSSR==1==Mono==_T_13==13==1020==1032==820==1232	PDK_30s705441==Mokhtar2016==1==Mono==_T_13==13==5192==5204==4992==5404, PDK_30s725301==Mokhtar2016==1==Mono==_T_13==13==1020==1032==820==1232
OG0000484	PDK_30s654921==MegaSSR==1==Di==_TC_15==30==892==921==692==1121, PDK_30s897941==MegaSSR==2==Di==_TC_15==30==3554==3583==3354==3783	PDK_30s654921==Mokhtar2016==1==Di==_TC_15==30==892==921==692==1121, PDK_30s897941==Mokhtar2016==2==Di==_TC_15==30==3554==3583==3354==3783
OG0000485	PDK_30s866531==MegaSSR==1==Mono==_T_10==10==4001==4010==3801==4210, PDK_30s866531==MegaSSR==2==Di==_CT_10==20==4160==4179==3960==4379	PDK_30s866531==Mokhtar2016==1==Mono==_T_10==10==4001==4010==3801==4210, PDK_30s866531==Mokhtar2016==2==Di==_CT_10==20==4160==4179==3960==4379
OG0000486	PDK_30s977231==MegaSSR==2==Mono==_A_13==13==5841==5853==5641==6053, PDK_30s977231==MegaSSR==3==Mono==_A_14==14==7537==7550==7337==7750	PDK_30s977231==Mokhtar2016==2==Mono==_A_13==13==5841==5853==5641==6053, PDK_30s977231==Mokhtar2016==3==Mono==_A_14==14==7537==7550==7337==7750
OG0000487	PDK_30s65509219==MegaSSR==2==Di==_TG_10==20==1522==1541==1322==1741, PDK_30s65509219==MegaSSR==3==Di==_TC_10==20==1673==1692==1473==1892	PDK_30s65509219==Mokhtar2016==2==Di==_TG_10==20==1522==1541==1322==1741, PDK_30s65509219==Mokhtar2016==3==Di==_TC_10==20==1673==1692==1473==1892
OG0000488	PDK_30s1173591==MegaSSR==2==Tri==_AAT_10==30==1412==1441==1212==1641, PDK_30s1212821==MegaSSR==1==Tri==_TTA_5==15==802==816==602==1016	PDK_30s1173591==Mokhtar2016==2==Tri==_AAT_10==30==1412==1441==1212==1641, PDK_30s1212821==Mokhtar2016==1==Tri==_TTA_5==15==802==816==602==1016
OG0000489	PDK_30s1173591==MegaSSR==1==Compound==_CTT_6cgatctcatttttcttcctattttaatttactttatttatttattaatttctatatatatacatacatataaattctgtttttcttccctggc_T_15==126==945==1070==745==1270, PDK_30s1212821==MegaSSR==2==Compound==_A_14gccatggaagaaaaacagaatttatatgtatgtatatatatagaaattaataaataaataaagtaaattaaaataggaagaaaaatgagatc_GAA_6==124==1204==1327==1004==1527	PDK_30s1173591==Mokhtar2016==1==Compound==_CTT_6cgatctcatttttcttcctattttaatttactttatttatttattaatttctatatatatacatacatataaattctgtttttcttccctggc_T_15==126==945==1070==745==1270, PDK_30s1212821==Mokhtar2016==2==Compound==_A_14gccatggaagaaaaacagaatttatatgtatgtatatatatagaaattaataaataaataaagtaaattaaaataggaagaaaaatgagatc_GAA_6==124==1204==1327==1004==1527
OG0000490	PDK_30s1083021==MegaSSR==3==Mono==_T_10==10==7138==7147==6938==7347, PDK_30s1109631==MegaSSR==13==Mono==_A_11==11==24173==24183==23973==24383	PDK_30s1083021==Mokhtar2016==3==Mono==_T_10==10==7138==7147==6938==7347, PDK_30s1109631==Mokhtar2016==13==Mono==_A_11==11==24173==24183==23973==24383
OG0000491	PDK_30s1035981==MegaSSR==2==Mono==_T_13==13==1576==1588==1376==1788, PDK_30s1051231==MegaSSR==1==Compound==_A_13ggatctccataa_T_12==37==1442==1478==1242==1678	PDK_30s1035981==Mokhtar2016==2==Mono==_T_13==13==1576==1588==1376==1788, PDK_30s1051231==Mokhtar2016==1==Compound==_A_13ggatctccataa_T_12==37==1442==1478==1242==1678
OG0000492	PDK_30s1035981==MegaSSR==1==Mono==_A_10==10==1218==1227==1018==1427, PDK_30s1051231==MegaSSR==2==Mono==_T_10==10==1799==1808==1599==2008	PDK_30s1035981==Mokhtar2016==1==Mono==_A_10==10==1218==1227==1018==1427, PDK_30s1051231==Mokhtar2016==2==Mono==_T_10==10==1799==1808==1599==2008
OG0000493	PDK_30s781071==MegaSSR==1==Mono==_T_10==10==2534==2543==2334==2743, PDK_30s847451==MegaSSR==3==Mono==_T_10==10==5968==5977==5768==6177	PDK_30s781071==Mokhtar2016==1==Mono==_T_10==10==2534==2543==2334==2743, PDK_30s847451==Mokhtar2016==3==Mono==_T_10==10==5968==5977==5768==6177
OG0000494	PDK_30s1022001==MegaSSR==1==Mono==_T_12==12==1131==1142==931==1342, PDK_30s1022001==MegaSSR==3==Mono==_T_12==12==4880==4891==4680==5091	PDK_30s1022001==Mokhtar2016==1==Mono==_T_12==12==1131==1142==931==1342, PDK_30s1022001==Mokhtar2016==3==Mono==_T_12==12==4880==4891==4680==5091
OG0000495	PDK_30s1174791==MegaSSR==1==Mono==_A_10==10==1119==1128==919==1328, PDK_30s990891==MegaSSR==2==Mono==_A_13==13==4127==4139==3927==4339	PDK_30s1174791==Mokhtar2016==1==Mono==_A_10==10==1119==1128==919==1328, PDK_30s990891==Mokhtar2016==2==Mono==_A_13==13==4127==4139==3927==4339
OG0000496	PDK_30s1166601==MegaSSR==1==Mono==_T_10==10==2088==2097==1888==2297, PDK_30s762571==MegaSSR==2==Mono==_A_10==10==1577==1586==1377==1786	PDK_30s1166601==Mokhtar2016==1==Mono==_T_10==10==2088==2097==1888==2297, PDK_30s762571==Mokhtar2016==2==Mono==_A_10==10==1577==1586==1377==1786
OG0000497	PDK_30s1029831==MegaSSR==1==Mono==_A_10==10==1420==1429==1220==1629, PDK_30s910031==MegaSSR==2==Mono==_T_10==10==2036==2045==1836==2245	PDK_30s1029831==Mokhtar2016==1==Mono==_A_10==10==1420==1429==1220==1629, PDK_30s910031==Mokhtar2016==2==Mono==_T_10==10==2036==2045==1836==2245
OG0000498	PDK_30s1029831==MegaSSR==2==Tri==_GCC_5==15==2116==2130==1916==2330, PDK_30s910031==MegaSSR==1==Tri==_GGC_6==18==1733==1750==1533==1950	PDK_30s1029831==Mokhtar2016==2==Tri==_GCC_5==15==2116==2130==1916==2330, PDK_30s910031==Mokhtar2016==1==Tri==_GGC_6==18==1733==1750==1533==1950
OG0000499	PDK_30s674191==MegaSSR==1==Mono==_A_12==12==470==481==270==681, PDK_30s674191==MegaSSR==3==Mono==_A_11==11==1199==1209==999==1409	PDK_30s674191==Mokhtar2016==1==Mono==_A_12==12==470==481==270==681, PDK_30s674191==Mokhtar2016==3==Mono==_A_11==11==1199==1209==999==1409
OG0000500	PDK_30s1036271==MegaSSR==2==Tri==_ATA_7==21==10063==10083==9863==10283, PDK_30s1110271==MegaSSR==1==Tri==_TTA_7==21==4419==4439==4219==4639	PDK_30s1036271==Mokhtar2016==2==Tri==_ATA_7==21==10063==10083==9863==10283, PDK_30s1110271==Mokhtar2016==1==Tri==_TTA_7==21==4419==4439==4219==4639
OG0000501	PDK_30s1095851==MegaSSR==5==Mono==_A_14==14==5122==5135==4922==5335, PDK_30s1128481==MegaSSR==1==Mono==_T_14==14==433==446==233==646	PDK_30s1095851==Mokhtar2016==5==Mono==_A_14==14==5122==5135==4922==5335, PDK_30s1128481==Mokhtar2016==1==Mono==_T_14==14==433==446==233==646
OG0000502	PDK_30s1018731==MegaSSR==1==Tetra==_AAAG_5==20==230==249==30==449, PDK_30s970421==MegaSSR==1==Tetra==_CTTT_5==20==4702==4721==4502==4921	PDK_30s1018731==Mokhtar2016==1==Tetra==_AAAG_5==20==230==249==30==449, PDK_30s970421==Mokhtar2016==1==Tetra==_CTTT_5==20==4702==4721==4502==4921
OG0000503	PDK_30s770501==MegaSSR==7==Mono==_A_11==11==19603==19613==19403==19813, PDK_30s927311==MegaSSR==3==Mono==_A_11==11==3151==3161==2951==3361	PDK_30s770501==Mokhtar2016==7==Mono==_A_11==11==19603==19613==19403==19813, PDK_30s927311==Mokhtar2016==3==Mono==_A_11==11==3151==3161==2951==3361
OG0000504	PDK_30s1006971==MegaSSR==2==Mono==_T_11==11==2262==2272==2062==2472, PDK_30s746981==MegaSSR==5==Mono==_T_10==10==6329==6338==6129==6538	PDK_30s1006971==Mokhtar2016==2==Mono==_T_11==11==2262==2272==2062==2472, PDK_30s746981==Mokhtar2016==5==Mono==_T_10==10==6329==6338==6129==6538
OG0000505	PDK_30s1105281==MegaSSR==2==Di==_TA_6==12==6423==6434==6223==6634, PDK_30s784861==MegaSSR==2==Di==_TA_6==12==5524==5535==5324==5735	PDK_30s1105281==Mokhtar2016==2==Di==_TA_6==12==6423==6434==6223==6634, PDK_30s784861==Mokhtar2016==2==Di==_TA_6==12==5524==5535==5324==5735
OG0000506	PDK_30s1188601==MegaSSR==1==Compound==_A_10_AG_6*==21==298==318==98==518, PDK_30s884551==MegaSSR==2==Mono==_T_10==10==642==651==442==851	PDK_30s1188601==Mokhtar2016==1==Compound==_A_10_AG_6*==21==298==318==98==518, PDK_30s884551==Mokhtar2016==2==Mono==_T_10==10==642==651==442==851
OG0000507	PDK_30s967221==MegaSSR==1==Di==_AT_11==22==5066==5087==4866==5287, PDK_30s967221==MegaSSR==2==Mono==_T_13==13==5305==5317==5105==5517	PDK_30s967221==Mokhtar2016==1==Di==_AT_11==22==5066==5087==4866==5287, PDK_30s967221==Mokhtar2016==2==Mono==_T_13==13==5305==5317==5105==5517
OG0000508	PDK_30s1109381==MegaSSR==3==Mono==_T_11==11==7363==7373==7163==7573, PDK_30s934001==MegaSSR==3==Mono==_T_10==10==2098==2107==1898==2307	PDK_30s1109381==Mokhtar2016==3==Mono==_T_11==11==7363==7373==7163==7573, PDK_30s934001==Mokhtar2016==3==Mono==_T_10==10==2098==2107==1898==2307
OG0000509	PDK_30s1145051==MegaSSR==1==Tri==_TAG_8==24==211==234==11==434, PDK_30s701321==MegaSSR==1==Tri==_TAC_8==24==1589==1612==1389==1812	PDK_30s1145051==Mokhtar2016==1==Tri==_TAG_8==24==211==234==11==434, PDK_30s701321==Mokhtar2016==1==Tri==_TAC_8==24==1589==1612==1389==1812
OG0000510	PDK_30s1042821==MegaSSR==1==Di==_AG_6==12==1164==1175==964==1375, PDK_30s925821==MegaSSR==1==Di==_CT_6==12==1398==1409==1198==1609	PDK_30s1042821==Mokhtar2016==1==Di==_AG_6==12==1164==1175==964==1375, PDK_30s925821==Mokhtar2016==1==Di==_CT_6==12==1398==1409==1198==1609
OG0000511	PDK_30s904511==MegaSSR==1==Compound==_TG_16ta_TGT_5==49==679==727==479==927, PDK_30s987301==MegaSSR==1==Compound==_TG_16ta_TGT_5==49==246==294==46==494	PDK_30s904511==Mokhtar2016==1==Compound==_TG_16ta_TGT_5==49==679==727==479==927, PDK_30s987301==Mokhtar2016==1==Compound==_TG_16ta_TGT_5==49==246==294==46==494
OG0000512	PDK_30s896331==MegaSSR==8==Mono==_T_12==12==6624==6635==6424==6835, PDK_30s896331==MegaSSR==9==Mono==_T_13==13==6781==6793==6581==6993	PDK_30s896331==Mokhtar2016==8==Mono==_T_12==12==6624==6635==6424==6835, PDK_30s896331==Mokhtar2016==9==Mono==_T_13==13==6781==6793==6581==6993
OG0000513	PDK_30s1074111==MegaSSR==4==Mono==_A_11==11==6992==7002==6792==7202, PDK_30s1074111==MegaSSR==5==Mono==_A_10==10==7181==7190==6981==7390	PDK_30s1074111==Mokhtar2016==4==Mono==_A_11==11==6992==7002==6792==7202, PDK_30s1074111==Mokhtar2016==5==Mono==_A_10==10==7181==7190==6981==7390
OG0000514	PDK_30s1132401==MegaSSR==1==Mono==_A_13==13==745==757==545==957, PDK_30s715191==MegaSSR==1==Mono==_T_13==13==3091==3103==2891==3303	PDK_30s1132401==Mokhtar2016==1==Mono==_A_13==13==745==757==545==957, PDK_30s715191==Mokhtar2016==1==Mono==_T_13==13==3091==3103==2891==3303
OG0000515	PDK_30s1020691==MegaSSR==1==Di==_GA_10==20==918==937==718==1137, PDK_30s678661==MegaSSR==5==Di==_GA_10==20==5266==5285==5066==5485	PDK_30s1020691==Mokhtar2016==1==Di==_GA_10==20==918==937==718==1137, PDK_30s678661==Mokhtar2016==5==Di==_GA_10==20==5266==5285==5066==5485
OG0000516	PDK_30s1095521==MegaSSR==7==Tri==_TAT_5==15==35530==35544==35330==35744, PDK_30s889861==MegaSSR==1==Tri==_ATT_5==15==2202==2216==2002==2416	PDK_30s1095521==Mokhtar2016==7==Tri==_TAT_5==15==35530==35544==35330==35744, PDK_30s889861==Mokhtar2016==1==Tri==_ATT_5==15==2202==2216==2002==2416
OG0000517	PDK_30s1057641==MegaSSR==2==Di==_GC_7==14==305==318==105==518, PDK_30s781091==MegaSSR==6==Di==_GC_7==14==3208==3221==3008==3421	PDK_30s1057641==Mokhtar2016==2==Di==_GC_7==14==305==318==105==518, PDK_30s781091==Mokhtar2016==6==Di==_GC_7==14==3208==3221==3008==3421
OG0000518	PDK_30s1057641==MegaSSR==3==Compound==_AT_7_GT_7atatatatatgtgtgt_GC_7==58==563==620==363==820, PDK_30s781091==MegaSSR==5==Compound==_GC_7acacacatatatatat_AC_7_AT_7==58==2906==2963==2706==3163	PDK_30s1057641==Mokhtar2016==3==Compound==_AT_7_GT_7atatatatatgtgtgt_GC_7==58==563==620==363==820, PDK_30s781091==Mokhtar2016==5==Compound==_GC_7acacacatatatatat_AC_7_AT_7==58==2906==2963==2706==3163
OG0000519	PDK_30s679261==MegaSSR==1==Mono==_A_10==10==836==845==636==1045, PDK_30s816321==MegaSSR==3==Mono==_A_10==10==5664==5673==5464==5873	PDK_30s679261==Mokhtar2016==1==Mono==_A_10==10==836==845==636==1045, PDK_30s816321==Mokhtar2016==3==Mono==_A_10==10==5664==5673==5464==5873
OG0000520	PDK_30s670521==MegaSSR==1==Mono==_T_11==11==412==422==212==622, PDK_30s673161==MegaSSR==4==Mono==_T_10==10==2532==2541==2332==2741	PDK_30s670521==Mokhtar2016==1==Mono==_T_11==11==412==422==212==622, PDK_30s673161==Mokhtar2016==4==Mono==_T_10==10==2532==2541==2332==2741
OG0000521	PDK_30s696041==MegaSSR==1==Di==_TG_6==12==525==536==325==736, PDK_30s740361==MegaSSR==1==Di==_TG_6==12==2883==2894==2683==3094	PDK_30s696041==Mokhtar2016==1==Di==_TG_6==12==525==536==325==736, PDK_30s740361==Mokhtar2016==1==Di==_TG_6==12==2883==2894==2683==3094
OG0000522	PDK_30s1139011==MegaSSR==1==Mono==_T_10==10==6124==6133==5924==6333, PDK_30s972061==MegaSSR==1==Mono==_T_10==10==5164==5173==4964==5373	PDK_30s1139011==Mokhtar2016==1==Mono==_T_10==10==6124==6133==5924==6333, PDK_30s972061==Mokhtar2016==1==Mono==_T_10==10==5164==5173==4964==5373
OG0000523	PDK_30s861131==MegaSSR==2==Mono==_A_11==11==1003==1013==803==1213, PDK_30s861131==MegaSSR==3==Mono==_A_11==11==1550==1560==1350==1760	PDK_30s861131==Mokhtar2016==2==Mono==_A_11==11==1003==1013==803==1213, PDK_30s861131==Mokhtar2016==3==Mono==_A_11==11==1550==1560==1350==1760
OG0000524	PDK_30s733591==MegaSSR==3==Mono==_T_14==14==5864==5877==5664==6077, PDK_30s806951==MegaSSR==1==Mono==_A_14==14==834==847==634==1047	PDK_30s733591==Mokhtar2016==3==Mono==_T_14==14==5864==5877==5664==6077, PDK_30s806951==Mokhtar2016==1==Mono==_A_14==14==834==847==634==1047
OG0000525	PDK_30s1013531==MegaSSR==2==Mono==_T_12==12==4586==4597==4386==4797, PDK_30s1039491==MegaSSR==4==Mono==_A_11==11==7774==7784==7574==7984	PDK_30s1013531==Mokhtar2016==2==Mono==_T_12==12==4586==4597==4386==4797, PDK_30s1039491==Mokhtar2016==4==Mono==_A_11==11==7774==7784==7574==7984
OG0000526	PDK_30s1005111==MegaSSR==1==Tri==_AAG_7==21==384==404==184==604, PDK_30s926601==MegaSSR==1==Tri==_TTC_8==24==2031==2054==1831==2254	PDK_30s1005111==Mokhtar2016==1==Tri==_AAG_7==21==384==404==184==604, PDK_30s926601==Mokhtar2016==1==Tri==_TTC_8==24==2031==2054==1831==2254
OG0000527	PDK_30s982451==MegaSSR==4==Tri==_TGG_6==18==5310==5327==5110==5527, PDK_30s982451==MegaSSR==5==Mono==_G_14==14==5466==5479==5266==5679	PDK_30s982451==Mokhtar2016==4==Tri==_TGG_6==18==5310==5327==5110==5527, PDK_30s982451==Mokhtar2016==5==Mono==_G_14==14==5466==5479==5266==5679
OG0000528	PDK_30s872041==MegaSSR==1==Mono==_T_19==19==993==1011==793==1211, PDK_30s872041==MegaSSR==3==Mono==_T_20==20==2926==2945==2726==3145	PDK_30s872041==Mokhtar2016==1==Mono==_T_19==19==993==1011==793==1211, PDK_30s872041==Mokhtar2016==3==Mono==_T_20==20==2926==2945==2726==3145
OG0000529	PDK_30s800081==MegaSSR==1==Mono==_A_14==14==572==585==372==785, PDK_30s953821==MegaSSR==1==Mono==_A_14==14==2151==2164==1951==2364	PDK_30s800081==Mokhtar2016==1==Mono==_A_14==14==572==585==372==785, PDK_30s953821==Mokhtar2016==1==Mono==_A_14==14==2151==2164==1951==2364
OG0000530	PDK_30s1034031==MegaSSR==1==Mono==_A_12==12==801==812==601==1012, PDK_30s971641==MegaSSR==3==Mono==_A_12==12==3992==4003==3792==4203	PDK_30s1034031==Mokhtar2016==1==Mono==_A_12==12==801==812==601==1012, PDK_30s971641==Mokhtar2016==3==Mono==_A_12==12==3992==4003==3792==4203
OG0000531	PDK_30s1034031==MegaSSR==2==Mono==_T_10==10==1032==1041==832==1241, PDK_30s971641==MegaSSR==4==Mono==_T_10==10==4223==4232==4023==4432	PDK_30s1034031==Mokhtar2016==2==Mono==_T_10==10==1032==1041==832==1241, PDK_30s971641==Mokhtar2016==4==Mono==_T_10==10==4223==4232==4023==4432
OG0000532	PDK_30s793711==MegaSSR==2==Mono==_T_10==10==2863==2872==2663==3072, PDK_30s795901==MegaSSR==1==Mono==_T_13==13==1159==1171==959==1371	PDK_30s793711==Mokhtar2016==2==Mono==_T_10==10==2863==2872==2663==3072, PDK_30s795901==Mokhtar2016==1==Mono==_T_13==13==1159==1171==959==1371
OG0000533	PDK_30s671431==MegaSSR==2==Mono==_T_13==13==3863==3875==3663==4075, PDK_30s997211==MegaSSR==10==Mono==_T_13==13==27109==27121==26909==27321	PDK_30s671431==Mokhtar2016==2==Mono==_T_13==13==3863==3875==3663==4075, PDK_30s997211==Mokhtar2016==10==Mono==_T_13==13==27109==27121==26909==27321
OG0000534	PDK_30s754361==MegaSSR==3==Mono==_T_11==11==5340==5350==5140==5550, PDK_30s754361==MegaSSR==4==Mono==_C_11==11==5561==5571==5361==5771	PDK_30s754361==Mokhtar2016==3==Mono==_T_11==11==5340==5350==5140==5550, PDK_30s754361==Mokhtar2016==4==Mono==_C_11==11==5561==5571==5361==5771
OG0000535	PDK_30s690661==MegaSSR==1==Mono==_A_17==17==1227==1243==1027==1443, PDK_30s701761==MegaSSR==4==Mono==_A_17==17==5563==5579==5363==5779	PDK_30s690661==Mokhtar2016==1==Mono==_A_17==17==1227==1243==1027==1443, PDK_30s701761==Mokhtar2016==4==Mono==_A_17==17==5563==5579==5363==5779
OG0000536	PDK_30s834171==MegaSSR==1==Mono==_T_11==11==325==335==125==535, PDK_30s902551==MegaSSR==3==Mono==_T_11==11==7822==7832==7622==8032	PDK_30s834171==Mokhtar2016==1==Mono==_T_11==11==325==335==125==535, PDK_30s902551==Mokhtar2016==3==Mono==_T_11==11==7822==7832==7622==8032
OG0000537	PDK_30s700441==MegaSSR==3==Compound==_T_11_A_10==21==7175==7195==6975==7395, PDK_30s996921==MegaSSR==2==Mono==_T_15==15==1230==1244==1030==1444	PDK_30s700441==Mokhtar2016==3==Compound==_T_11_A_10==21==7175==7195==6975==7395, PDK_30s996921==Mokhtar2016==2==Mono==_T_15==15==1230==1244==1030==1444
OG0000538	PDK_30s1001081==MegaSSR==1==Mono==_T_14==14==1752==1765==1552==1965, PDK_30s693061==MegaSSR==2==Mono==_A_14==14==1450==1463==1250==1663	PDK_30s1001081==Mokhtar2016==1==Mono==_T_14==14==1752==1765==1552==1965, PDK_30s693061==Mokhtar2016==2==Mono==_A_14==14==1450==1463==1250==1663
OG0000539	PDK_30s1148461==MegaSSR==2==Mono==_A_10==10==1111==1120==911==1320, PDK_30s1148461==MegaSSR==3==Mono==_A_10==10==1756==1765==1556==1965	PDK_30s1148461==Mokhtar2016==2==Mono==_A_10==10==1111==1120==911==1320, PDK_30s1148461==Mokhtar2016==3==Mono==_A_10==10==1756==1765==1556==1965
OG0000540	PDK_30s1148461==MegaSSR==5==Mono==_T_17==17==2462==2478==2262==2678, PDK_30s821231==MegaSSR==3==Mono==_T_17==17==3450==3466==3250==3666	PDK_30s1148461==Mokhtar2016==5==Mono==_T_17==17==2462==2478==2262==2678, PDK_30s821231==Mokhtar2016==3==Mono==_T_17==17==3450==3466==3250==3666
OG0000541	PDK_30s1148461==MegaSSR==6==Mono==_A_11==11==2787==2797==2587==2997, PDK_30s821231==MegaSSR==4==Mono==_A_11==11==3775==3785==3575==3985	PDK_30s1148461==Mokhtar2016==6==Mono==_A_11==11==2787==2797==2587==2997, PDK_30s821231==Mokhtar2016==4==Mono==_A_11==11==3775==3785==3575==3985
OG0000542	PDK_30s1148461==MegaSSR==11==Mono==_A_10==10==6574==6583==6374==6783, PDK_30s789541==MegaSSR==3==Mono==_A_10==10==2261==2270==2061==2470	PDK_30s1148461==Mokhtar2016==11==Mono==_A_10==10==6574==6583==6374==6783, PDK_30s789541==Mokhtar2016==3==Mono==_A_10==10==2261==2270==2061==2470
OG0000543	PDK_30s840061==MegaSSR==2==Mono==_T_10==10==869==878==669==1078, PDK_30s983261==MegaSSR==5==Mono==_T_16==16==5804==5819==5604==6019	PDK_30s840061==Mokhtar2016==2==Mono==_T_10==10==869==878==669==1078, PDK_30s983261==Mokhtar2016==5==Mono==_T_16==16==5804==5819==5604==6019
OG0000544	PDK_30s702951==MegaSSR==1==Mono==_A_10==10==975==984==775==1184, PDK_30s871961==MegaSSR==1==Mono==_A_16==16==1001==1016==801==1216	PDK_30s702951==Mokhtar2016==1==Mono==_A_10==10==975==984==775==1184, PDK_30s871961==Mokhtar2016==1==Mono==_A_16==16==1001==1016==801==1216
OG0000545	PDK_30s702951==MegaSSR==2==Mono==_T_20==20==1319==1338==1119==1538, PDK_30s871961==MegaSSR==2==Mono==_T_17==17==1345==1361==1145==1561	PDK_30s702951==Mokhtar2016==2==Mono==_T_20==20==1319==1338==1119==1538, PDK_30s871961==Mokhtar2016==2==Mono==_T_17==17==1345==1361==1145==1561
OG0000546	PDK_30s1096311==MegaSSR==1==Mono==_T_13==13==734==746==534==946, PDK_30s816581==MegaSSR==2==Mono==_T_10==10==3806==3815==3606==4015	PDK_30s1096311==Mokhtar2016==1==Mono==_T_13==13==734==746==534==946, PDK_30s816581==Mokhtar2016==2==Mono==_T_10==10==3806==3815==3606==4015
OG0000547	PDK_30s816581==MegaSSR==4==Di==_CT_7==14==6343==6356==6143==6556, PDK_30s954131==MegaSSR==8==Di==_AG_7==14==12776==12789==12576==12989	PDK_30s816581==Mokhtar2016==4==Di==_CT_7==14==6343==6356==6143==6556, PDK_30s954131==Mokhtar2016==8==Di==_AG_7==14==12776==12789==12576==12989
OG0000548	PDK_30s1144061==MegaSSR==1==Mono==_A_11==11==977==987==777==1187, PDK_30s929391==MegaSSR==37==Mono==_T_11==11==76909==76919==76709==77119	PDK_30s1144061==Mokhtar2016==1==Mono==_A_11==11==977==987==777==1187, PDK_30s929391==Mokhtar2016==37==Mono==_T_11==11==76909==76919==76709==77119
OG0000549	PDK_30s655081==MegaSSR==79==Mono==_T_10==10==232245==232254==232045==232454, PDK_30s930751==MegaSSR==1==Mono==_T_10==10==2966==2975==2766==3175	PDK_30s655081==Mokhtar2016==79==Mono==_T_10==10==232245==232254==232045==232454, PDK_30s930751==Mokhtar2016==1==Mono==_T_10==10==2966==2975==2766==3175
OG0000550	PDK_30s655081==MegaSSR==80==Di==_TC_9==18==233014==233031==232814==233231, PDK_30s930751==MegaSSR==2==Di==_TC_8==16==4445==4460==4245==4660	PDK_30s655081==Mokhtar2016==80==Di==_TC_9==18==233014==233031==232814==233231, PDK_30s930751==Mokhtar2016==2==Di==_TC_8==16==4445==4460==4245==4660
OG0000551	PDK_30s901721==MegaSSR==2==Mono==_T_16==16==247==262==47==462, PDK_30s906901==MegaSSR==1==Mono==_A_10==10==483==492==283==692	PDK_30s901721==Mokhtar2016==2==Mono==_T_16==16==247==262==47==462, PDK_30s906901==Mokhtar2016==1==Mono==_A_10==10==483==492==283==692
OG0000552	PDK_30s1050121==MegaSSR==2==Tri==_AAT_5==15==4804==4818==4604==5018, PDK_30s955601==MegaSSR==2==Tri==_ATT_5==15==1585==1599==1385==1799	PDK_30s1050121==Mokhtar2016==2==Tri==_AAT_5==15==4804==4818==4604==5018, PDK_30s955601==Mokhtar2016==2==Tri==_ATT_5==15==1585==1599==1385==1799
OG0000553	PDK_30s1206821==MegaSSR==1==Mono==_A_10==10==320==329==120==529, PDK_30s769491==MegaSSR==6==Mono==_A_10==10==7442==7451==7242==7651	PDK_30s1206821==Mokhtar2016==1==Mono==_A_10==10==320==329==120==529, PDK_30s769491==Mokhtar2016==6==Mono==_A_10==10==7442==7451==7242==7651
OG0000554	PDK_30s828541==MegaSSR==1==Mono==_A_10==10==4033==4042==3833==4242, PDK_30s958551==MegaSSR==1==Mono==_T_10==10==791==800==591==1000	PDK_30s828541==Mokhtar2016==1==Mono==_A_10==10==4033==4042==3833==4242, PDK_30s958551==Mokhtar2016==1==Mono==_T_10==10==791==800==591==1000
OG0000555	PDK_30s876201==MegaSSR==2==Di==_GA_7==14==967==980==767==1180, PDK_30s997401==MegaSSR==1==Di==_CT_7==14==4685==4698==4485==4898	PDK_30s876201==Mokhtar2016==2==Di==_GA_7==14==967==980==767==1180, PDK_30s997401==Mokhtar2016==1==Di==_CT_7==14==4685==4698==4485==4898
OG0000556	PDK_30s698471==MegaSSR==1==Mono==_A_10==10==3869==3878==3669==4078, PDK_30s960531==MegaSSR==1==Mono==_T_12==12==806==817==606==1017	PDK_30s698471==Mokhtar2016==1==Mono==_A_10==10==3869==3878==3669==4078, PDK_30s960531==Mokhtar2016==1==Mono==_T_12==12==806==817==606==1017
OG0000557	PDK_30s823811==MegaSSR==4==Compound==_A_11nnnnnnnnnnnnnnnnnnnnnnnnnnnnnnnnnnnnnnnnnnnnnnnnnnnnnnnnnnnncatagatcagaatttgcaac_A_11==102==8002==8103==7802==8303, PDK_30s823811==MegaSSR==5==Mono==_T_10==10==8246==8255==8046==8455	PDK_30s823811==Mokhtar2016==4==Compound==_A_11nnnnnnnnnnnnnnnnnnnnnnnnnnnnnnnnnnnnnnnnnnnnnnnnnnnnnnnnnnnncatagatcagaatttgcaac_A_11==102==8002==8103==7802==8303, PDK_30s823811==Mokhtar2016==5==Mono==_T_10==10==8246==8255==8046==8455
OG0000558	PDK_30s661101==MegaSSR==1==Mono==_A_10==10==1==10==-199==210, PDK_30s661101==MegaSSR==6==Mono==_A_13==13==8142==8154==7942==8354	PDK_30s661101==Mokhtar2016==1==Mono==_A_10==10==1==10==-199==210, PDK_30s661101==Mokhtar2016==6==Mono==_A_13==13==8142==8154==7942==8354
OG0000559	PDK_30s959941==MegaSSR==2==Mono==_T_10==10==4766==4775==4566==4975, PDK_30s986601==MegaSSR==2==Mono==_T_10==10==5621==5630==5421==5830	PDK_30s959941==Mokhtar2016==2==Mono==_T_10==10==4766==4775==4566==4975, PDK_30s986601==Mokhtar2016==2==Mono==_T_10==10==5621==5630==5421==5830
OG0000560	PDK_30s1153541==MegaSSR==1==Mono==_T_18==18==2902==2919==2702==3119, PDK_30s707211==MegaSSR==1==Mono==_A_18==18==894==911==694==1111	PDK_30s1153541==Mokhtar2016==1==Mono==_T_18==18==2902==2919==2702==3119, PDK_30s707211==Mokhtar2016==1==Mono==_A_18==18==894==911==694==1111
OG0000561	PDK_30s754631==MegaSSR==1==Mono==_A_16==16==2349==2364==2149==2564, PDK_30s796531==MegaSSR==22==Mono==_A_14==14==40714==40727==40514==40927	PDK_30s754631==Mokhtar2016==1==Mono==_A_16==16==2349==2364==2149==2564, PDK_30s796531==Mokhtar2016==22==Mono==_A_14==14==40714==40727==40514==40927
OG0000562	PDK_30s667451==MegaSSR==5==Di==_TA_9==18==4204==4221==4004==4421, PDK_30s891891==MegaSSR==1==Di==_AT_7==14==351==364==151==564	PDK_30s667451==Mokhtar2016==5==Di==_TA_9==18==4204==4221==4004==4421, PDK_30s891891==Mokhtar2016==1==Di==_AT_7==14==351==364==151==564
OG0000563	PDK_30s865371==MegaSSR==2==Mono==_A_20==20==727==746==527==946, PDK_30s895261==MegaSSR==3==Mono==_A_14==14==1336==1349==1136==1549	PDK_30s865371==Mokhtar2016==2==Mono==_A_20==20==727==746==527==946, PDK_30s895261==Mokhtar2016==3==Mono==_A_14==14==1336==1349==1136==1549
OG0000564	PDK_30s1167241==MegaSSR==1==Mono==_A_10==10==1145==1154==945==1354, PDK_30s854111==MegaSSR==29==Mono==_A_10==10==49422==49431==49222==49631	PDK_30s1167241==Mokhtar2016==1==Mono==_A_10==10==1145==1154==945==1354, PDK_30s854111==Mokhtar2016==29==Mono==_A_10==10==49422==49431==49222==49631
OG0000565	PDK_30s1167241==MegaSSR==4==Mono==_T_10==10==8590==8599==8390==8799, PDK_30s733131==MegaSSR==1==Mono==_T_10==10==362==371==162==571	PDK_30s1167241==Mokhtar2016==4==Mono==_T_10==10==8590==8599==8390==8799, PDK_30s733131==Mokhtar2016==1==Mono==_T_10==10==362==371==162==571
OG0000566	PDK_30s979361==MegaSSR==1==Mono==_A_12==12==753==764==553==964, PDK_30s979361==MegaSSR==2==Mono==_A_10==10==976==985==776==1185	PDK_30s979361==Mokhtar2016==1==Mono==_A_12==12==753==764==553==964, PDK_30s979361==Mokhtar2016==2==Mono==_A_10==10==976==985==776==1185
OG0000567	PDK_30s899971==MegaSSR==1==Mono==_A_11==11==3738==3748==3538==3948, PDK_30s977491==MegaSSR==2==Mono==_A_11==11==1696==1706==1496==1906	PDK_30s899971==Mokhtar2016==1==Mono==_A_11==11==3738==3748==3538==3948, PDK_30s977491==Mokhtar2016==2==Mono==_A_11==11==1696==1706==1496==1906
OG0000568	PDK_30s1098451==MegaSSR==2==Di==_TC_6==12==835==846==635==1046, PDK_30s1098451==MegaSSR==3==Mono==_C_11==11==1072==1082==872==1282	PDK_30s1098451==Mokhtar2016==2==Di==_TC_6==12==835==846==635==1046, PDK_30s1098451==Mokhtar2016==3==Mono==_C_11==11==1072==1082==872==1282
OG0000569	PDK_30s738491==MegaSSR==1==Mono==_T_18==18==5016==5033==4816==5233, PDK_30s841691==MegaSSR==1==Mono==_A_18==18==400==417==200==617	PDK_30s738491==Mokhtar2016==1==Mono==_T_18==18==5016==5033==4816==5233, PDK_30s841691==Mokhtar2016==1==Mono==_A_18==18==400==417==200==617
OG0000570	PDK_30s703191==MegaSSR==1==Tri==_AGA_5==15==2337==2351==2137==2551, PDK_30s761761==MegaSSR==1==Tri==_CTT_5==15==653==667==453==867	PDK_30s703191==Mokhtar2016==1==Tri==_AGA_5==15==2337==2351==2137==2551, PDK_30s761761==Mokhtar2016==1==Tri==_CTT_5==15==653==667==453==867
OG0000571	PDK_30s841611==MegaSSR==1==Mono==_A_10==10==739==748==539==948, PDK_30s841611==MegaSSR==2==Mono==_A_10==10==860==869==660==1069	PDK_30s841611==Mokhtar2016==1==Mono==_A_10==10==739==748==539==948, PDK_30s841611==Mokhtar2016==2==Mono==_A_10==10==860==869==660==1069
OG0000572	PDK_30s832951==MegaSSR==1==Di==_AG_14==28==397==424==197==624, PDK_30s888581==MegaSSR==2==Di==_CT_14==28==1063==1090==863==1290	PDK_30s832951==Mokhtar2016==1==Di==_AG_14==28==397==424==197==624, PDK_30s888581==Mokhtar2016==2==Di==_CT_14==28==1063==1090==863==1290
OG0000573	PDK_30s832951==MegaSSR==2==Mono==_T_16==16==1331==1346==1131==1546, PDK_30s888581==MegaSSR==1==Mono==_A_14==14==234==247==34==447	PDK_30s832951==Mokhtar2016==2==Mono==_T_16==16==1331==1346==1131==1546, PDK_30s888581==Mokhtar2016==1==Mono==_A_14==14==234==247==34==447
OG0000574	PDK_30s886381==MegaSSR==1==Compound==_TG_8t_AG_7==31==1==31==-199==231, PDK_30s886381==MegaSSR==4==Di==_AT_7==14==8208==8221==8008==8421	PDK_30s886381==Mokhtar2016==1==Compound==_TG_8t_AG_7==31==1==31==-199==231, PDK_30s886381==Mokhtar2016==4==Di==_AT_7==14==8208==8221==8008==8421
OG0000575	PDK_30s760831==MegaSSR==2==Di==_GA_7==14==636==649==436==849, PDK_30s789271==MegaSSR==4==Di==_CT_8==16==7466==7481==7266==7681	PDK_30s760831==Mokhtar2016==2==Di==_GA_7==14==636==649==436==849, PDK_30s789271==Mokhtar2016==4==Di==_CT_8==16==7466==7481==7266==7681
OG0000576	PDK_30s1008301==MegaSSR==2==Mono==_A_10==10==240==249==40==449, PDK_30s763551==MegaSSR==2==Mono==_A_10==10==6308==6317==6108==6517	PDK_30s1008301==Mokhtar2016==2==Mono==_A_10==10==240==249==40==449, PDK_30s763551==Mokhtar2016==2==Mono==_A_10==10==6308==6317==6108==6517
OG0000577	PDK_30s821411==MegaSSR==2==Mono==_A_10==10==7129==7138==6929==7338, PDK_30s821411==MegaSSR==3==Mono==_A_10==10==8263==8272==8063==8472	PDK_30s821411==Mokhtar2016==2==Mono==_A_10==10==7129==7138==6929==7338, PDK_30s821411==Mokhtar2016==3==Mono==_A_10==10==8263==8272==8063==8472
OG0000578	PDK_30s977751==MegaSSR==2==Di==_CA_7==14==5731==5744==5531==5944, PDK_30s977751==MegaSSR==3==Di==_CA_6==12==7792==7803==7592==8003	PDK_30s977751==Mokhtar2016==2==Di==_CA_7==14==5731==5744==5531==5944, PDK_30s977751==Mokhtar2016==3==Di==_CA_6==12==7792==7803==7592==8003
OG0000579	PDK_30s859741==MegaSSR==2==Mono==_T_19==19==391==409==191==609, PDK_30s868251==MegaSSR==1==Mono==_A_19==19==2224==2242==2024==2442	PDK_30s859741==Mokhtar2016==2==Mono==_T_19==19==391==409==191==609, PDK_30s868251==Mokhtar2016==1==Mono==_A_19==19==2224==2242==2024==2442
OG0000580	PDK_30s1064971==MegaSSR==1==Mono==_T_11==11==498==508==298==708, PDK_30s911211==MegaSSR==1==Mono==_A_11==11==7889==7899==7689==8099	PDK_30s1064971==Mokhtar2016==1==Mono==_T_11==11==498==508==298==708, PDK_30s911211==Mokhtar2016==1==Mono==_A_11==11==7889==7899==7689==8099
OG0000581	PDK_30s1127861==MegaSSR==1==Mono==_T_10==10==299==308==99==508, PDK_30s941721==MegaSSR==8==Mono==_T_10==10==22603==22612==22403==22812	PDK_30s1127861==Mokhtar2016==1==Mono==_T_10==10==299==308==99==508, PDK_30s941721==Mokhtar2016==8==Mono==_T_10==10==22603==22612==22403==22812
OG0000582	PDK_30s1181281==MegaSSR==7==Di==_CT_11==22==6722==6743==6522==6943, PDK_30s1181281==MegaSSR==8==Compound==_CCTC_5_CT_10*==37==6909==6945==6709==7145	PDK_30s1181281==Mokhtar2016==7==Di==_CT_11==22==6722==6743==6522==6943, PDK_30s1181281==Mokhtar2016==8==Compound==_CCTC_5_CT_10*==37==6909==6945==6709==7145
OG0000583	PDK_30s1170231==MegaSSR==1==Tetra==_AAAT_5==20==324==343==124==543, PDK_30s1179711==MegaSSR==3==Tetra==_TTTA_5==20==7272==7291==7072==7491	PDK_30s1170231==Mokhtar2016==1==Tetra==_AAAT_5==20==324==343==124==543, PDK_30s1179711==Mokhtar2016==3==Tetra==_TTTA_5==20==7272==7291==7072==7491
OG0000584	PDK_30s915991==MegaSSR==1==Mono==_A_11==11==1014==1024==814==1224, PDK_30s951191==MegaSSR==3==Mono==_A_11==11==8037==8047==7837==8247	PDK_30s915991==Mokhtar2016==1==Mono==_A_11==11==1014==1024==814==1224, PDK_30s951191==Mokhtar2016==3==Mono==_A_11==11==8037==8047==7837==8247
OG0000585	PDK_30s1187351==MegaSSR==1==Mono==_A_15==15==2961==2975==2761==3175, PDK_30s758551==MegaSSR==3==Mono==_A_15==15==3765==3779==3565==3979	PDK_30s1187351==Mokhtar2016==1==Mono==_A_15==15==2961==2975==2761==3175, PDK_30s758551==Mokhtar2016==3==Mono==_A_15==15==3765==3779==3565==3979
OG0000586	PDK_30s1205541==MegaSSR==1==Tri==_TGA_5==15==317==331==117==531, PDK_30s753971==MegaSSR==1==Tri==_TCA_6==18==1419==1436==1219==1636	PDK_30s1205541==Mokhtar2016==1==Tri==_TGA_5==15==317==331==117==531, PDK_30s753971==Mokhtar2016==1==Tri==_TCA_6==18==1419==1436==1219==1636
OG0000587	PDK_30s704661==MegaSSR==41==Mono==_T_10==10==89453==89462==89253==89662, PDK_30s826211==MegaSSR==6==Mono==_A_10==10==7774==7783==7574==7983	PDK_30s704661==Mokhtar2016==41==Mono==_T_10==10==89453==89462==89253==89662, PDK_30s826211==Mokhtar2016==6==Mono==_A_10==10==7774==7783==7574==7983
OG0000588	PDK_30s706321==MegaSSR==1==Mono==_A_11==11==2740==2750==2540==2950, PDK_30s793061==MegaSSR==1==Mono==_T_11==11==1441==1451==1241==1651	PDK_30s706321==Mokhtar2016==1==Mono==_A_11==11==2740==2750==2540==2950, PDK_30s793061==Mokhtar2016==1==Mono==_T_11==11==1441==1451==1241==1651
OG0000589	PDK_30s755801==MegaSSR==1==Mono==_T_15==15==305==319==105==519, PDK_30s830521==MegaSSR==2==Compound==_AT_8actactaaagtaaacccctatagggttgcatctttttgtgcaaggttactacgatataatgctaaagataattctaaccttga_T_15==114==2390==2503==2190==2703	PDK_30s755801==Mokhtar2016==1==Mono==_T_15==15==305==319==105==519, PDK_30s830521==Mokhtar2016==2==Compound==_AT_8actactaaagtaaacccctatagggttgcatctttttgtgcaaggttactacgatataatgctaaagataattctaaccttga_T_15==114==2390==2503==2190==2703
OG0000590	PDK_30s824341==MegaSSR==10==Compound==_A_13gaattattggtcccaacaaacataaaattatacaaaagaaagccagtcaattattataggatactaaagtaaat_GA_6==99==24315==24413==24115==24613, PDK_30s830521==MegaSSR==6==Compound==_CT_6catttactttagtatcctataataattgactggctttcttttgtataattttatgtttgtttggaccagtaattc_T_11==98==8344==8441==8144==8641	PDK_30s824341==Mokhtar2016==10==Compound==_A_13gaattattggtcccaacaaacataaaattatacaaaagaaagccagtcaattattataggatactaaagtaaat_GA_6==99==24315==24413==24115==24613, PDK_30s830521==Mokhtar2016==6==Compound==_CT_6catttactttagtatcctataataattgactggctttcttttgtataattttatgtttgtttggaccagtaattc_T_11==98==8344==8441==8144==8641
OG0000591	PDK_30s794901==MegaSSR==5==Mono==_A_16==16==3267==3282==3067==3482, PDK_30s794901==MegaSSR==6==Mono==_A_10==10==3430==3439==3230==3639	PDK_30s794901==Mokhtar2016==5==Mono==_A_16==16==3267==3282==3067==3482, PDK_30s794901==Mokhtar2016==6==Mono==_A_10==10==3430==3439==3230==3639
OG0000592	PDK_30s1083611==MegaSSR==2==Mono==_A_10==10==6848==6857==6648==7057, PDK_30s890381==MegaSSR==2==Mono==_A_10==10==6195==6204==5995==6404	PDK_30s1083611==Mokhtar2016==2==Mono==_A_10==10==6848==6857==6648==7057, PDK_30s890381==Mokhtar2016==2==Mono==_A_10==10==6195==6204==5995==6404
OG0000593	PDK_30s1043261==MegaSSR==3==Mono==_T_16==16==5040==5055==4840==5255, PDK_30s904221==MegaSSR==10==Mono==_T_15==15==15681==15695==15481==15895	PDK_30s1043261==Mokhtar2016==3==Mono==_T_16==16==5040==5055==4840==5255, PDK_30s904221==Mokhtar2016==10==Mono==_T_15==15==15681==15695==15481==15895
OG0000594	PDK_30s1109141==MegaSSR==1==Compound==_TTA_7tttctttctctcttttttttctcttttttttcttctc_T_10ac_T_10==80==2688==2767==2488==2967, PDK_30s1109141==MegaSSR==2==Mono==_T_15==15==2876==2890==2676==3090	PDK_30s1109141==Mokhtar2016==1==Compound==_TTA_7tttctttctctcttttttttctcttttttttcttctc_T_10ac_T_10==80==2688==2767==2488==2967, PDK_30s1109141==Mokhtar2016==2==Mono==_T_15==15==2876==2890==2676==3090
OG0000595	PDK_30s1144331==MegaSSR==1==Mono==_T_12==12==981==992==781==1192, PDK_30s670441==MegaSSR==1==Mono==_A_12==12==487==498==287==698	PDK_30s1144331==Mokhtar2016==1==Mono==_T_12==12==981==992==781==1192, PDK_30s670441==Mokhtar2016==1==Mono==_A_12==12==487==498==287==698
OG0000596	PDK_30s1203781==MegaSSR==1==Mono==_A_11==11==1560==1570==1360==1770, PDK_30s809291==MegaSSR==2==Mono==_A_11==11==3117==3127==2917==3327	PDK_30s1203781==Mokhtar2016==1==Mono==_A_11==11==1560==1570==1360==1770, PDK_30s809291==Mokhtar2016==2==Mono==_A_11==11==3117==3127==2917==3327
OG0000597	PDK_30s826051==MegaSSR==1==Mono==_A_11==11==3386==3396==3186==3596, PDK_30s843741==MegaSSR==7==Mono==_T_11==11==12401==12411==12201==12611	PDK_30s826051==Mokhtar2016==1==Mono==_A_11==11==3386==3396==3186==3596, PDK_30s843741==Mokhtar2016==7==Mono==_T_11==11==12401==12411==12201==12611
OG0000598	PDK_30s1109191==MegaSSR==8==Compound==_CT_8ccacctcc_CT_7==38==15669==15706==15469==15906, PDK_30s850181==MegaSSR==1==Di==_GA_10==20==441==460==241==660	PDK_30s1109191==Mokhtar2016==8==Compound==_CT_8ccacctcc_CT_7==38==15669==15706==15469==15906, PDK_30s850181==Mokhtar2016==1==Di==_GA_10==20==441==460==241==660
OG0000599	PDK_30s847011==MegaSSR==2==Mono==_T_10==10==6198==6207==5998==6407, PDK_30s847011==MegaSSR==3==Mono==_T_11==11==7971==7981==7771==8181	PDK_30s847011==Mokhtar2016==2==Mono==_T_10==10==6198==6207==5998==6407, PDK_30s847011==Mokhtar2016==3==Mono==_T_11==11==7971==7981==7771==8181
OG0000600	PDK_30s1051671==MegaSSR==4==Mono==_A_10==10==6746==6755==6546==6955, PDK_30s806721==MegaSSR==2==Mono==_A_10==10==1112==1121==912==1321	PDK_30s1051671==Mokhtar2016==4==Mono==_A_10==10==6746==6755==6546==6955, PDK_30s806721==Mokhtar2016==2==Mono==_A_10==10==1112==1121==912==1321
OG0000601	PDK_30s1022361==MegaSSR==1==Mono==_T_10==10==3146==3155==2946==3355, PDK_30s841811==MegaSSR==1==Mono==_T_10==10==2701==2710==2501==2910	PDK_30s1022361==Mokhtar2016==1==Mono==_T_10==10==3146==3155==2946==3355, PDK_30s841811==Mokhtar2016==1==Mono==_T_10==10==2701==2710==2501==2910
OG0000602	PDK_30s831701==MegaSSR==1==Mono==_A_12==12==266==277==66==477, PDK_30s931601==MegaSSR==1==Mono==_A_15==15==1973==1987==1773==2187	PDK_30s831701==Mokhtar2016==1==Mono==_A_12==12==266==277==66==477, PDK_30s931601==Mokhtar2016==1==Mono==_A_15==15==1973==1987==1773==2187
OG0000603	PDK_30s831701==MegaSSR==2==Mono==_T_10==10==582==591==382==791, PDK_30s931601==MegaSSR==2==Mono==_T_10==10==2289==2298==2089==2498	PDK_30s831701==Mokhtar2016==2==Mono==_T_10==10==582==591==382==791, PDK_30s931601==Mokhtar2016==2==Mono==_T_10==10==2289==2298==2089==2498
OG0000604	PDK_30s982071==MegaSSR==2==Di==_AC_11==22==5943==5964==5743==6164, PDK_30s982071==MegaSSR==3==Di==_AC_11==22==6764==6785==6564==6985	PDK_30s982071==Mokhtar2016==2==Di==_AC_11==22==5943==5964==5743==6164, PDK_30s982071==Mokhtar2016==3==Di==_AC_11==22==6764==6785==6564==6985
OG0000605	PDK_30s1042201==MegaSSR==3==Mono==_A_11==11==7900==7910==7700==8110, PDK_30s1042201==MegaSSR==4==Tri==_AAG_6==18==8148==8165==7948==8365	PDK_30s1042201==Mokhtar2016==3==Mono==_A_11==11==7900==7910==7700==8110, PDK_30s1042201==Mokhtar2016==4==Tri==_AAG_6==18==8148==8165==7948==8365
OG0000606	PDK_30s690321==MegaSSR==2==Mono==_A_13==13==7815==7827==7615==8027, PDK_30s834121==MegaSSR==2==Mono==_A_13==13==216==228==16==428	PDK_30s690321==Mokhtar2016==2==Mono==_A_13==13==7815==7827==7615==8027, PDK_30s834121==Mokhtar2016==2==Mono==_A_13==13==216==228==16==428
OG0000607	PDK_30s758761==MegaSSR==1==Mono==_A_13==13==1295==1307==1095==1507, PDK_30s831871==MegaSSR==1==Mono==_A_13==13==1369==1381==1169==1581	PDK_30s758761==Mokhtar2016==1==Mono==_A_13==13==1295==1307==1095==1507, PDK_30s831871==Mokhtar2016==1==Mono==_A_13==13==1369==1381==1169==1581
OG0000608	PDK_30s1097871==MegaSSR==4==Mono==_A_10==10==6138==6147==5938==6347, PDK_30s964291==MegaSSR==2==Tri==_TTC_8==24==2941==2964==2741==3164	PDK_30s1097871==Mokhtar2016==4==Mono==_A_10==10==6138==6147==5938==6347, PDK_30s964291==Mokhtar2016==2==Tri==_TTC_8==24==2941==2964==2741==3164
OG0000609	PDK_30s848741==MegaSSR==2==Di==_AT_10==20==980==999==780==1199, PDK_30s964291==MegaSSR==3==Di==_TA_8==16==4726==4741==4526==4941	PDK_30s848741==Mokhtar2016==2==Di==_AT_10==20==980==999==780==1199, PDK_30s964291==Mokhtar2016==3==Di==_TA_8==16==4726==4741==4526==4941
OG0000610	PDK_30s762751==MegaSSR==2==Mono==_A_13==13==5128==5140==4928==5340, PDK_30s762751==MegaSSR==4==Mono==_A_14==14==8096==8109==7896==8309	PDK_30s762751==Mokhtar2016==2==Mono==_A_13==13==5128==5140==4928==5340, PDK_30s762751==Mokhtar2016==4==Mono==_A_14==14==8096==8109==7896==8309
OG0000611	PDK_30s1147161==MegaSSR==1==Mono==_A_12==12==1044==1055==844==1255, PDK_30s949691==MegaSSR==1==Mono==_T_12==12==225==236==25==436	PDK_30s1147161==Mokhtar2016==1==Mono==_A_12==12==1044==1055==844==1255, PDK_30s949691==Mokhtar2016==1==Mono==_T_12==12==225==236==25==436
OG0000612	PDK_30s797451==MegaSSR==3==Mono==_T_13==13==2864==2876==2664==3076, PDK_30s915211==MegaSSR==2==Mono==_A_16==16==9888==9903==9688==10103	PDK_30s797451==Mokhtar2016==3==Mono==_T_13==13==2864==2876==2664==3076, PDK_30s915211==Mokhtar2016==2==Mono==_A_16==16==9888==9903==9688==10103
OG0000613	PDK_30s1161891==MegaSSR==6==Compound==_A_11tcaaatttcagtcaatccatgaacagttactctgaaagatatgttacactgaagattgaaagaaaagattttagcg_A_12==99==2619==2717==2419==2917, PDK_30s782301==MegaSSR==4==Compound==_A_11tcaaatttcagtcaatccatgaacagttactctgaaagatatgttacactgaagattgaaagaaaagattttagcg_A_12==99==6928==7026==6728==7226	PDK_30s1161891==Mokhtar2016==6==Compound==_A_11tcaaatttcagtcaatccatgaacagttactctgaaagatatgttacactgaagattgaaagaaaagattttagcg_A_12==99==2619==2717==2419==2917, PDK_30s782301==Mokhtar2016==4==Compound==_A_11tcaaatttcagtcaatccatgaacagttactctgaaagatatgttacactgaagattgaaagaaaagattttagcg_A_12==99==6928==7026==6728==7226
OG0000614	PDK_30s904311==MegaSSR==1==Tri==_GAA_5==15==722==736==522==936, PDK_30s941061==MegaSSR==5==Tri==_GAA_5==15==6849==6863==6649==7063	PDK_30s904311==Mokhtar2016==1==Tri==_GAA_5==15==722==736==522==936, PDK_30s941061==Mokhtar2016==5==Tri==_GAA_5==15==6849==6863==6649==7063
OG0000615	PDK_30s1046371==MegaSSR==1==Mono==_A_13==13==573==585==373==785, PDK_30s1143701==MegaSSR==1==Mono==_T_13==13==1906==1918==1706==2118	PDK_30s1046371==Mokhtar2016==1==Mono==_A_13==13==573==585==373==785, PDK_30s1143701==Mokhtar2016==1==Mono==_T_13==13==1906==1918==1706==2118
OG0000616	PDK_30s1053411==MegaSSR==1==Tri==_TGA_5==15==7057==7071==6857==7271, PDK_30s1053411==MegaSSR==2==Mono==_T_14==14==7257==7270==7057==7470	PDK_30s1053411==Mokhtar2016==1==Tri==_TGA_5==15==7057==7071==6857==7271, PDK_30s1053411==Mokhtar2016==2==Mono==_T_14==14==7257==7270==7057==7470
OG0000617	PDK_30s1128671==MegaSSR==2==Mono==_T_10==10==3070==3079==2870==3279, PDK_30s1135971==MegaSSR==1==Mono==_A_20==20==1686==1705==1486==1905	PDK_30s1128671==Mokhtar2016==2==Mono==_T_10==10==3070==3079==2870==3279, PDK_30s1135971==Mokhtar2016==1==Mono==_A_20==20==1686==1705==1486==1905
OG0000618	PDK_30s861531==MegaSSR==2==Compound==_TA_6nnnnnnnnnnnnnnnnnnnnnnnnnnnnnnnnnnnnnnnnnnnnnnnnnnnnnnnnnnnnaa_AT_10==94==7656==7749==7456==7949, PDK_30s861531==MegaSSR==3==Mono==_A_12==12==7893==7904==7693==8104	PDK_30s861531==Mokhtar2016==2==Compound==_TA_6nnnnnnnnnnnnnnnnnnnnnnnnnnnnnnnnnnnnnnnnnnnnnnnnnnnnnnnnnnnnaa_AT_10==94==7656==7749==7456==7949, PDK_30s861531==Mokhtar2016==3==Mono==_A_12==12==7893==7904==7693==8104
OG0000619	PDK_30s1090431==MegaSSR==3==Di==_CA_7==14==3493==3506==3293==3706, PDK_30s941461==MegaSSR==1==Di==_TG_7==14==2087==2100==1887==2300	PDK_30s1090431==Mokhtar2016==3==Di==_CA_7==14==3493==3506==3293==3706, PDK_30s941461==Mokhtar2016==1==Di==_TG_7==14==2087==2100==1887==2300
OG0000620	PDK_30s758561==MegaSSR==1==Di==_TA_11==22==1==22==-199==222, PDK_30s758561==MegaSSR==4==Mono==_T_14==14==8075==8088==7875==8288	PDK_30s758561==Mokhtar2016==1==Di==_TA_11==22==1==22==-199==222, PDK_30s758561==Mokhtar2016==4==Mono==_T_14==14==8075==8088==7875==8288
OG0000621	PDK_30s902611==MegaSSR==1==Di==_TC_22==44==519==562==319==762, PDK_30s922321==MegaSSR==2==Di==_CT_21==42==5131==5172==4931==5372	PDK_30s902611==Mokhtar2016==1==Di==_TC_22==44==519==562==319==762, PDK_30s922321==Mokhtar2016==2==Di==_CT_21==42==5131==5172==4931==5372
OG0000622	PDK_30s680381==MegaSSR==3==Mono==_C_13==13==3086==3098==2886==3298, PDK_30s680381==MegaSSR==4==Di==_CT_6==12==3211==3222==3011==3422	PDK_30s680381==Mokhtar2016==3==Mono==_C_13==13==3086==3098==2886==3298, PDK_30s680381==Mokhtar2016==4==Di==_CT_6==12==3211==3222==3011==3422
OG0000623	PDK_30s1126251==MegaSSR==3==Tri==_TCT_6==18==6751==6768==6551==6968, PDK_30s802551==MegaSSR==12==Tri==_AGA_6==18==30327==30344==30127==30544	PDK_30s1126251==Mokhtar2016==3==Tri==_TCT_6==18==6751==6768==6551==6968, PDK_30s802551==Mokhtar2016==12==Tri==_AGA_6==18==30327==30344==30127==30544
OG0000624	PDK_30s1068811==MegaSSR==2==Mono==_T_14==14==3085==3098==2885==3298, PDK_30s792781==MegaSSR==1==Tri==_AAT_5==15==5632==5646==5432==5846	PDK_30s1068811==Mokhtar2016==2==Mono==_T_14==14==3085==3098==2885==3298, PDK_30s792781==Mokhtar2016==1==Tri==_AAT_5==15==5632==5646==5432==5846
OG0000625	PDK_30s1068811==MegaSSR==1==Mono==_T_12==12==1345==1356==1145==1556, PDK_30s792781==MegaSSR==2==Mono==_A_19==19==7373==7391==7173==7591	PDK_30s1068811==Mokhtar2016==1==Mono==_T_12==12==1345==1356==1145==1556, PDK_30s792781==Mokhtar2016==2==Mono==_A_19==19==7373==7391==7173==7591
OG0000626	PDK_30s1033331==MegaSSR==1==Compound==_AAGA_5agagaagaagagaa_AG_6==46==774==819==574==1019, PDK_30s1211461==MegaSSR==1==Compound==_CT_6ttctcttcttctc_TTCT_5==45==8055==8099==7855==8299	PDK_30s1033331==Mokhtar2016==1==Compound==_AAGA_5agagaagaagagaa_AG_6==46==774==819==574==1019, PDK_30s1211461==Mokhtar2016==1==Compound==_CT_6ttctcttcttctc_TTCT_5==45==8055==8099==7855==8299
OG0000627	PDK_30s1026921==MegaSSR==5==Di==_TC_17==34==17463==17496==17263==17696, PDK_30s1033331==MegaSSR==2==Compound==_T_12atttgtttgatttgtatgctgaaat_AG_17==71==8687==8757==8487==8957	PDK_30s1026921==Mokhtar2016==5==Di==_TC_17==34==17463==17496==17263==17696, PDK_30s1033331==Mokhtar2016==2==Compound==_T_12atttgtttgatttgtatgctgaaat_AG_17==71==8687==8757==8487==8957
OG0000628	PDK_30s1018081==MegaSSR==1==Mono==_A_11==11==998==1008==798==1208, PDK_30s1034801==MegaSSR==1==Mono==_A_11==11==878==888==678==1088	PDK_30s1018081==Mokhtar2016==1==Mono==_A_11==11==998==1008==798==1208, PDK_30s1034801==Mokhtar2016==1==Mono==_A_11==11==878==888==678==1088
OG0000629	PDK_30s887851==MegaSSR==3==Mono==_A_11==11==2541==2551==2341==2751, PDK_30s930511==MegaSSR==2==Mono==_A_11==11==1854==1864==1654==2064	PDK_30s887851==Mokhtar2016==3==Mono==_A_11==11==2541==2551==2341==2751, PDK_30s930511==Mokhtar2016==2==Mono==_A_11==11==1854==1864==1654==2064
OG0000630	PDK_30s1198931==MegaSSR==1==Mono==_T_18==18==1845==1862==1645==2062, PDK_30s803621==MegaSSR==1==Tetra==_TTTC_5==20==548==567==348==767	PDK_30s1198931==Mokhtar2016==1==Mono==_T_18==18==1845==1862==1645==2062, PDK_30s803621==Mokhtar2016==1==Tetra==_TTTC_5==20==548==567==348==767
OG0000631	PDK_30s1107891==MegaSSR==3==Di==_TC_6==12==3599==3610==3399==3810, PDK_30s698761==MegaSSR==1==Di==_AG_6==12==3905==3916==3705==4116	PDK_30s1107891==Mokhtar2016==3==Di==_TC_6==12==3599==3610==3399==3810, PDK_30s698761==Mokhtar2016==1==Di==_AG_6==12==3905==3916==3705==4116
OG0000632	PDK_30s1107891==MegaSSR==2==Mono==_T_10==10==2886==2895==2686==3095, PDK_30s698761==MegaSSR==2==Mono==_A_10==10==4621==4630==4421==4830	PDK_30s1107891==Mokhtar2016==2==Mono==_T_10==10==2886==2895==2686==3095, PDK_30s698761==Mokhtar2016==2==Mono==_A_10==10==4621==4630==4421==4830
OG0000633	PDK_30s956451==MegaSSR==2==Di==_CT_9==18==3434==3451==3234==3651, PDK_30s956451==MegaSSR==3==Di==_CT_7==14==5175==5188==4975==5388	PDK_30s956451==Mokhtar2016==2==Di==_CT_9==18==3434==3451==3234==3651, PDK_30s956451==Mokhtar2016==3==Di==_CT_7==14==5175==5188==4975==5388
OG0000634	PDK_30s883131==MegaSSR==4==Mono==_A_10==10==7870==7879==7670==8079, PDK_30s919181==MegaSSR==2==Mono==_T_12==12==1604==1615==1404==1815	PDK_30s883131==Mokhtar2016==4==Mono==_A_10==10==7870==7879==7670==8079, PDK_30s919181==Mokhtar2016==2==Mono==_T_12==12==1604==1615==1404==1815
OG0000635	PDK_30s797361==MegaSSR==1==Mono==_A_10==10==737==746==537==946, PDK_30s996211==MegaSSR==2==Mono==_T_10==10==6482==6491==6282==6691	PDK_30s797361==Mokhtar2016==1==Mono==_A_10==10==737==746==537==946, PDK_30s996211==Mokhtar2016==2==Mono==_T_10==10==6482==6491==6282==6691
OG0000636	PDK_30s1034141==MegaSSR==2==Tetra==_ATAA_6==24==1319==1342==1119==1542, PDK_30s771111==MegaSSR==1==Tetra==_ATAA_6==24==5563==5586==5363==5786	PDK_30s1034141==Mokhtar2016==2==Tetra==_ATAA_6==24==1319==1342==1119==1542, PDK_30s771111==Mokhtar2016==1==Tetra==_ATAA_6==24==5563==5586==5363==5786
OG0000637	PDK_30s1007051==MegaSSR==2==Mono==_T_11==11==555==565==355==765, PDK_30s1160101==MegaSSR==2==Mono==_A_11==11==1437==1447==1237==1647	PDK_30s1007051==Mokhtar2016==2==Mono==_T_11==11==555==565==355==765, PDK_30s1160101==Mokhtar2016==2==Mono==_A_11==11==1437==1447==1237==1647
OG0000638	PDK_30s1111001==MegaSSR==1==Mono==_A_10==10==404==413==204==613, PDK_30s1160101==MegaSSR==6==Mono==_T_10==10==6290==6299==6090==6499	PDK_30s1111001==Mokhtar2016==1==Mono==_A_10==10==404==413==204==613, PDK_30s1160101==Mokhtar2016==6==Mono==_T_10==10==6290==6299==6090==6499
OG0000639	PDK_30s1176771==MegaSSR==1==Mono==_A_10==10==1735==1744==1535==1944, PDK_30s679781==MegaSSR==2==Mono==_T_10==10==7516==7525==7316==7725	PDK_30s1176771==Mokhtar2016==1==Mono==_A_10==10==1735==1744==1535==1944, PDK_30s679781==Mokhtar2016==2==Mono==_T_10==10==7516==7525==7316==7725
OG0000640	PDK_30s1191901==MegaSSR==1==Mono==_A_12==12==2106==2117==1906==2317, PDK_30s827131==MegaSSR==1==Mono==_T_12==12==1614==1625==1414==1825	PDK_30s1191901==Mokhtar2016==1==Mono==_A_12==12==2106==2117==1906==2317, PDK_30s827131==Mokhtar2016==1==Mono==_T_12==12==1614==1625==1414==1825
OG0000641	PDK_30s1098021==MegaSSR==3==Mono==_T_22==22==1348==1369==1148==1569, PDK_30s883181==MegaSSR==2==Mono==_T_10==10==1086==1095==886==1295	PDK_30s1098021==Mokhtar2016==3==Mono==_T_22==22==1348==1369==1148==1569, PDK_30s883181==Mokhtar2016==2==Mono==_T_10==10==1086==1095==886==1295
OG0000642	PDK_30s1098021==MegaSSR==4==Di==_CT_15==30==2344==2373==2144==2573, PDK_30s883181==MegaSSR==3==Compound==_CTC_5_CT_11*==34==2062==2095==1862==2295	PDK_30s1098021==Mokhtar2016==4==Di==_CT_15==30==2344==2373==2144==2573, PDK_30s883181==Mokhtar2016==3==Compound==_CTC_5_CT_11*==34==2062==2095==1862==2295
OG0000643	PDK_30s808281==MegaSSR==12==Di==_AG_21==42==19535==19576==19335==19776, PDK_30s822091==MegaSSR==1==Di==_CT_15==30==2956==2985==2756==3185	PDK_30s808281==Mokhtar2016==12==Di==_AG_21==42==19535==19576==19335==19776, PDK_30s822091==Mokhtar2016==1==Di==_CT_15==30==2956==2985==2756==3185
OG0000644	PDK_30s663731==MegaSSR==3==Tri==_AAT_5==15==2166==2180==1966==2380, PDK_30s663731==MegaSSR==4==Di==_AT_12==24==2386==2409==2186==2609	PDK_30s663731==Mokhtar2016==3==Tri==_AAT_5==15==2166==2180==1966==2380, PDK_30s663731==Mokhtar2016==4==Di==_AT_12==24==2386==2409==2186==2609
OG0000645	PDK_30s829451==MegaSSR==2==Tri==_AAG_9==27==1068==1094==868==1294, PDK_30s977281==MegaSSR==2==Tri==_AAG_9==27==1562==1588==1362==1788	PDK_30s829451==Mokhtar2016==2==Tri==_AAG_9==27==1068==1094==868==1294, PDK_30s977281==Mokhtar2016==2==Tri==_AAG_9==27==1562==1588==1362==1788
OG0000646	PDK_30s943041==MegaSSR==3==Compound==_C_13acccgcccccgcccgacccctggtcgactccctctgccgcctcgacgtagccctccagcatcacc_CCG_5==93==4745==4837==4545==5037, PDK_30s943041==MegaSSR==4==Di==_TC_10==20==4998==5017==4798==5217	PDK_30s943041==Mokhtar2016==3==Compound==_C_13acccgcccccgcccgacccctggtcgactccctctgccgcctcgacgtagccctccagcatcacc_CCG_5==93==4745==4837==4545==5037, PDK_30s943041==Mokhtar2016==4==Di==_TC_10==20==4998==5017==4798==5217
OG0000647	PDK_30s696311==MegaSSR==2==Mono==_A_10==10==6962==6971==6762==7171, PDK_30s696311==MegaSSR==3==Mono==_T_10==10==7114==7123==6914==7323	PDK_30s696311==Mokhtar2016==2==Mono==_A_10==10==6962==6971==6762==7171, PDK_30s696311==Mokhtar2016==3==Mono==_T_10==10==7114==7123==6914==7323
OG0000648	PDK_30s1193191==MegaSSR==3==Mono==_A_15==15==2327==2341==2127==2541, PDK_30s752461==MegaSSR==2==Mono==_T_15==15==324==338==124==538	PDK_30s1193191==Mokhtar2016==3==Mono==_A_15==15==2327==2341==2127==2541, PDK_30s752461==Mokhtar2016==2==Mono==_T_15==15==324==338==124==538
OG0000649	PDK_30s1016831==MegaSSR==3==Mono==_A_10==10==6809==6818==6609==7018, PDK_30s903421==MegaSSR==1==Mono==_T_15==15==250==264==50==464	PDK_30s1016831==Mokhtar2016==3==Mono==_A_10==10==6809==6818==6609==7018, PDK_30s903421==Mokhtar2016==1==Mono==_T_15==15==250==264==50==464
OG0000650	PDK_30s1084751==MegaSSR==1==Mono==_A_10==10==307==316==107==516, PDK_30s805261==MegaSSR==1==Mono==_A_10==10==915==924==715==1124	PDK_30s1084751==Mokhtar2016==1==Mono==_A_10==10==307==316==107==516, PDK_30s805261==Mokhtar2016==1==Mono==_A_10==10==915==924==715==1124
OG0000651	PDK_30s672931==MegaSSR==1==Mono==_A_10==10==2587==2596==2387==2796, PDK_30s878311==MegaSSR==15==Mono==_T_13==13==30505==30517==30305==30717	PDK_30s672931==Mokhtar2016==1==Mono==_A_10==10==2587==2596==2387==2796, PDK_30s878311==Mokhtar2016==15==Mono==_T_13==13==30505==30517==30305==30717
OG0000652	PDK_30s1099751==MegaSSR==3==Di==_GA_10==20==7328==7347==7128==7547, PDK_30s1143041==MegaSSR==1==Di==_GA_10==20==594==613==394==813	PDK_30s1099751==Mokhtar2016==3==Di==_GA_10==20==7328==7347==7128==7547, PDK_30s1143041==Mokhtar2016==1==Di==_GA_10==20==594==613==394==813
OG0000653	PDK_30s1003781==MegaSSR==1==Di==_TA_8==16==1056==1071==856==1271, PDK_30s1165921==MegaSSR==1==Di==_AT_8==16==203==218==3==418	PDK_30s1003781==Mokhtar2016==1==Di==_TA_8==16==1056==1071==856==1271, PDK_30s1165921==Mokhtar2016==1==Di==_AT_8==16==203==218==3==418
OG0000654	PDK_30s846291==MegaSSR==1==Mono==_A_10==10==5931==5940==5731==6140, PDK_30s846291==MegaSSR==2==Mono==_A_10==10==6646==6655==6446==6855	PDK_30s846291==Mokhtar2016==1==Mono==_A_10==10==5931==5940==5731==6140, PDK_30s846291==Mokhtar2016==2==Mono==_A_10==10==6646==6655==6446==6855
OG0000655	PDK_30s952541==MegaSSR==2==Mono==_C_12==12==7331==7342==7131==7542, PDK_30s952541==MegaSSR==3==Di==_TA_12==24==7539==7562==7339==7762	PDK_30s952541==Mokhtar2016==2==Mono==_C_12==12==7331==7342==7131==7542, PDK_30s952541==Mokhtar2016==3==Di==_TA_12==24==7539==7562==7339==7762
OG0000656	PDK_30s734441==MegaSSR==4==Di==_AC_8==16==3780==3795==3580==3995, PDK_30s780581==MegaSSR==3==Di==_GT_12==24==2262==2285==2062==2485	PDK_30s734441==Mokhtar2016==4==Di==_AC_8==16==3780==3795==3580==3995, PDK_30s780581==Mokhtar2016==3==Di==_GT_12==24==2262==2285==2062==2485
OG0000657	PDK_30s865391==MegaSSR==1==Mono==_T_16==16==249==264==49==464, PDK_30s958571==MegaSSR==4==Mono==_T_17==17==6618==6634==6418==6834	PDK_30s865391==Mokhtar2016==1==Mono==_T_16==16==249==264==49==464, PDK_30s958571==Mokhtar2016==4==Mono==_T_17==17==6618==6634==6418==6834
OG0000658	PDK_30s865391==MegaSSR==2==Mono==_A_15==15==1161==1175==961==1375, PDK_30s958571==MegaSSR==5==Mono==_A_22==22==7246==7267==7046==7467	PDK_30s865391==Mokhtar2016==2==Mono==_A_15==15==1161==1175==961==1375, PDK_30s958571==Mokhtar2016==5==Mono==_A_22==22==7246==7267==7046==7467
OG0000659	PDK_30s729611==MegaSSR==2==Di==_AG_7==14==1359==1372==1159==1572, PDK_30s997391==MegaSSR==1==Di==_CT_7==14==1079==1092==879==1292	PDK_30s729611==Mokhtar2016==2==Di==_AG_7==14==1359==1372==1159==1572, PDK_30s997391==Mokhtar2016==1==Di==_CT_7==14==1079==1092==879==1292
OG0000660	PDK_30s729611==MegaSSR==1==Mono==_T_10==10==242==251==42==451, PDK_30s997391==MegaSSR==2==Compound==_A_10caaaaatcataattaaaaataagaatggtaaaatcaaaattttatctctcaaatttagcatattatattatgtatattgattg_T_10==103==2283==2385==2083==2585	PDK_30s729611==Mokhtar2016==1==Mono==_T_10==10==242==251==42==451, PDK_30s997391==Mokhtar2016==2==Compound==_A_10caaaaatcataattaaaaataagaatggtaaaatcaaaattttatctctcaaatttagcatattatattatgtatattgattg_T_10==103==2283==2385==2083==2585
OG0000661	PDK_30s718591==MegaSSR==2==Mono==_T_11==11==2227==2237==2027==2437, PDK_30s973041==MegaSSR==2==Compound==_T_10_TGA_5*==24==2256==2279==2056==2479	PDK_30s718591==Mokhtar2016==2==Mono==_T_11==11==2227==2237==2027==2437, PDK_30s973041==Mokhtar2016==2==Compound==_T_10_TGA_5*==24==2256==2279==2056==2479
OG0000662	PDK_30s703261==MegaSSR==2==Mono==_A_13==13==1017==1029==817==1229, PDK_30s782931==MegaSSR==1==Mono==_T_13==13==632==644==432==844	PDK_30s703261==Mokhtar2016==2==Mono==_A_13==13==1017==1029==817==1229, PDK_30s782931==Mokhtar2016==1==Mono==_T_13==13==632==644==432==844
OG0000663	PDK_30s703261==MegaSSR==1==Di==_AT_9==18==841==858==641==1058, PDK_30s782931==MegaSSR==2==Di==_AT_9==18==803==820==603==1020	PDK_30s703261==Mokhtar2016==1==Di==_AT_9==18==841==858==641==1058, PDK_30s782931==Mokhtar2016==2==Di==_AT_9==18==803==820==603==1020
OG0000664	PDK_30s1184171==MegaSSR==1==Mono==_A_10==10==324==333==124==533, PDK_30s809531==MegaSSR==5==Mono==_A_10==10==6239==6248==6039==6448	PDK_30s1184171==Mokhtar2016==1==Mono==_A_10==10==324==333==124==533, PDK_30s809531==Mokhtar2016==5==Mono==_A_10==10==6239==6248==6039==6448
OG0000665	PDK_30s65509105==MegaSSR==17==Di==_GA_8==16==27081==27096==26881==27296, PDK_30s827121==MegaSSR==1==Compound==_GT_12_GA_6==36==378==413==178==613	PDK_30s65509105==Mokhtar2016==17==Di==_GA_8==16==27081==27096==26881==27296, PDK_30s827121==Mokhtar2016==1==Compound==_GT_12_GA_6==36==378==413==178==613
OG0000666	PDK_30s65509105==MegaSSR==18==Mono==_A_16==16==27536==27551==27336==27751, PDK_30s827121==MegaSSR==2==Mono==_A_16==16==876==891==676==1091	PDK_30s65509105==Mokhtar2016==18==Mono==_A_16==16==27536==27551==27336==27751, PDK_30s827121==Mokhtar2016==2==Mono==_A_16==16==876==891==676==1091
OG0000667	PDK_30s754051==MegaSSR==2==Mono==_T_11==11==542==552==342==752, PDK_30s795001==MegaSSR==1==Mono==_A_11==11==1169==1179==969==1379	PDK_30s754051==Mokhtar2016==2==Mono==_T_11==11==542==552==342==752, PDK_30s795001==Mokhtar2016==1==Mono==_A_11==11==1169==1179==969==1379
OG0000668	PDK_30s1177771==MegaSSR==1==Mono==_T_11==11==253==263==53==463, PDK_30s795001==MegaSSR==3==Mono==_A_11==11==8481==8491==8281==8691	PDK_30s1177771==Mokhtar2016==1==Mono==_T_11==11==253==263==53==463, PDK_30s795001==Mokhtar2016==3==Mono==_A_11==11==8481==8491==8281==8691
OG0000669	PDK_30s1024501==MegaSSR==1==Compound==_A_13tcaaagattttgctnnnnnnnnnnnnnnnnnnnnnnnnnnnnnnnnnnnnnnnnnnnnnnnnnnnnnnnnnnnn_A_22==109==6699==6807==6499==7007, PDK_30s1024501==MegaSSR==2==Mono==_T_10==10==7018==7027==6818==7227	PDK_30s1024501==Mokhtar2016==1==Compound==_A_13tcaaagattttgctnnnnnnnnnnnnnnnnnnnnnnnnnnnnnnnnnnnnnnnnnnnnnnnnnnnnnnnnnnnn_A_22==109==6699==6807==6499==7007, PDK_30s1024501==Mokhtar2016==2==Mono==_T_10==10==7018==7027==6818==7227
OG0000670	PDK_30s871051==MegaSSR==4==Mono==_A_10==10==6523==6532==6323==6732, PDK_30s945051==MegaSSR==3==Di==_TC_6==12==4707==4718==4507==4918	PDK_30s871051==Mokhtar2016==4==Mono==_A_10==10==6523==6532==6323==6732, PDK_30s945051==Mokhtar2016==3==Di==_TC_6==12==4707==4718==4507==4918
OG0000671	PDK_30s906931==MegaSSR==1==Mono==_A_10==10==5551==5560==5351==5760, PDK_30s906931==MegaSSR==2==Tri==_CCG_5==15==5688==5702==5488==5902	PDK_30s906931==Mokhtar2016==1==Mono==_A_10==10==5551==5560==5351==5760, PDK_30s906931==Mokhtar2016==2==Tri==_CCG_5==15==5688==5702==5488==5902
OG0000672	PDK_30s1039551==MegaSSR==2==Mono==_A_10==10==4299==4308==4099==4508, PDK_30s1039551==MegaSSR==3==Di==_AG_12==24==4458==4481==4258==4681	PDK_30s1039551==Mokhtar2016==2==Mono==_A_10==10==4299==4308==4099==4508, PDK_30s1039551==Mokhtar2016==3==Di==_AG_12==24==4458==4481==4258==4681
OG0000673	PDK_30s1153231==MegaSSR==1==Mono==_T_14==14==242==255==42==455, PDK_30s767561==MegaSSR==5==Mono==_A_11==11==1267==1277==1067==1477	PDK_30s1153231==Mokhtar2016==1==Mono==_T_14==14==242==255==42==455, PDK_30s767561==Mokhtar2016==5==Mono==_A_11==11==1267==1277==1067==1477
OG0000674	PDK_30s767561==MegaSSR==6==Di==_AT_6==12==1936==1947==1736==2147, PDK_30s767561==MegaSSR==8==Di==_AT_8==16==2931==2946==2731==3146	PDK_30s767561==Mokhtar2016==6==Di==_AT_6==12==1936==1947==1736==2147, PDK_30s767561==Mokhtar2016==8==Di==_AT_8==16==2931==2946==2731==3146
OG0000675	PDK_30s807841==MegaSSR==1==Mono==_T_10==10==9081==9090==8881==9290, PDK_30s807841==MegaSSR==3==Mono==_T_10==10==9836==9845==9636==10045	PDK_30s807841==Mokhtar2016==1==Mono==_T_10==10==9081==9090==8881==9290, PDK_30s807841==Mokhtar2016==3==Mono==_T_10==10==9836==9845==9636==10045
OG0000676	PDK_30s776391==MegaSSR==2==Compound==_AAT_8tttgcctgtctacgttatatagcggagcacaattgacgtggcagctaaatttgaactcaacttatgccgctaaagcaccac_T_13==118==713==830==513==1030, PDK_30s948361==MegaSSR==1==Compound==_AAT_8tttgcctgtctacgttatatagcggagcacaattgacgtggcagctaaatttgaactcaacttatgccgctaaagcaccac_T_13==118==2769==2886==2569==3086	PDK_30s776391==Mokhtar2016==2==Compound==_AAT_8tttgcctgtctacgttatatagcggagcacaattgacgtggcagctaaatttgaactcaacttatgccgctaaagcaccac_T_13==118==713==830==513==1030, PDK_30s948361==Mokhtar2016==1==Compound==_AAT_8tttgcctgtctacgttatatagcggagcacaattgacgtggcagctaaatttgaactcaacttatgccgctaaagcaccac_T_13==118==2769==2886==2569==3086
OG0000677	PDK_30s1200441==MegaSSR==2==Mono==_A_10==10==451==460==251==660, PDK_30s727941==MegaSSR==5==Compound==_T_11ctattactattttggatggaaatacaccatttttgctcgtgtcgaaactagatatttcttattttttaggttgctttatactgatcaatatatc_A_11==116==7519==7634==7319==7834	PDK_30s1200441==Mokhtar2016==2==Mono==_A_10==10==451==460==251==660, PDK_30s727941==Mokhtar2016==5==Compound==_T_11ctattactattttggatggaaatacaccatttttgctcgtgtcgaaactagatatttcttattttttaggttgctttatactgatcaatatatc_A_11==116==7519==7634==7319==7834
OG0000678	PDK_30s691551==MegaSSR==11==Mono==_A_11==11==28126==28136==27926==28336, PDK_30s867631==MegaSSR==1==Mono==_A_15==15==3234==3248==3034==3448	PDK_30s691551==Mokhtar2016==11==Mono==_A_11==11==28126==28136==27926==28336, PDK_30s867631==Mokhtar2016==1==Mono==_A_15==15==3234==3248==3034==3448
OG0000679	PDK_30s837331==MegaSSR==1==Tri==_TTC_5==15==3227==3241==3027==3441, PDK_30s872491==MegaSSR==5==Tri==_GAA_5==15==5538==5552==5338==5752	PDK_30s837331==Mokhtar2016==1==Tri==_TTC_5==15==3227==3241==3027==3441, PDK_30s872491==Mokhtar2016==5==Tri==_GAA_5==15==5538==5552==5338==5752
OG0000680	PDK_30s744391==MegaSSR==2==Mono==_T_11==11==1305==1315==1105==1515, PDK_30s918001==MegaSSR==1==Mono==_T_10==10==1306==1315==1106==1515	PDK_30s744391==Mokhtar2016==2==Mono==_T_11==11==1305==1315==1105==1515, PDK_30s918001==Mokhtar2016==1==Mono==_T_10==10==1306==1315==1106==1515
OG0000681	PDK_30s1047891==MegaSSR==2==Compound==_A_12gacaaga_AAG_6==37==8672==8708==8472==8908, PDK_30s755841==MegaSSR==3==Compound==_CTT_5ttttttcc_T_14==37==2007==2043==1807==2243	PDK_30s1047891==Mokhtar2016==2==Compound==_A_12gacaaga_AAG_6==37==8672==8708==8472==8908, PDK_30s755841==Mokhtar2016==3==Compound==_CTT_5ttttttcc_T_14==37==2007==2043==1807==2243
OG0000682	PDK_30s938531==MegaSSR==1==Di==_AG_6==12==5159==5170==4959==5370, PDK_30s938531==MegaSSR==2==Mono==_T_11==11==5278==5288==5078==5488	PDK_30s938531==Mokhtar2016==1==Di==_AG_6==12==5159==5170==4959==5370, PDK_30s938531==Mokhtar2016==2==Mono==_T_11==11==5278==5288==5078==5488
OG0000683	PDK_30s1153941==MegaSSR==1==Mono==_T_10==10==406==415==206==615, PDK_30s1192131==MegaSSR==4==Mono==_A_10==10==8066==8075==7866==8275	PDK_30s1153941==Mokhtar2016==1==Mono==_T_10==10==406==415==206==615, PDK_30s1192131==Mokhtar2016==4==Mono==_A_10==10==8066==8075==7866==8275
OG0000684	PDK_30s1209691==MegaSSR==1==Compound==_AT_8_AG_6==28==1052==1079==852==1279, PDK_30s996691==MegaSSR==1==Di==_TA_11==22==404==425==204==625	PDK_30s1209691==Mokhtar2016==1==Compound==_AT_8_AG_6==28==1052==1079==852==1279, PDK_30s996691==Mokhtar2016==1==Di==_TA_11==22==404==425==204==625
OG0000685	PDK_30s1120991==MegaSSR==3==Mono==_T_13==13==8164==8176==7964==8376, PDK_30s965601==MegaSSR==4==Mono==_A_13==13==3992==4004==3792==4204	PDK_30s1120991==Mokhtar2016==3==Mono==_T_13==13==8164==8176==7964==8376, PDK_30s965601==Mokhtar2016==4==Mono==_A_13==13==3992==4004==3792==4204
OG0000686	PDK_30s1120991==MegaSSR==4==Mono==_A_10==10==8672==8681==8472==8881, PDK_30s965601==MegaSSR==3==Mono==_T_10==10==3486==3495==3286==3695	PDK_30s1120991==Mokhtar2016==4==Mono==_A_10==10==8672==8681==8472==8881, PDK_30s965601==Mokhtar2016==3==Mono==_T_10==10==3486==3495==3286==3695
OG0000687	PDK_30s1120991==MegaSSR==5==Mono==_T_15==15==9729==9743==9529==9943, PDK_30s965601==MegaSSR==2==Mono==_A_15==15==2424==2438==2224==2638	PDK_30s1120991==Mokhtar2016==5==Mono==_T_15==15==9729==9743==9529==9943, PDK_30s965601==Mokhtar2016==2==Mono==_A_15==15==2424==2438==2224==2638
OG0000688	PDK_30s712783==MegaSSR==1==Di==_CT_12==24==1==24==-199==224, PDK_30s712783==MegaSSR==7==Mono==_A_10==10==9480==9489==9280==9689	PDK_30s712783==Mokhtar2016==1==Di==_CT_12==24==1==24==-199==224, PDK_30s712783==Mokhtar2016==7==Mono==_A_10==10==9480==9489==9280==9689
OG0000689	PDK_30s883561==MegaSSR==1==Mono==_A_13==13==390==402==190==602, PDK_30s939721==MegaSSR==1==Mono==_A_16==16==393==408==193==608	PDK_30s883561==Mokhtar2016==1==Mono==_A_13==13==390==402==190==602, PDK_30s939721==Mokhtar2016==1==Mono==_A_16==16==393==408==193==608
OG0000690	PDK_30s693011==MegaSSR==1==Tri==_AAC_11==33==2484==2516==2284==2716, PDK_30s883561==MegaSSR==5==Mono==_T_22==22==3586==3607==3386==3807	PDK_30s693011==Mokhtar2016==1==Tri==_AAC_11==33==2484==2516==2284==2716, PDK_30s883561==Mokhtar2016==5==Mono==_T_22==22==3586==3607==3386==3807
OG0000691	PDK_30s1086101==MegaSSR==4==Di==_GT_8==16==8085==8100==7885==8300, PDK_30s922741==MegaSSR==2==Di==_AC_8==16==4333==4348==4133==4548	PDK_30s1086101==Mokhtar2016==4==Di==_GT_8==16==8085==8100==7885==8300, PDK_30s922741==Mokhtar2016==2==Di==_AC_8==16==4333==4348==4133==4548
OG0000692	PDK_30s1158581==MegaSSR==7==Tri==_AAC_5==15==11439==11453==11239==11653, PDK_30s65509283==MegaSSR==1==Tri==_TGT_5==15==1312==1326==1112==1526	PDK_30s1158581==Mokhtar2016==7==Tri==_AAC_5==15==11439==11453==11239==11653, PDK_30s65509283==Mokhtar2016==1==Tri==_TGT_5==15==1312==1326==1112==1526
OG0000693	PDK_30s789011==MegaSSR==4==Mono==_T_10==10==7767==7776==7567==7976, PDK_30s789011==MegaSSR==5==Mono==_A_10==10==7972==7981==7772==8181	PDK_30s789011==Mokhtar2016==4==Mono==_T_10==10==7767==7776==7567==7976, PDK_30s789011==Mokhtar2016==5==Mono==_A_10==10==7972==7981==7772==8181
OG0000694	PDK_30s1172971==MegaSSR==2==Mono==_A_17==17==6916==6932==6716==7132, PDK_30s978821==MegaSSR==2==Mono==_A_10==10==3122==3131==2922==3331	PDK_30s1172971==Mokhtar2016==2==Mono==_A_17==17==6916==6932==6716==7132, PDK_30s978821==Mokhtar2016==2==Mono==_A_10==10==3122==3131==2922==3331
OG0000695	PDK_30s1120231==MegaSSR==1==Mono==_A_17==17==2607==2623==2407==2823, PDK_30s753771==MegaSSR==1==Mono==_T_17==17==1851==1867==1651==2067	PDK_30s1120231==Mokhtar2016==1==Mono==_A_17==17==2607==2623==2407==2823, PDK_30s753771==Mokhtar2016==1==Mono==_T_17==17==1851==1867==1651==2067
OG0000696	PDK_30s660121==MegaSSR==1==Mono==_T_10==10==4942==4951==4742==5151, PDK_30s660121==MegaSSR==2==Compound==_A_11gtccaatgcagaaaacaggaaacaataactcag_TA_13==70==5054==5123==4854==5323	PDK_30s660121==Mokhtar2016==1==Mono==_T_10==10==4942==4951==4742==5151, PDK_30s660121==Mokhtar2016==2==Compound==_A_11gtccaatgcagaaaacaggaaacaataactcag_TA_13==70==5054==5123==4854==5323
OG0000697	PDK_30s1012541==MegaSSR==3==Mono==_A_11==11==9130==9140==8930==9340, PDK_30s1012541==MegaSSR==4==Di==_AT_12==24==9337==9360==9137==9560	PDK_30s1012541==Mokhtar2016==3==Mono==_A_11==11==9130==9140==8930==9340, PDK_30s1012541==Mokhtar2016==4==Di==_AT_12==24==9337==9360==9137==9560
OG0000698	PDK_30s732811==MegaSSR==2==Di==_CT_21==42==4858==4899==4658==5099, PDK_30s834811==MegaSSR==13==Compound==_AG_6atacagagac_AG_7acacacac_AG_9==62==21412==21473==21212==21673	PDK_30s732811==Mokhtar2016==2==Di==_CT_21==42==4858==4899==4658==5099, PDK_30s834811==Mokhtar2016==13==Compound==_AG_6atacagagac_AG_7acacacac_AG_9==62==21412==21473==21212==21673
OG0000699	PDK_30s981971==MegaSSR==3==Di==_TA_7==14==3380==3393==3180==3593, PDK_30s981971==MegaSSR==4==Di==_TA_7==14==4315==4328==4115==4528	PDK_30s981971==Mokhtar2016==3==Di==_TA_7==14==3380==3393==3180==3593, PDK_30s981971==Mokhtar2016==4==Di==_TA_7==14==4315==4328==4115==4528
OG0000700	PDK_30s1135351==MegaSSR==2==Mono==_T_15==15==316==330==116==530, PDK_30s722411==MegaSSR==2==Mono==_A_14==14==3400==3413==3200==3613	PDK_30s1135351==Mokhtar2016==2==Mono==_T_15==15==316==330==116==530, PDK_30s722411==Mokhtar2016==2==Mono==_A_14==14==3400==3413==3200==3613
OG0000701	PDK_30s834231==MegaSSR==1==Mono==_T_14==14==2534==2547==2334==2747, PDK_30s908561==MegaSSR==5==Mono==_A_16==16==9743==9758==9543==9958	PDK_30s834231==Mokhtar2016==1==Mono==_T_14==14==2534==2547==2334==2747, PDK_30s908561==Mokhtar2016==5==Mono==_A_16==16==9743==9758==9543==9958
OG0000702	PDK_30s1169911==MegaSSR==1==Mono==_A_12==12==344==355==144==555, PDK_30s835271==MegaSSR==1==Mono==_A_12==12==498==509==298==709	PDK_30s1169911==Mokhtar2016==1==Mono==_A_12==12==344==355==144==555, PDK_30s835271==Mokhtar2016==1==Mono==_A_12==12==498==509==298==709
OG0000703	PDK_30s1169911==MegaSSR==3==Compound==_T_10aatcattaatgaaagaaaaggagacttaaaccccactttcaagatttttttatcttcttctagtttcttttttagagattcgatttaagcggatt_A_11==116==1415==1530==1215==1730, PDK_30s835271==MegaSSR==2==Mono==_A_11==11==1672==1682==1472==1882	PDK_30s1169911==Mokhtar2016==3==Compound==_T_10aatcattaatgaaagaaaaggagacttaaaccccactttcaagatttttttatcttcttctagtttcttttttagagattcgatttaagcggatt_A_11==116==1415==1530==1215==1730, PDK_30s835271==Mokhtar2016==2==Mono==_A_11==11==1672==1682==1472==1882
OG0000704	PDK_30s838051==MegaSSR==2==Mono==_T_11==11==8324==8334==8124==8534, PDK_30s995181==MegaSSR==5==Mono==_A_10==10==5287==5296==5087==5496	PDK_30s838051==Mokhtar2016==2==Mono==_T_11==11==8324==8334==8124==8534, PDK_30s995181==Mokhtar2016==5==Mono==_A_10==10==5287==5296==5087==5496
OG0000705	PDK_30s884201==MegaSSR==2==Mono==_A_10==10==7649==7658==7449==7858, PDK_30s969581==MegaSSR==1==Mono==_A_10==10==554==563==354==763	PDK_30s884201==Mokhtar2016==2==Mono==_A_10==10==7649==7658==7449==7858, PDK_30s969581==Mokhtar2016==1==Mono==_A_10==10==554==563==354==763
OG0000706	PDK_30s674151==MegaSSR==1==Mono==_A_10==10==1097==1106==897==1306, PDK_30s836571==MegaSSR==1==Mono==_A_10==10==1282==1291==1082==1491	PDK_30s674151==Mokhtar2016==1==Mono==_A_10==10==1097==1106==897==1306, PDK_30s836571==Mokhtar2016==1==Mono==_A_10==10==1282==1291==1082==1491
OG0000707	PDK_30s1077291==MegaSSR==4==Di==_CT_8==16==2294==2309==2094==2509, PDK_30s1077291==MegaSSR==5==Mono==_T_10==10==2414==2423==2214==2623	PDK_30s1077291==Mokhtar2016==4==Di==_CT_8==16==2294==2309==2094==2509, PDK_30s1077291==Mokhtar2016==5==Mono==_T_10==10==2414==2423==2214==2623
OG0000708	PDK_30s744831==MegaSSR==1==Mono==_T_10==10==840==849==640==1049, PDK_30s910331==MegaSSR==1==Mono==_A_14==14==711==724==511==924	PDK_30s744831==Mokhtar2016==1==Mono==_T_10==10==840==849==640==1049, PDK_30s910331==Mokhtar2016==1==Mono==_A_14==14==711==724==511==924
OG0000709	PDK_30s706141==MegaSSR==1==Mono==_T_11==11==2872==2882==2672==3082, PDK_30s910331==MegaSSR==3==Mono==_A_11==11==8660==8670==8460==8870	PDK_30s706141==Mokhtar2016==1==Mono==_T_11==11==2872==2882==2672==3082, PDK_30s910331==Mokhtar2016==3==Mono==_A_11==11==8660==8670==8460==8870
OG0000710	PDK_30s1072571==MegaSSR==2==Mono==_T_11==11==1403==1413==1203==1613, PDK_30s825411==MegaSSR==2==Mono==_A_11==11==6033==6043==5833==6243	PDK_30s1072571==Mokhtar2016==2==Mono==_T_11==11==1403==1413==1203==1613, PDK_30s825411==Mokhtar2016==2==Mono==_A_11==11==6033==6043==5833==6243
OG0000711	PDK_30s867281==MegaSSR==1==Mono==_A_13==13==1026==1038==826==1238, PDK_30s867281==MegaSSR==2==Mono==_A_15==15==2397==2411==2197==2611	PDK_30s867281==Mokhtar2016==1==Mono==_A_13==13==1026==1038==826==1238, PDK_30s867281==Mokhtar2016==2==Mono==_A_15==15==2397==2411==2197==2611
OG0000712	PDK_30s1105021==MegaSSR==3==Mono==_A_10==10==8754==8763==8554==8963, PDK_30s1105021==MegaSSR==4==Mono==_A_11==11==8904==8914==8704==9114	PDK_30s1105021==Mokhtar2016==3==Mono==_A_10==10==8754==8763==8554==8963, PDK_30s1105021==Mokhtar2016==4==Mono==_A_11==11==8904==8914==8704==9114
OG0000713	PDK_30s729871==MegaSSR==2==Tri==_CTT_5==15==994==1008==794==1208, PDK_30s877671==MegaSSR==4==Tri==_AAG_5==15==1190==1204==990==1404	PDK_30s729871==Mokhtar2016==2==Tri==_CTT_5==15==994==1008==794==1208, PDK_30s877671==Mokhtar2016==4==Tri==_AAG_5==15==1190==1204==990==1404
OG0000714	PDK_30s729871==MegaSSR==3==Di==_TA_7==14==1274==1287==1074==1487, PDK_30s877671==MegaSSR==3==Di==_TA_7==14==911==924==711==1124	PDK_30s729871==Mokhtar2016==3==Di==_TA_7==14==1274==1287==1074==1487, PDK_30s877671==Mokhtar2016==3==Di==_TA_7==14==911==924==711==1124
OG0000715	PDK_30s779571==MegaSSR==1==Mono==_T_11==11==2752==2762==2552==2962, PDK_30s779571==MegaSSR==2==Mono==_T_10==10==3447==3456==3247==3656	PDK_30s779571==Mokhtar2016==1==Mono==_T_11==11==2752==2762==2552==2962, PDK_30s779571==Mokhtar2016==2==Mono==_T_10==10==3447==3456==3247==3656
OG0000716	PDK_30s1052481==MegaSSR==3==Di==_AG_6==12==9041==9052==8841==9252, PDK_30s1066911==MegaSSR==1==Di==_TC_8==16==351==366==151==566	PDK_30s1052481==Mokhtar2016==3==Di==_AG_6==12==9041==9052==8841==9252, PDK_30s1066911==Mokhtar2016==1==Di==_TC_8==16==351==366==151==566
OG0000717	PDK_30s65509574==MegaSSR==4==Mono==_T_10==10==9328==9337==9128==9537, PDK_30s934611==MegaSSR==12==Mono==_T_10==10==31660==31669==31460==31869	PDK_30s65509574==Mokhtar2016==4==Mono==_T_10==10==9328==9337==9128==9537, PDK_30s934611==Mokhtar2016==12==Mono==_T_10==10==31660==31669==31460==31869
OG0000718	PDK_30s1023511==MegaSSR==2==Di==_AT_10==20==2315==2334==2115==2534, PDK_30s1023511==MegaSSR==3==Di==_AT_10==20==2992==3011==2792==3211	PDK_30s1023511==Mokhtar2016==2==Di==_AT_10==20==2315==2334==2115==2534, PDK_30s1023511==Mokhtar2016==3==Di==_AT_10==20==2992==3011==2792==3211
OG0000719	PDK_30s848601==MegaSSR==4==Mono==_T_10==10==7701==7710==7501==7910, PDK_30s848601==MegaSSR==5==Mono==_T_11==11==8966==8976==8766==9176	PDK_30s848601==Mokhtar2016==4==Mono==_T_10==10==7701==7710==7501==7910, PDK_30s848601==Mokhtar2016==5==Mono==_T_11==11==8966==8976==8766==9176
OG0000720	PDK_30s1008141==MegaSSR==2==Mono==_T_11==11==3076==3086==2876==3286, PDK_30s1008141==MegaSSR==3==Mono==_T_11==11==4466==4476==4266==4676	PDK_30s1008141==Mokhtar2016==2==Mono==_T_11==11==3076==3086==2876==3286, PDK_30s1008141==Mokhtar2016==3==Mono==_T_11==11==4466==4476==4266==4676
OG0000721	PDK_30s1004701==MegaSSR==3==Di==_AT_6==12==16122==16133==15922==16333, PDK_30s962291==MegaSSR==1==Di==_AT_6==12==2244==2255==2044==2455	PDK_30s1004701==Mokhtar2016==3==Di==_AT_6==12==16122==16133==15922==16333, PDK_30s962291==Mokhtar2016==1==Di==_AT_6==12==2244==2255==2044==2455
OG0000722	PDK_30s1159641==MegaSSR==1==Mono==_T_13==13==574==586==374==786, PDK_30s929761==MegaSSR==1==Mono==_A_13==13==2092==2104==1892==2304	PDK_30s1159641==Mokhtar2016==1==Mono==_T_13==13==574==586==374==786, PDK_30s929761==Mokhtar2016==1==Mono==_A_13==13==2092==2104==1892==2304
OG0000723	PDK_30s1189591==MegaSSR==1==Tri==_TCA_5==15==1782==1796==1582==1996, PDK_30s703601==MegaSSR==1==Tri==_TGA_5==15==1842==1856==1642==2056	PDK_30s1189591==Mokhtar2016==1==Tri==_TCA_5==15==1782==1796==1582==1996, PDK_30s703601==Mokhtar2016==1==Tri==_TGA_5==15==1842==1856==1642==2056
OG0000724	PDK_30s766481==MegaSSR==1==Mono==_A_14==14==232==245==32==445, PDK_30s771621==MegaSSR==4==Mono==_A_10==10==7610==7619==7410==7819	PDK_30s766481==Mokhtar2016==1==Mono==_A_14==14==232==245==32==445, PDK_30s771621==Mokhtar2016==4==Mono==_A_10==10==7610==7619==7410==7819
OG0000725	PDK_30s790261==MegaSSR==1==Compound==_T_11aagaaaaatatcagcagatcccaaaaaagagaaaaaaaataaaacgaaaaatgttgcctagggcttatg_A_10==90==2103==2192==1903==2392, PDK_30s823941==MegaSSR==1==Compound==_T_14aagaaaaagatcagcagatcccaaaaaagggaaaaaaaataaaacgaaaaatgttgcctagggcttatg_A_11==94==2155==2248==1955==2448	PDK_30s790261==Mokhtar2016==1==Compound==_T_11aagaaaaatatcagcagatcccaaaaaagagaaaaaaaataaaacgaaaaatgttgcctagggcttatg_A_10==90==2103==2192==1903==2392, PDK_30s823941==Mokhtar2016==1==Compound==_T_14aagaaaaagatcagcagatcccaaaaaagggaaaaaaaataaaacgaaaaatgttgcctagggcttatg_A_11==94==2155==2248==1955==2448
OG0000726	PDK_30s874511==MegaSSR==2==Tri==_CCA_5==15==850==864==650==1064, PDK_30s874511==MegaSSR==7==Tri==_CCA_6==18==2901==2918==2701==3118	PDK_30s874511==Mokhtar2016==2==Tri==_CCA_5==15==850==864==650==1064, PDK_30s874511==Mokhtar2016==7==Tri==_CCA_6==18==2901==2918==2701==3118
OG0000727	PDK_30s874511==MegaSSR==3==Di==_TC_9==18==1536==1553==1336==1753, PDK_30s874511==MegaSSR==8==Di==_TC_10==20==3589==3608==3389==3808	PDK_30s874511==Mokhtar2016==3==Di==_TC_9==18==1536==1553==1336==1753, PDK_30s874511==Mokhtar2016==8==Di==_TC_10==20==3589==3608==3389==3808
OG0000728	PDK_30s874511==MegaSSR==4==Di==_CT_24==48==1669==1716==1469==1916, PDK_30s874511==MegaSSR==9==Di==_CT_16==32==3725==3756==3525==3956	PDK_30s874511==Mokhtar2016==4==Di==_CT_24==48==1669==1716==1469==1916, PDK_30s874511==Mokhtar2016==9==Di==_CT_16==32==3725==3756==3525==3956
OG0000729	PDK_30s1031661==MegaSSR==3==Mono==_A_17==17==1662==1678==1462==1878, PDK_30s801491==MegaSSR==1==Mono==_A_10==10==369==378==169==578	PDK_30s1031661==Mokhtar2016==3==Mono==_A_17==17==1662==1678==1462==1878, PDK_30s801491==Mokhtar2016==1==Mono==_A_10==10==369==378==169==578
OG0000730	PDK_30s1031661==MegaSSR==5==Mono==_A_10==10==7720==7729==7520==7929, PDK_30s1170661==MegaSSR==3==Mono==_T_10==10==7468==7477==7268==7677	PDK_30s1031661==Mokhtar2016==5==Mono==_A_10==10==7720==7729==7520==7929, PDK_30s1170661==Mokhtar2016==3==Mono==_T_10==10==7468==7477==7268==7677
OG0000731	PDK_30s1135071==MegaSSR==1==Mono==_T_10==10==1002==1011==802==1211, PDK_30s905831==MegaSSR==1==Mono==_T_11==11==1352==1362==1152==1562	PDK_30s1135071==Mokhtar2016==1==Mono==_T_10==10==1002==1011==802==1211, PDK_30s905831==Mokhtar2016==1==Mono==_T_11==11==1352==1362==1152==1562
OG0000732	PDK_30s821691==MegaSSR==1==Compound==_A_11tcttccccttcacatgaagaaaacacccacagcagcccaacaa_T_10==64==810==873==610==1073, PDK_30s905831==MegaSSR==3==Compound==_A_12ttgttgggctgctgttggtgttttcttcatgtgaaggggaaga_T_12==67==2216==2282==2016==2482	PDK_30s821691==Mokhtar2016==1==Compound==_A_11tcttccccttcacatgaagaaaacacccacagcagcccaacaa_T_10==64==810==873==610==1073, PDK_30s905831==Mokhtar2016==3==Compound==_A_12ttgttgggctgctgttggtgttttcttcatgtgaaggggaaga_T_12==67==2216==2282==2016==2482
OG0000733	PDK_30s1015721==MegaSSR==1==Di==_GA_12==24==507==530==307==730, PDK_30s846921==MegaSSR==2==Di==_GA_9==18==690==707==490==907	PDK_30s1015721==Mokhtar2016==1==Di==_GA_12==24==507==530==307==730, PDK_30s846921==Mokhtar2016==2==Di==_GA_9==18==690==707==490==907
OG0000734	PDK_30s1066231==MegaSSR==1==Mono==_A_15==15==206==220==6==420, PDK_30s860401==MegaSSR==2==Mono==_T_13==13==5704==5716==5504==5916	PDK_30s1066231==Mokhtar2016==1==Mono==_A_15==15==206==220==6==420, PDK_30s860401==Mokhtar2016==2==Mono==_T_13==13==5704==5716==5504==5916
OG0000735	PDK_30s681061==MegaSSR==3==Mono==_T_14==14==4189==4202==3989==4402, PDK_30s927051==MegaSSR==1==Mono==_T_13==13==1822==1834==1622==2034	PDK_30s681061==Mokhtar2016==3==Mono==_T_14==14==4189==4202==3989==4402, PDK_30s927051==Mokhtar2016==1==Mono==_T_13==13==1822==1834==1622==2034
OG0000736	PDK_30s1004261==MegaSSR==5==Mono==_A_15==15==8665==8679==8465==8879, PDK_30s1004261==MegaSSR==6==Di==_AG_9==18==8783==8800==8583==9000	PDK_30s1004261==Mokhtar2016==5==Mono==_A_15==15==8665==8679==8465==8879, PDK_30s1004261==Mokhtar2016==6==Di==_AG_9==18==8783==8800==8583==9000
OG0000737	PDK_30s676251==MegaSSR==8==Mono==_A_10==10==9383==9392==9183==9592, PDK_30s819951==MegaSSR==2==Mono==_A_10==10==1163==1172==963==1372	PDK_30s676251==Mokhtar2016==8==Mono==_A_10==10==9383==9392==9183==9592, PDK_30s819951==Mokhtar2016==2==Mono==_A_10==10==1163==1172==963==1372
OG0000738	PDK_30s1068781==MegaSSR==2==Mono==_A_12==12==9817==9828==9617==10028, PDK_30s1082021==MegaSSR==1==Mono==_A_12==12==492==503==292==703	PDK_30s1068781==Mokhtar2016==2==Mono==_A_12==12==9817==9828==9617==10028, PDK_30s1082021==Mokhtar2016==1==Mono==_A_12==12==492==503==292==703
OG0000739	PDK_30s1104741==MegaSSR==1==Di==_TA_14==28==268==295==68==495, PDK_30s1188191==MegaSSR==1==Compound==_TA_13nnnnnnnnnnnnnnnnnnnnnnnnnnnnnnnnnnnnnnnnnnnnnnnnnnnnnnnnnnnnnnnnnnnnnnnnnnnnnnnnnnnnnnnnnnnnn_AT_11==141==4201==4341==4001==4541	PDK_30s1104741==Mokhtar2016==1==Di==_TA_14==28==268==295==68==495, PDK_30s1188191==Mokhtar2016==1==Compound==_TA_13nnnnnnnnnnnnnnnnnnnnnnnnnnnnnnnnnnnnnnnnnnnnnnnnnnnnnnnnnnnnnnnnnnnnnnnnnnnnnnnnnnnnnnnnnnnnn_AT_11==141==4201==4341==4001==4541
OG0000740	PDK_30s757131==MegaSSR==1==Mono==_C_11==11==497==507==297==707, PDK_30s757391==MegaSSR==4==Mono==_G_11==11==6766==6776==6566==6976	PDK_30s757131==Mokhtar2016==1==Mono==_C_11==11==497==507==297==707, PDK_30s757391==Mokhtar2016==4==Mono==_G_11==11==6766==6776==6566==6976
OG0000741	PDK_30s1208071==MegaSSR==1==Mono==_T_10==10==312==321==112==521, PDK_30s757391==MegaSSR==5==Mono==_T_11==11==9229==9239==9029==9439	PDK_30s1208071==Mokhtar2016==1==Mono==_T_10==10==312==321==112==521, PDK_30s757391==Mokhtar2016==5==Mono==_T_11==11==9229==9239==9029==9439
OG0000742	PDK_30s1195771==MegaSSR==1==Mono==_A_13==13==250==262==50==462, PDK_30s813591==MegaSSR==2==Compound==_T_14_TGA_5*==28==946==973==746==1173	PDK_30s1195771==Mokhtar2016==1==Mono==_A_13==13==250==262==50==462, PDK_30s813591==Mokhtar2016==2==Compound==_T_14_TGA_5*==28==946==973==746==1173
OG0000743	PDK_30s957381==MegaSSR==1==Mono==_A_10==10==711==720==511==920, PDK_30s965181==MegaSSR==4==Mono==_T_10==10==1943==1952==1743==2152	PDK_30s957381==Mokhtar2016==1==Mono==_A_10==10==711==720==511==920, PDK_30s965181==Mokhtar2016==4==Mono==_T_10==10==1943==1952==1743==2152
OG0000744	PDK_30s1134681==MegaSSR==2==Mono==_A_10==10==4554==4563==4354==4763, PDK_30s1134681==MegaSSR==3==Compound==_T_14c_A_10==25==4684==4708==4484==4908	PDK_30s1134681==Mokhtar2016==2==Mono==_A_10==10==4554==4563==4354==4763, PDK_30s1134681==Mokhtar2016==3==Compound==_T_14c_A_10==25==4684==4708==4484==4908
OG0000745	PDK_30s1027451==MegaSSR==2==Di==_AG_8==16==1909==1924==1709==2124, PDK_30s1198261==MegaSSR==6==Di==_TC_8==16==4530==4545==4330==4745	PDK_30s1027451==Mokhtar2016==2==Di==_AG_8==16==1909==1924==1709==2124, PDK_30s1198261==Mokhtar2016==6==Di==_TC_8==16==4530==4545==4330==4745
OG0000746	PDK_30s1045131==MegaSSR==2==Mono==_A_16==16==3265==3280==3065==3480, PDK_30s963231==MegaSSR==1==Mono==_A_12==12==851==862==651==1062	PDK_30s1045131==Mokhtar2016==2==Mono==_A_16==16==3265==3280==3065==3480, PDK_30s963231==Mokhtar2016==1==Mono==_A_12==12==851==862==651==1062
OG0000747	PDK_30s1031251==MegaSSR==2==Compound==_A_11tctaattttattt_A_10==34==461==494==261==694, PDK_30s925671==MegaSSR==2==Compound==_T_10aaataaaattaga_T_11==34==1903==1936==1703==2136	PDK_30s1031251==Mokhtar2016==2==Compound==_A_11tctaattttattt_A_10==34==461==494==261==694, PDK_30s925671==Mokhtar2016==2==Compound==_T_10aaataaaattaga_T_11==34==1903==1936==1703==2136
OG0000748	PDK_30s692131==MegaSSR==2==Di==_TC_10==20==2717==2736==2517==2936, PDK_30s963061==MegaSSR==5==Di==_GA_10==20==7109==7128==6909==7328	PDK_30s692131==Mokhtar2016==2==Di==_TC_10==20==2717==2736==2517==2936, PDK_30s963061==Mokhtar2016==5==Di==_GA_10==20==7109==7128==6909==7328
OG0000749	PDK_30s1169871==MegaSSR==1==Tri==_CCT_5==15==887==901==687==1101, PDK_30s683781==MegaSSR==4==Tri==_CCT_5==15==4077==4091==3877==4291	PDK_30s1169871==Mokhtar2016==1==Tri==_CCT_5==15==887==901==687==1101, PDK_30s683781==Mokhtar2016==4==Tri==_CCT_5==15==4077==4091==3877==4291
OG0000750	PDK_30s1200811==MegaSSR==1==Mono==_A_11==11==267==277==67==477, PDK_30s683781==MegaSSR==5==Mono==_T_11==11==5081==5091==4881==5291	PDK_30s1200811==Mokhtar2016==1==Mono==_A_11==11==267==277==67==477, PDK_30s683781==Mokhtar2016==5==Mono==_T_11==11==5081==5091==4881==5291
OG0000751	PDK_30s663691==MegaSSR==26==Tetra==_ATAC_6==24==51752==51775==51552==51975, PDK_30s845361==MegaSSR==1==Compound==_AT_6_ATA_7*==31==1422==1452==1222==1652	PDK_30s663691==Mokhtar2016==26==Tetra==_ATAC_6==24==51752==51775==51552==51975, PDK_30s845361==Mokhtar2016==1==Compound==_AT_6_ATA_7*==31==1422==1452==1222==1652
OG0000752	PDK_30s1143871==MegaSSR==1==Mono==_T_10==10==1192==1201==992==1401, PDK_30s888531==MegaSSR==1==Mono==_A_10==10==757==766==557==966	PDK_30s1143871==Mokhtar2016==1==Mono==_T_10==10==1192==1201==992==1401, PDK_30s888531==Mokhtar2016==1==Mono==_A_10==10==757==766==557==966
OG0000753	PDK_30s1080801==MegaSSR==1==Mono==_A_13==13==1249==1261==1049==1461, PDK_30s798901==MegaSSR==3==Mono==_T_13==13==2564==2576==2364==2776	PDK_30s1080801==Mokhtar2016==1==Mono==_A_13==13==1249==1261==1049==1461, PDK_30s798901==Mokhtar2016==3==Mono==_T_13==13==2564==2576==2364==2776
OG0000754	PDK_30s696051==MegaSSR==6==Compound==_T_20caaaaaaaaa_G_15aagggaaaa_C_10==64==10118==10181==9918==10381, PDK_30s699931==MegaSSR==2==Mono==_A_30==30==10143==10172==9943==10372	PDK_30s696051==Mokhtar2016==6==Compound==_T_20caaaaaaaaa_G_15aagggaaaa_C_10==64==10118==10181==9918==10381, PDK_30s699931==Mokhtar2016==2==Mono==_A_30==30==10143==10172==9943==10372
OG0000755	PDK_30s1088911==MegaSSR==2==Mono==_A_11==11==6013==6023==5813==6223, PDK_30s1088911==MegaSSR==3==Di==_TA_10==20==6240==6259==6040==6459	PDK_30s1088911==Mokhtar2016==2==Mono==_A_11==11==6013==6023==5813==6223, PDK_30s1088911==Mokhtar2016==3==Di==_TA_10==20==6240==6259==6040==6459
OG0000756	PDK_30s736381==MegaSSR==1==Mono==_A_10==10==5899==5908==5699==6108, PDK_30s736381==MegaSSR==4==Mono==_A_10==10==8458==8467==8258==8667	PDK_30s736381==Mokhtar2016==1==Mono==_A_10==10==5899==5908==5699==6108, PDK_30s736381==Mokhtar2016==4==Mono==_A_10==10==8458==8467==8258==8667
OG0000757	PDK_30s731491==MegaSSR==3==Di==_TA_6==12==2151==2162==1951==2362, PDK_30s736381==MegaSSR==3==Di==_TA_6==12==6693==6704==6493==6904	PDK_30s731491==Mokhtar2016==3==Di==_TA_6==12==2151==2162==1951==2362, PDK_30s736381==Mokhtar2016==3==Di==_TA_6==12==6693==6704==6493==6904
OG0000758	PDK_30s1181871==MegaSSR==3==Mono==_T_10==10==3890==3899==3690==4099, PDK_30s1181871==MegaSSR==4==Mono==_T_10==10==5857==5866==5657==6066	PDK_30s1181871==Mokhtar2016==3==Mono==_T_10==10==3890==3899==3690==4099, PDK_30s1181871==Mokhtar2016==4==Mono==_T_10==10==5857==5866==5657==6066
OG0000759	PDK_30s806061==MegaSSR==2==Di==_TA_9==18==4793==4810==4593==5010, PDK_30s930881==MegaSSR==5==Di==_TA_11==22==12008==12029==11808==12229	PDK_30s806061==Mokhtar2016==2==Di==_TA_9==18==4793==4810==4593==5010, PDK_30s930881==Mokhtar2016==5==Di==_TA_11==22==12008==12029==11808==12229
OG0000760	PDK_30s786971==MegaSSR==5==Di==_AG_6==12==7126==7137==6926==7337, PDK_30s786971==MegaSSR==6==Mono==_T_11==11==7256==7266==7056==7466	PDK_30s786971==Mokhtar2016==5==Di==_AG_6==12==7126==7137==6926==7337, PDK_30s786971==Mokhtar2016==6==Mono==_T_11==11==7256==7266==7056==7466
OG0000761	PDK_30s1201911==MegaSSR==5==Compound==_T_10c_T_13==24==5459==5482==5259==5682, PDK_30s1201911==MegaSSR==7==Mono==_T_39==39==6154==6192==5954==6392	PDK_30s1201911==Mokhtar2016==5==Compound==_T_10c_T_13==24==5459==5482==5259==5682, PDK_30s1201911==Mokhtar2016==7==Mono==_T_39==39==6154==6192==5954==6392
OG0000762	PDK_30s720101==MegaSSR==1==Di==_AT_8==16==1==16==-199==216, PDK_30s720101==MegaSSR==6==Di==_CT_7==14==9849==9862==9649==10062	PDK_30s720101==Mokhtar2016==1==Di==_AT_8==16==1==16==-199==216, PDK_30s720101==Mokhtar2016==6==Di==_CT_7==14==9849==9862==9649==10062
OG0000763	PDK_30s727621==MegaSSR==1==Di==_TC_6==12==4291==4302==4091==4502, PDK_30s998061==MegaSSR==1==Di==_TC_6==12==1305==1316==1105==1516	PDK_30s727621==Mokhtar2016==1==Di==_TC_6==12==4291==4302==4091==4502, PDK_30s998061==Mokhtar2016==1==Di==_TC_6==12==1305==1316==1105==1516
OG0000764	PDK_30s736751==MegaSSR==5==Mono==_A_14==14==8240==8253==8040==8453, PDK_30s876481==MegaSSR==6==Mono==_T_14==14==12512==12525==12312==12725	PDK_30s736751==Mokhtar2016==5==Mono==_A_14==14==8240==8253==8040==8453, PDK_30s876481==Mokhtar2016==6==Mono==_T_14==14==12512==12525==12312==12725
OG0000765	PDK_30s736751==MegaSSR==6==Di==_TA_7==14==8810==8823==8610==9023, PDK_30s876481==MegaSSR==5==Di==_AT_10==20==11934==11953==11734==12153	PDK_30s736751==Mokhtar2016==6==Di==_TA_7==14==8810==8823==8610==9023, PDK_30s876481==Mokhtar2016==5==Di==_AT_10==20==11934==11953==11734==12153
OG0000766	PDK_30s1192181==MegaSSR==1==Mono==_A_13==13==3729==3741==3529==3941, PDK_30s872441==MegaSSR==1==Mono==_A_14==14==262==275==62==475	PDK_30s1192181==Mokhtar2016==1==Mono==_A_13==13==3729==3741==3529==3941, PDK_30s872441==Mokhtar2016==1==Mono==_A_14==14==262==275==62==475
OG0000767	PDK_30s1192181==MegaSSR==3==Compound==_A_11taaaagaaaaagacataaaagcgtctataccctgtgactattgtcttcaggttatcatgtcccctttctggtttaactcgtttgagttgtcctaatactc_T_10==121==7659==7779==7459==7979, PDK_30s1192181==MegaSSR==5==Mono==_A_11==11==9128==9138==8928==9338	PDK_30s1192181==Mokhtar2016==3==Compound==_A_11taaaagaaaaagacataaaagcgtctataccctgtgactattgtcttcaggttatcatgtcccctttctggtttaactcgtttgagttgtcctaatactc_T_10==121==7659==7779==7459==7979, PDK_30s1192181==Mokhtar2016==5==Mono==_A_11==11==9128==9138==8928==9338
OG0000768	PDK_30s1126021==MegaSSR==2==Mono==_A_10==10==2387==2396==2187==2596, PDK_30s957581==MegaSSR==1==Mono==_A_10==10==810==819==610==1019	PDK_30s1126021==Mokhtar2016==2==Mono==_A_10==10==2387==2396==2187==2596, PDK_30s957581==Mokhtar2016==1==Mono==_A_10==10==810==819==610==1019
OG0000769	PDK_30s1176731==MegaSSR==1==Mono==_A_12==12==847==858==647==1058, PDK_30s664571==MegaSSR==2==Mono==_A_10==10==3570==3579==3370==3779	PDK_30s1176731==Mokhtar2016==1==Mono==_A_12==12==847==858==647==1058, PDK_30s664571==Mokhtar2016==2==Mono==_A_10==10==3570==3579==3370==3779
OG0000770	PDK_30s863461==MegaSSR==2==Mono==_A_10==10==2174==2183==1974==2383, PDK_30s958851==MegaSSR==2==Mono==_T_12==12==370==381==170==581	PDK_30s863461==Mokhtar2016==2==Mono==_A_10==10==2174==2183==1974==2383, PDK_30s958851==Mokhtar2016==2==Mono==_T_12==12==370==381==170==581
OG0000771	PDK_30s789541==MegaSSR==5==Mono==_A_12==12==2753==2764==2553==2964, PDK_30s821231==MegaSSR==9==Mono==_A_12==12==8051==8062==7851==8262	PDK_30s789541==Mokhtar2016==5==Mono==_A_12==12==2753==2764==2553==2964, PDK_30s821231==Mokhtar2016==9==Mono==_A_12==12==8051==8062==7851==8262
OG0000772	PDK_30s1044781==MegaSSR==1==Mono==_T_10==10==350==359==150==559, PDK_30s1070771==MegaSSR==1==Mono==_A_10==10==2572==2581==2372==2781	PDK_30s1044781==Mokhtar2016==1==Mono==_T_10==10==350==359==150==559, PDK_30s1070771==Mokhtar2016==1==Mono==_A_10==10==2572==2581==2372==2781
OG0000773	PDK_30s1046891==MegaSSR==7==Tri==_TCT_7==21==6619==6639==6419==6839, PDK_30s1048481==MegaSSR==2==Tri==_AAG_6==18==694==711==494==911	PDK_30s1046891==Mokhtar2016==7==Tri==_TCT_7==21==6619==6639==6419==6839, PDK_30s1048481==Mokhtar2016==2==Tri==_AAG_6==18==694==711==494==911
OG0000774	PDK_30s1046891==MegaSSR==10==Mono==_A_12==12==9420==9431==9220==9631, PDK_30s976741==MegaSSR==2==Mono==_A_10==10==1482==1491==1282==1691	PDK_30s1046891==Mokhtar2016==10==Mono==_A_12==12==9420==9431==9220==9631, PDK_30s976741==Mokhtar2016==2==Mono==_A_10==10==1482==1491==1282==1691
OG0000775	PDK_30s698651==MegaSSR==4==Mono==_A_10==10==5983==5992==5783==6192, PDK_30s698651==MegaSSR==5==Mono==_A_11==11==6104==6114==5904==6314	PDK_30s698651==Mokhtar2016==4==Mono==_A_10==10==5983==5992==5783==6192, PDK_30s698651==Mokhtar2016==5==Mono==_A_11==11==6104==6114==5904==6314
OG0000776	PDK_30s1110261==MegaSSR==1==Mono==_T_10==10==23==32==-177==232, PDK_30s776011==MegaSSR==2==Compound==_T_13gtccaagagataaatttcagaatttgcaacacttatttgatggacatgtcaaaattaaataaataaataaaaatagtag_A_10==102==6342==6443==6142==6643	PDK_30s1110261==Mokhtar2016==1==Mono==_T_10==10==23==32==-177==232, PDK_30s776011==Mokhtar2016==2==Compound==_T_13gtccaagagataaatttcagaatttgcaacacttatttgatggacatgtcaaaattaaataaataaataaaaatagtag_A_10==102==6342==6443==6142==6643
OG0000777	PDK_30s1043941==MegaSSR==5==Di==_TC_6==12==2850==2861==2650==3061, PDK_30s1043941==MegaSSR==7==Di==_TC_6==12==4133==4144==3933==4344	PDK_30s1043941==Mokhtar2016==5==Di==_TC_6==12==2850==2861==2650==3061, PDK_30s1043941==Mokhtar2016==7==Di==_TC_6==12==4133==4144==3933==4344
OG0000778	PDK_30s1043941==MegaSSR==12==Compound==_AT_7ttaattaaaataaagaattttaatatgtaaaatatgcagatggcctttgttg_T_10aaatttgaatttgattgatttattatttttttatttgacaaagaaaagaacccgatatgatggttgctgtaacggtttgtaagcttcca_T_10==175==6887==7061==6687==7261, PDK_30s741351==MegaSSR==1==Compound==_A_10tggaagcttacaaaccgttacagcaaccatcatatcgggttcttttctttgtcaaataaaaaaataataaatcaatcaaattcaaattt_A_10caacaaaggccatctgcatattttacatattaaaatt…	PDK_30s1043941==Mokhtar2016==12==Compound==_AT_7ttaattaaaataaagaattttaatatgtaaaatatgcagatggcctttgttg_T_10aaatttgaatttgattgatttattatttttttatttgacaaagaaaagaacccgatatgatggttgctgtaacggtttgtaagcttcca_T_10==175==6887==7061==6687==7261, PDK_30s741351==Mokhtar2016==1==Compound==_A_10tggaagcttacaaaccgttacagcaaccatcatatcgggttcttttctttgtcaaataaaaaaataataaatcaatcaaattcaaattt_A_10caacaaaggccatctgcatattttacata…
OG0000779	PDK_30s752581==MegaSSR==3==Mono==_A_10==10==5110==5119==4910==5319, PDK_30s752582==MegaSSR==1==Mono==_A_10==10==365==374==165==574	PDK_30s752581==Mokhtar2016==3==Mono==_A_10==10==5110==5119==4910==5319, PDK_30s752582==Mokhtar2016==1==Mono==_A_10==10==365==374==165==574
OG0000780	PDK_30s735451==MegaSSR==3==Di==_CT_7==14==551==564==351==764, PDK_30s980491==MegaSSR==4==Di==_CT_9==18==2531==2548==2331==2748	PDK_30s735451==Mokhtar2016==3==Di==_CT_7==14==551==564==351==764, PDK_30s980491==Mokhtar2016==4==Di==_CT_9==18==2531==2548==2331==2748
OG0000781	PDK_30s1118101==MegaSSR==1==Mono==_C_25==25==4875==4899==4675==5099, PDK_30s1118101==MegaSSR==2==Mono==_A_10==10==5053==5062==4853==5262	PDK_30s1118101==Mokhtar2016==1==Mono==_C_25==25==4875==4899==4675==5099, PDK_30s1118101==Mokhtar2016==2==Mono==_A_10==10==5053==5062==4853==5262
OG0000782	PDK_30s1011341==MegaSSR==2==Tri==_CTT_6==18==8558==8575==8358==8775, PDK_30s839321==MegaSSR==1==Tri==_CTT_6==18==360==377==160==577	PDK_30s1011341==Mokhtar2016==2==Tri==_CTT_6==18==8558==8575==8358==8775, PDK_30s839321==Mokhtar2016==1==Tri==_CTT_6==18==360==377==160==577
OG0000783	PDK_30s655741==MegaSSR==1==Di==_TA_8==16==1430==1445==1230==1645, PDK_30s655741==MegaSSR==2==Di==_TA_6==12==1646==1657==1446==1857	PDK_30s655741==Mokhtar2016==1==Di==_TA_8==16==1430==1445==1230==1645, PDK_30s655741==Mokhtar2016==2==Di==_TA_6==12==1646==1657==1446==1857
OG0000784	PDK_30s1120481==MegaSSR==1==Mono==_T_11==11==321==331==121==531, PDK_30s707663==MegaSSR==1==Mono==_A_10==10==3813==3822==3613==4022	PDK_30s1120481==Mokhtar2016==1==Mono==_T_11==11==321==331==121==531, PDK_30s707663==Mokhtar2016==1==Mono==_A_10==10==3813==3822==3613==4022
OG0000785	PDK_30s1200751==MegaSSR==4==Di==_AC_6==12==7860==7871==7660==8071, PDK_30s936541==MegaSSR==2==Compound==_TG_9_TA_10==38==4212==4249==4012==4449	PDK_30s1200751==Mokhtar2016==4==Di==_AC_6==12==7860==7871==7660==8071, PDK_30s936541==Mokhtar2016==2==Compound==_TG_9_TA_10==38==4212==4249==4012==4449
OG0000786	PDK_30s906701==MegaSSR==1==Mono==_A_13==13==1402==1414==1202==1614, PDK_30s995671==MegaSSR==3==Mono==_A_10==10==1977==1986==1777==2186	PDK_30s906701==Mokhtar2016==1==Mono==_A_13==13==1402==1414==1202==1614, PDK_30s995671==Mokhtar2016==3==Mono==_A_10==10==1977==1986==1777==2186
OG0000787	PDK_30s1104101==MegaSSR==2==Mono==_A_12==12==5612==5623==5412==5823, PDK_30s813921==MegaSSR==3==Mono==_A_13==13==844==856==644==1056	PDK_30s1104101==Mokhtar2016==2==Mono==_A_12==12==5612==5623==5412==5823, PDK_30s813921==Mokhtar2016==3==Mono==_A_13==13==844==856==644==1056
OG0000788	PDK_30s891671==MegaSSR==2==Di==_TA_8==16==2448==2463==2248==2663, PDK_30s902801==MegaSSR==2==Compound==_TA_9_CA_9==36==903==938==703==1138	PDK_30s891671==Mokhtar2016==2==Di==_TA_8==16==2448==2463==2248==2663, PDK_30s902801==Mokhtar2016==2==Compound==_TA_9_CA_9==36==903==938==703==1138
OG0000789	PDK_30s1128471==MegaSSR==1==Mono==_A_14==14==496==509==296==709, PDK_30s891671==MegaSSR==5==Compound==_A_15tctgtttgtataattttcagagcaatatgactttcctaaaagactattttttgtgaagaa_T_11==86==9106==9191==8906==9391	PDK_30s1128471==Mokhtar2016==1==Mono==_A_14==14==496==509==296==709, PDK_30s891671==Mokhtar2016==5==Compound==_A_15tctgtttgtataattttcagagcaatatgactttcctaaaagactattttttgtgaagaa_T_11==86==9106==9191==8906==9391
OG0000790	PDK_30s715801==MegaSSR==2==Di==_TC_10==20==8025==8044==7825==8244, PDK_30s715801==MegaSSR==3==Di==_TC_9==18==8267==8284==8067==8484	PDK_30s715801==Mokhtar2016==2==Di==_TC_10==20==8025==8044==7825==8244, PDK_30s715801==Mokhtar2016==3==Di==_TC_9==18==8267==8284==8067==8484
OG0000791	PDK_30s1142611==MegaSSR==4==Mono==_T_13==13==8416==8428==8216==8628, PDK_30s719451==MegaSSR==7==Mono==_A_13==13==18219==18231==18019==18431	PDK_30s1142611==Mokhtar2016==4==Mono==_T_13==13==8416==8428==8216==8628, PDK_30s719451==Mokhtar2016==7==Mono==_A_13==13==18219==18231==18019==18431
OG0000792	PDK_30s657521==MegaSSR==11==Mono==_T_16==16==29713==29728==29513==29928, PDK_30s963021==MegaSSR==2==Mono==_T_16==16==2167==2182==1967==2382	PDK_30s657521==Mokhtar2016==11==Mono==_T_16==16==29713==29728==29513==29928, PDK_30s963021==Mokhtar2016==2==Mono==_T_16==16==2167==2182==1967==2382
OG0000793	PDK_30s688321==MegaSSR==2==Mono==_A_10==10==1048==1057==848==1257, PDK_30s963021==MegaSSR==4==Mono==_A_10==10==2970==2979==2770==3179	PDK_30s688321==Mokhtar2016==2==Mono==_A_10==10==1048==1057==848==1257, PDK_30s963021==Mokhtar2016==4==Mono==_A_10==10==2970==2979==2770==3179
OG0000794	PDK_30s1113351==MegaSSR==1==Compound==_A_13g_A_10==24==1227==1250==1027==1450, PDK_30s734181==MegaSSR==2==Compound==_T_10c_T_15==26==1446==1471==1246==1671	PDK_30s1113351==Mokhtar2016==1==Compound==_A_13g_A_10==24==1227==1250==1027==1450, PDK_30s734181==Mokhtar2016==2==Compound==_T_10c_T_15==26==1446==1471==1246==1671
OG0000795	PDK_30s826251==MegaSSR==6==Mono==_T_12==12==3021==3032==2821==3232, PDK_30s851391==MegaSSR==4==Mono==_T_10==10==4215==4224==4015==4424	PDK_30s826251==Mokhtar2016==6==Mono==_T_12==12==3021==3032==2821==3232, PDK_30s851391==Mokhtar2016==4==Mono==_T_10==10==4215==4224==4015==4424
OG0000796	PDK_30s65509335==MegaSSR==4==Tri==_GAG_6==18==9181==9198==8981==9398, PDK_30s886061==MegaSSR==2==Tri==_CCT_6==18==6609==6626==6409==6826	PDK_30s65509335==Mokhtar2016==4==Tri==_GAG_6==18==9181==9198==8981==9398, PDK_30s886061==Mokhtar2016==2==Tri==_CCT_6==18==6609==6626==6409==6826
OG0000797	PDK_30s1083111==MegaSSR==1==Di==_TA_8==16==1058==1073==858==1273, PDK_30s868421==MegaSSR==1==Di==_TA_9==18==946==963==746==1163	PDK_30s1083111==Mokhtar2016==1==Di==_TA_8==16==1058==1073==858==1273, PDK_30s868421==Mokhtar2016==1==Di==_TA_9==18==946==963==746==1163
OG0000798	PDK_30s844351==MegaSSR==4==Mono==_A_16==16==5720==5735==5520==5935, PDK_30s844351==MegaSSR==7==Mono==_A_10==10==8076==8085==7876==8285	PDK_30s844351==Mokhtar2016==4==Mono==_A_16==16==5720==5735==5520==5935, PDK_30s844351==Mokhtar2016==7==Mono==_A_10==10==8076==8085==7876==8285
OG0000799	PDK_30s1053261==MegaSSR==3==Di==_TC_9==18==6851==6868==6651==7068, PDK_30s804371==MegaSSR==3==Di==_AG_9==18==8385==8402==8185==8602	PDK_30s1053261==Mokhtar2016==3==Di==_TC_9==18==6851==6868==6651==7068, PDK_30s804371==Mokhtar2016==3==Di==_AG_9==18==8385==8402==8185==8602
OG0000800	PDK_30s772941==MegaSSR==1==Mono==_T_11==11==216==226==16==426, PDK_30s846361==MegaSSR==1==Mono==_T_11==11==215==225==15==425	PDK_30s772941==Mokhtar2016==1==Mono==_T_11==11==216==226==16==426, PDK_30s846361==Mokhtar2016==1==Mono==_T_11==11==215==225==15==425
OG0000801	PDK_30s772941==MegaSSR==3==Mono==_T_11==11==2420==2430==2220==2630, PDK_30s772941==MegaSSR==4==Di==_GT_8==16==2555==2570==2355==2770	PDK_30s772941==Mokhtar2016==3==Mono==_T_11==11==2420==2430==2220==2630, PDK_30s772941==Mokhtar2016==4==Di==_GT_8==16==2555==2570==2355==2770
OG0000802	PDK_30s1075621==MegaSSR==1==Mono==_A_12==12==2684==2695==2484==2895, PDK_30s1075621==MegaSSR==2==Mono==_A_11==11==3515==3525==3315==3725	PDK_30s1075621==Mokhtar2016==1==Mono==_A_12==12==2684==2695==2484==2895, PDK_30s1075621==Mokhtar2016==2==Mono==_A_11==11==3515==3525==3315==3725
OG0000803	PDK_30s1156511==MegaSSR==5==Compound==_T_11nnnnnnnnnnnnnnnnnnnnnnnnnnnnnnnnnnnnnnnnnnnnnnnnnnnnnnnnnnnn_AGA_9==98==4808==4905==4608==5105, PDK_30s1156511==MegaSSR==6==Di==_TC_10==20==5054==5073==4854==5273	PDK_30s1156511==Mokhtar2016==5==Compound==_T_11nnnnnnnnnnnnnnnnnnnnnnnnnnnnnnnnnnnnnnnnnnnnnnnnnnnnnnnnnnnn_AGA_9==98==4808==4905==4608==5105, PDK_30s1156511==Mokhtar2016==6==Di==_TC_10==20==5054==5073==4854==5273
OG0000804	PDK_30s896351==MegaSSR==1==Mono==_A_18==18==834==851==634==1051, PDK_30s896351==MegaSSR==2==Tri==_CAG_5==15==971==985==771==1185	PDK_30s896351==Mokhtar2016==1==Mono==_A_18==18==834==851==634==1051, PDK_30s896351==Mokhtar2016==2==Tri==_CAG_5==15==971==985==771==1185
OG0000805	PDK_30s1138021==MegaSSR==2==Compound==_A_11ttagaaaagaaataatacaagaagaacaatagatgccccatttattg_T_15==73==3006==3078==2806==3278, PDK_30s745111==MegaSSR==2==Compound==_A_14caataaatggggcatctattgttcttcttgtattatttcttttctaa_T_11==72==1193==1264==993==1464	PDK_30s1138021==Mokhtar2016==2==Compound==_A_11ttagaaaagaaataatacaagaagaacaatagatgccccatttattg_T_15==73==3006==3078==2806==3278, PDK_30s745111==Mokhtar2016==2==Compound==_A_14caataaatggggcatctattgttcttcttgtattatttcttttctaa_T_11==72==1193==1264==993==1464
OG0000806	PDK_30s1051571==MegaSSR==1==Mono==_A_14==14==2835==2848==2635==3048, PDK_30s1064081==MegaSSR==2==Mono==_T_10==10==5087==5096==4887==5296	PDK_30s1051571==Mokhtar2016==1==Mono==_A_14==14==2835==2848==2635==3048, PDK_30s1064081==Mokhtar2016==2==Mono==_T_10==10==5087==5096==4887==5296
OG0000807	PDK_30s1190361==MegaSSR==4==Mono==_A_17==17==3406==3422==3206==3622, PDK_30s963431==MegaSSR==1==Mono==_A_15==15==925==939==725==1139	PDK_30s1190361==Mokhtar2016==4==Mono==_A_17==17==3406==3422==3206==3622, PDK_30s963431==Mokhtar2016==1==Mono==_A_15==15==925==939==725==1139
OG0000808	PDK_30s671351==MegaSSR==2==Mono==_A_17==17==1408==1424==1208==1624, PDK_30s953741==MegaSSR==1==Mono==_A_16==16==304==319==104==519	PDK_30s671351==Mokhtar2016==2==Mono==_A_17==17==1408==1424==1208==1624, PDK_30s953741==Mokhtar2016==1==Mono==_A_16==16==304==319==104==519
OG0000809	PDK_30s1047641==MegaSSR==4==Di==_GA_10==20==5608==5627==5408==5827, PDK_30s936731==MegaSSR==2==Di==_TC_8==16==815==830==615==1030	PDK_30s1047641==Mokhtar2016==4==Di==_GA_10==20==5608==5627==5408==5827, PDK_30s936731==Mokhtar2016==2==Di==_TC_8==16==815==830==615==1030
OG0000810	PDK_30s1079871==MegaSSR==6==Tri==_ATT_5==15==6817==6831==6617==7031, PDK_30s671531==MegaSSR==2==Tri==_ATT_5==15==492==506==292==706	PDK_30s1079871==Mokhtar2016==6==Tri==_ATT_5==15==6817==6831==6617==7031, PDK_30s671531==Mokhtar2016==2==Tri==_ATT_5==15==492==506==292==706
OG0000811	PDK_30s687371==MegaSSR==3==Mono==_T_11==11==3378==3388==3178==3588, PDK_30s687371==MegaSSR==4==Mono==_T_11==11==5630==5640==5430==5840	PDK_30s687371==Mokhtar2016==3==Mono==_T_11==11==3378==3388==3178==3588, PDK_30s687371==Mokhtar2016==4==Mono==_T_11==11==5630==5640==5430==5840
OG0000812	PDK_30s1197031==MegaSSR==6==Compound==_AT_6_AC_6==24==6137==6160==5937==6360, PDK_30s1197031==MegaSSR==7==Di==_AG_12==24==6285==6308==6085==6508	PDK_30s1197031==Mokhtar2016==6==Compound==_AT_6_AC_6==24==6137==6160==5937==6360, PDK_30s1197031==Mokhtar2016==7==Di==_AG_12==24==6285==6308==6085==6508
OG0000813	PDK_30s1116581==MegaSSR==2==Mono==_T_11==11==1334==1344==1134==1544, PDK_30s683211==MegaSSR==1==Mono==_A_10==10==449==458==249==658	PDK_30s1116581==Mokhtar2016==2==Mono==_T_11==11==1334==1344==1134==1544, PDK_30s683211==Mokhtar2016==1==Mono==_A_10==10==449==458==249==658
OG0000814	PDK_30s1116581==MegaSSR==3==Mono==_T_22==22==5399==5420==5199==5620, PDK_30s1116581==MegaSSR==4==Mono==_T_10==10==5635==5644==5435==5844	PDK_30s1116581==Mokhtar2016==3==Mono==_T_22==22==5399==5420==5199==5620, PDK_30s1116581==Mokhtar2016==4==Mono==_T_10==10==5635==5644==5435==5844
OG0000815	PDK_30s1116581==MegaSSR==5==Mono==_T_11==11==6236==6246==6036==6446, PDK_30s1116581==MegaSSR==6==Mono==_T_10==10==6362==6371==6162==6571	PDK_30s1116581==Mokhtar2016==5==Mono==_T_11==11==6236==6246==6036==6446, PDK_30s1116581==Mokhtar2016==6==Mono==_T_10==10==6362==6371==6162==6571
OG0000816	PDK_30s801911==MegaSSR==2==Mono==_A_10==10==2068==2077==1868==2277, PDK_30s992151==MegaSSR==1==Mono==_T_10==10==263==272==63==472	PDK_30s801911==Mokhtar2016==2==Mono==_A_10==10==2068==2077==1868==2277, PDK_30s992151==Mokhtar2016==1==Mono==_T_10==10==263==272==63==472
OG0000817	PDK_30s706631==MegaSSR==1==Mono==_A_12==12==2249==2260==2049==2460, PDK_30s801911==MegaSSR==3==Mono==_A_11==11==5407==5417==5207==5617	PDK_30s706631==Mokhtar2016==1==Mono==_A_12==12==2249==2260==2049==2460, PDK_30s801911==Mokhtar2016==3==Mono==_A_11==11==5407==5417==5207==5617
OG0000818	PDK_30s759871==MegaSSR==1==Compound==_TA_6tctacatc_TA_6==32==468==499==268==699, PDK_30s985411==MegaSSR==1==Compound==_AT_6agatgtag_AT_6==32==775==806==575==1006	PDK_30s759871==Mokhtar2016==1==Compound==_TA_6tctacatc_TA_6==32==468==499==268==699, PDK_30s985411==Mokhtar2016==1==Compound==_AT_6agatgtag_AT_6==32==775==806==575==1006
OG0000819	PDK_30s689691==MegaSSR==2==Mono==_A_10==10==1885==1894==1685==2094, PDK_30s790361==MegaSSR==1==Mono==_T_10==10==424==433==224==633	PDK_30s689691==Mokhtar2016==2==Mono==_A_10==10==1885==1894==1685==2094, PDK_30s790361==Mokhtar2016==1==Mono==_T_10==10==424==433==224==633
OG0000820	PDK_30s696571==MegaSSR==5==Di==_AG_7==14==11155==11168==10955==11368, PDK_30s740001==MegaSSR==3==Di==_CT_7==14==5539==5552==5339==5752	PDK_30s696571==Mokhtar2016==5==Di==_AG_7==14==11155==11168==10955==11368, PDK_30s740001==Mokhtar2016==3==Di==_CT_7==14==5539==5552==5339==5752
OG0000821	PDK_30s696571==MegaSSR==4==Mono==_T_10==10==10774==10783==10574==10983, PDK_30s740001==MegaSSR==4==Mono==_A_10==10==5924==5933==5724==6133	PDK_30s696571==Mokhtar2016==4==Mono==_T_10==10==10774==10783==10574==10983, PDK_30s740001==Mokhtar2016==4==Mono==_A_10==10==5924==5933==5724==6133
OG0000822	PDK_30s1092171==MegaSSR==1==Di==_TA_10==20==363==382==163==582, PDK_30s1149561==MegaSSR==1==Di==_AT_9==18==3174==3191==2974==3391	PDK_30s1092171==Mokhtar2016==1==Di==_TA_10==20==363==382==163==582, PDK_30s1149561==Mokhtar2016==1==Di==_AT_9==18==3174==3191==2974==3391
OG0000823	PDK_30s842901==MegaSSR==6==Di==_AG_10==20==12129==12148==11929==12348, PDK_30s848131==MegaSSR==4==Di==_CT_10==20==7002==7021==6802==7221	PDK_30s842901==Mokhtar2016==6==Di==_AG_10==20==12129==12148==11929==12348, PDK_30s848131==Mokhtar2016==4==Di==_CT_10==20==7002==7021==6802==7221
OG0000824	PDK_30s842901==MegaSSR==5==Mono==_T_10==10==11132==11141==10932==11341, PDK_30s848131==MegaSSR==5==Mono==_A_10==10==8009==8018==7809==8218	PDK_30s842901==Mokhtar2016==5==Mono==_T_10==10==11132==11141==10932==11341, PDK_30s848131==Mokhtar2016==5==Mono==_A_10==10==8009==8018==7809==8218
OG0000825	PDK_30s842901==MegaSSR==4==Mono==_T_14==14==10908==10921==10708==11121, PDK_30s848131==MegaSSR==6==Mono==_A_16==16==8229==8244==8029==8444	PDK_30s842901==Mokhtar2016==4==Mono==_T_14==14==10908==10921==10708==11121, PDK_30s848131==Mokhtar2016==6==Mono==_A_16==16==8229==8244==8029==8444
OG0000826	PDK_30s842901==MegaSSR==3==Di==_GA_6==12==10450==10461==10250==10661, PDK_30s848131==MegaSSR==7==Di==_CT_6==12==8690==8701==8490==8901	PDK_30s842901==Mokhtar2016==3==Di==_GA_6==12==10450==10461==10250==10661, PDK_30s848131==Mokhtar2016==7==Di==_CT_6==12==8690==8701==8490==8901
OG0000827	PDK_30s1173071==MegaSSR==18==Di==_TA_6==12==29516==29527==29316==29727, PDK_30s922801==MegaSSR==11==Di==_TA_7==14==9687==9700==9487==9900	PDK_30s1173071==Mokhtar2016==18==Di==_TA_6==12==29516==29527==29316==29727, PDK_30s922801==Mokhtar2016==11==Di==_TA_7==14==9687==9700==9487==9900
OG0000828	PDK_30s692901==MegaSSR==8==Di==_AC_7==14==17368==17381==17168==17581, PDK_30s930761==MegaSSR==1==Compound==_CA_9_A_10*==27==3896==3922==3696==4122	PDK_30s692901==Mokhtar2016==8==Di==_AC_7==14==17368==17381==17168==17581, PDK_30s930761==Mokhtar2016==1==Compound==_CA_9_A_10*==27==3896==3922==3696==4122
OG0000829	PDK_30s697871==MegaSSR==1==Compound==_CA_9_GA_17_AGAT_5*agagagatagagat_AG_8==99==2550==2648==2350==2848, PDK_30s718061==MegaSSR==1==Compound==_TC_8tatctctatctc_TCTA_9_TC_14_TG_9==110==2745==2854==2545==3054	PDK_30s697871==Mokhtar2016==1==Compound==_CA_9_GA_17_AGAT_5*agagagatagagat_AG_8==99==2550==2648==2350==2848, PDK_30s718061==Mokhtar2016==1==Compound==_TC_8tatctctatctc_TCTA_9_TC_14_TG_9==110==2745==2854==2545==3054
OG0000830	PDK_30s1088381==MegaSSR==7==Di==_CT_6==12==8310==8321==8110==8521, PDK_30s907591==MegaSSR==2==Compound==_AG_6cagtgggatcgagcatatatgttagagaaaggatgaaggggtggagggatacattcctgctggtttggaattctagaaagaaattaacatt_A_10==113==1182==1294==982==1494	PDK_30s1088381==Mokhtar2016==7==Di==_CT_6==12==8310==8321==8110==8521, PDK_30s907591==Mokhtar2016==2==Compound==_AG_6cagtgggatcgagcatatatgttagagaaaggatgaaggggtggagggatacattcctgctggtttggaattctagaaagaaattaacatt_A_10==113==1182==1294==982==1494
OG0000831	PDK_30s1088381==MegaSSR==8==Tri==_TCC_6==18==9894==9911==9694==10111, PDK_30s907591==MegaSSR==1==Tri==_AGG_6==18==253==270==53==470	PDK_30s1088381==Mokhtar2016==8==Tri==_TCC_6==18==9894==9911==9694==10111, PDK_30s907591==Mokhtar2016==1==Tri==_AGG_6==18==253==270==53==470
OG0000832	PDK_30s1007871==MegaSSR==1==Mono==_A_10==10==357==366==157==566, PDK_30s661141==MegaSSR==2==Mono==_A_12==12==6749==6760==6549==6960	PDK_30s1007871==Mokhtar2016==1==Mono==_A_10==10==357==366==157==566, PDK_30s661141==Mokhtar2016==2==Mono==_A_12==12==6749==6760==6549==6960
OG0000833	PDK_30s1007871==MegaSSR==2==Di==_AC_7==14==584==597==384==797, PDK_30s661141==MegaSSR==3==Compound==_AT_6_AC_8==28==6971==6998==6771==7198	PDK_30s1007871==Mokhtar2016==2==Di==_AC_7==14==584==597==384==797, PDK_30s661141==Mokhtar2016==3==Compound==_AT_6_AC_8==28==6971==6998==6771==7198
OG0000834	PDK_30s1043282==MegaSSR==1==Mono==_T_14==14==854==867==654==1067, PDK_30s1170341==MegaSSR==1==Mono==_A_14==14==908==921==708==1121	PDK_30s1043282==Mokhtar2016==1==Mono==_T_14==14==854==867==654==1067, PDK_30s1170341==Mokhtar2016==1==Mono==_A_14==14==908==921==708==1121
OG0000835	PDK_30s714041==MegaSSR==2==Mono==_T_17==17==609==625==409==825, PDK_30s714041==MegaSSR==3==Mono==_T_10==10==790==799==590==999	PDK_30s714041==Mokhtar2016==2==Mono==_T_17==17==609==625==409==825, PDK_30s714041==Mokhtar2016==3==Mono==_T_10==10==790==799==590==999
OG0000836	PDK_30s1045641==MegaSSR==1==Tetra==_AATA_5==20==1332==1351==1132==1551, PDK_30s1045641==MegaSSR==2==Tetra==_AATA_5==20==2574==2593==2374==2793	PDK_30s1045641==Mokhtar2016==1==Tetra==_AATA_5==20==1332==1351==1132==1551, PDK_30s1045641==Mokhtar2016==2==Tetra==_AATA_5==20==2574==2593==2374==2793
OG0000837	PDK_30s1086051==MegaSSR==1==Di==_TC_6==12==1149==1160==949==1360, PDK_30s664261==MegaSSR==3==Di==_GA_6==12==8562==8573==8362==8773	PDK_30s1086051==Mokhtar2016==1==Di==_TC_6==12==1149==1160==949==1360, PDK_30s664261==Mokhtar2016==3==Di==_GA_6==12==8562==8573==8362==8773
OG0000838	PDK_30s681071==MegaSSR==2==Di==_AT_10==20==943==962==743==1162, PDK_30s748191==MegaSSR==4==Di==_TA_8==16==9660==9675==9460==9875	PDK_30s681071==Mokhtar2016==2==Di==_AT_10==20==943==962==743==1162, PDK_30s748191==Mokhtar2016==4==Di==_TA_8==16==9660==9675==9460==9875
OG0000839	PDK_30s733461==MegaSSR==1==Mono==_T_15==15==761==775==561==975, PDK_30s733461==MegaSSR==2==Mono==_T_15==15==1388==1402==1188==1602	PDK_30s733461==Mokhtar2016==1==Mono==_T_15==15==761==775==561==975, PDK_30s733461==Mokhtar2016==2==Mono==_T_15==15==1388==1402==1188==1602
OG0000840	PDK_30s656941==MegaSSR==22==Mono==_A_10==10==60669==60678==60469==60878, PDK_30s738574==MegaSSR==2==Mono==_T_15==15==10912==10926==10712==11126	PDK_30s656941==Mokhtar2016==22==Mono==_A_10==10==60669==60678==60469==60878, PDK_30s738574==Mokhtar2016==2==Mono==_T_15==15==10912==10926==10712==11126
OG0000841	PDK_30s698241==MegaSSR==1==Tri==_AAG_5==15==884==898==684==1098, PDK_30s739881==MegaSSR==1==Tri==_AAG_6==18==649==666==449==866	PDK_30s698241==Mokhtar2016==1==Tri==_AAG_5==15==884==898==684==1098, PDK_30s739881==Mokhtar2016==1==Tri==_AAG_6==18==649==666==449==866
OG0000842	PDK_30s1041831==MegaSSR==3==Di==_CT_11==22==5482==5503==5282==5703, PDK_30s1041831==MegaSSR==4==Compound==_AG_7ggaaggagaggaattaaagcaaacacttcatctgcattcctcgccacgaccactccatggcgagacgagcggaacttccttttcttcttctctc_CCT_5==123==5610==5732==5410==5932	PDK_30s1041831==Mokhtar2016==3==Di==_CT_11==22==5482==5503==5282==5703, PDK_30s1041831==Mokhtar2016==4==Compound==_AG_7ggaaggagaggaattaaagcaaacacttcatctgcattcctcgccacgaccactccatggcgagacgagcggaacttccttttcttcttctctc_CCT_5==123==5610==5732==5410==5932
OG0000843	PDK_30s844251==MegaSSR==2==Tri==_AAG_5==15==274==288==74==488, PDK_30s971881==MegaSSR==1==Compound==_TTA_6ttttaagagatgcttctccatacgtatagcgaacctccttcagtaactaaggcctcttcgaaa_T_10==91==730==820==530==1020	PDK_30s844251==Mokhtar2016==2==Tri==_AAG_5==15==274==288==74==488, PDK_30s971881==Mokhtar2016==1==Compound==_TTA_6ttttaagagatgcttctccatacgtatagcgaacctccttcagtaactaaggcctcttcgaaa_T_10==91==730==820==530==1020
OG0000844	PDK_30s943141==MegaSSR==1==Mono==_C_11==11==6900==6910==6700==7110, PDK_30s943141==MegaSSR==2==Mono==_C_11==11==10834==10844==10634==11044	PDK_30s943141==Mokhtar2016==1==Mono==_C_11==11==6900==6910==6700==7110, PDK_30s943141==Mokhtar2016==2==Mono==_C_11==11==10834==10844==10634==11044
OG0000845	PDK_30s1188261==MegaSSR==1==Tri==_GAA_5==15==2368==2382==2168==2582, PDK_30s919781==MegaSSR==1==Tri==_TCT_5==15==379==393==179==593	PDK_30s1188261==Mokhtar2016==1==Tri==_GAA_5==15==2368==2382==2168==2582, PDK_30s919781==Mokhtar2016==1==Tri==_TCT_5==15==379==393==179==593
OG0000846	PDK_30s1171671==MegaSSR==1==Compound==_CCT_5_TCT_13==54==634==687==434==887, PDK_30s1188261==MegaSSR==2==Compound==_AGA_13_AGG_5==54==10348==10401==10148==10601	PDK_30s1171671==Mokhtar2016==1==Compound==_CCT_5_TCT_13==54==634==687==434==887, PDK_30s1188261==Mokhtar2016==2==Compound==_AGA_13_AGG_5==54==10348==10401==10148==10601
OG0000847	PDK_30s715031==MegaSSR==1==Mono==_T_16==16==452==467==252==667, PDK_30s994951==MegaSSR==2==Compound==_T_17gggtgtgtgt_G_13tgttttnnnnnnnnnnnnnnnnnnnnnnnnnnnnnnnnnnnnnnnnnnnnnnnnnnnnnnnnnnnnnnnnn_T_16_G_13==140==2780==2919==2580==3119	PDK_30s715031==Mokhtar2016==1==Mono==_T_16==16==452==467==252==667, PDK_30s994951==Mokhtar2016==2==Compound==_T_17gggtgtgtgt_G_13tgttttnnnnnnnnnnnnnnnnnnnnnnnnnnnnnnnnnnnnnnnnnnnnnnnnnnnnnnnnnnnnnnnnn_T_16_G_13==140==2780==2919==2580==3119
OG0000848	PDK_30s954991==MegaSSR==3==Mono==_A_12==12==941==952==741==1152, PDK_30s984131==MegaSSR==2==Mono==_T_12==12==1793==1804==1593==2004	PDK_30s954991==Mokhtar2016==3==Mono==_A_12==12==941==952==741==1152, PDK_30s984131==Mokhtar2016==2==Mono==_T_12==12==1793==1804==1593==2004
OG0000849	PDK_30s984131==MegaSSR==11==Di==_CT_12==24==8592==8615==8392==8815, PDK_30s984131==MegaSSR==12==Compound==_AAT_8caaatttccatcattacctatttcctt_TC_7==65==8781==8845==8581==9045	PDK_30s984131==Mokhtar2016==11==Di==_CT_12==24==8592==8615==8392==8815, PDK_30s984131==Mokhtar2016==12==Compound==_AAT_8caaatttccatcattacctatttcctt_TC_7==65==8781==8845==8581==9045
OG0000850	PDK_30s1086941==MegaSSR==1==Mono==_A_12==12==1030==1041==830==1241, PDK_30s687931==MegaSSR==19==Mono==_A_14==14==42726==42739==42526==42939	PDK_30s1086941==Mokhtar2016==1==Mono==_A_12==12==1030==1041==830==1241, PDK_30s687931==Mokhtar2016==19==Mono==_A_14==14==42726==42739==42526==42939
OG0000851	PDK_30s919031==MegaSSR==1==Compound==_CTC_8ctnnnnnnnnnnnnnnnnnnnnnnnnnnnnnnnnnnnnnnnnnnnnnnnnnnnnnnnnnnnn_CCT_7==107==1516==1622==1316==1822, PDK_30s919031==MegaSSR==2==Mono==_T_17==17==1864==1880==1664==2080	PDK_30s919031==Mokhtar2016==1==Compound==_CTC_8ctnnnnnnnnnnnnnnnnnnnnnnnnnnnnnnnnnnnnnnnnnnnnnnnnnnnnnnnnnnnn_CCT_7==107==1516==1622==1316==1822, PDK_30s919031==Mokhtar2016==2==Mono==_T_17==17==1864==1880==1664==2080
OG0000852	PDK_30s706741==MegaSSR==3==Di==_TA_12==24==5811==5834==5611==6034, PDK_30s706741==MegaSSR==5==Di==_TA_9==18==7751==7768==7551==7968	PDK_30s706741==Mokhtar2016==3==Di==_TA_12==24==5811==5834==5611==6034, PDK_30s706741==Mokhtar2016==5==Di==_TA_9==18==7751==7768==7551==7968
OG0000853	PDK_30s706741==MegaSSR==4==Mono==_A_12==12==6335==6346==6135==6546, PDK_30s822951==MegaSSR==3==Mono==_T_12==12==3828==3839==3628==4039	PDK_30s706741==Mokhtar2016==4==Mono==_A_12==12==6335==6346==6135==6546, PDK_30s822951==Mokhtar2016==3==Mono==_T_12==12==3828==3839==3628==4039
OG0000854	PDK_30s706741==MegaSSR==7==Di==_TC_12==24==10255==10278==10055==10478, PDK_30s822951==MegaSSR==2==Di==_GA_11==22==1931==1952==1731==2152	PDK_30s706741==Mokhtar2016==7==Di==_TC_12==24==10255==10278==10055==10478, PDK_30s822951==Mokhtar2016==2==Di==_GA_11==22==1931==1952==1731==2152
OG0000855	PDK_30s706741==MegaSSR==8==Mono==_A_10==10==10692==10701==10492==10901, PDK_30s822951==MegaSSR==1==Mono==_T_10==10==1509==1518==1309==1718	PDK_30s706741==Mokhtar2016==8==Mono==_A_10==10==10692==10701==10492==10901, PDK_30s822951==Mokhtar2016==1==Mono==_T_10==10==1509==1518==1309==1718
OG0000856	PDK_30s1006281==MegaSSR==2==Compound==_AT_12c_T_10==35==4783==4817==4583==5017, PDK_30s815741==MegaSSR==11==Compound==_AT_11c_T_10==33==30685==30717==30485==30917	PDK_30s1006281==Mokhtar2016==2==Compound==_AT_12c_T_10==35==4783==4817==4583==5017, PDK_30s815741==Mokhtar2016==11==Compound==_AT_11c_T_10==33==30685==30717==30485==30917
OG0000857	PDK_30s745491==MegaSSR==2==Di==_CT_6==12==4080==4091==3880==4291, PDK_30s745491==MegaSSR==3==Compound==_CAG_6caatgggtggcgatgcagtacccgccggcggcggccatggtgatgccgcatcagatggtggcggcggt_GCC_5==101==4200==4300==4000==4500	PDK_30s745491==Mokhtar2016==2==Di==_CT_6==12==4080==4091==3880==4291, PDK_30s745491==Mokhtar2016==3==Compound==_CAG_6caatgggtggcgatgcagtacccgccggcggcggccatggtgatgccgcatcagatggtggcggcggt_GCC_5==101==4200==4300==4000==4500
OG0000858	PDK_30s1002171==MegaSSR==1==Mono==_A_10==10==359==368==159==568, PDK_30s811501==MegaSSR==5==Mono==_A_10==10==9078==9087==8878==9287	PDK_30s1002171==Mokhtar2016==1==Mono==_A_10==10==359==368==159==568, PDK_30s811501==Mokhtar2016==5==Mono==_A_10==10==9078==9087==8878==9287
OG0000859	PDK_30s1002171==MegaSSR==2==Mono==_A_14==14==506==519==306==719, PDK_30s811501==MegaSSR==6==Mono==_A_14==14==9225==9238==9025==9438	PDK_30s1002171==Mokhtar2016==2==Mono==_A_14==14==506==519==306==719, PDK_30s811501==Mokhtar2016==6==Mono==_A_14==14==9225==9238==9025==9438
OG0000860	PDK_30s1002171==MegaSSR==3==Mono==_T_27==27==10163==10189==9963==10389, PDK_30s1122801==MegaSSR==44==Mono==_T_20==20==114080==114099==113880==114299	PDK_30s1002171==Mokhtar2016==3==Mono==_T_27==27==10163==10189==9963==10389, PDK_30s1122801==Mokhtar2016==44==Mono==_T_20==20==114080==114099==113880==114299
OG0000861	PDK_30s664931==MegaSSR==1==Mono==_A_10==10==6099==6108==5899==6308, PDK_30s748401==MegaSSR==1==Mono==_T_10==10==1676==1685==1476==1885	PDK_30s664931==Mokhtar2016==1==Mono==_A_10==10==6099==6108==5899==6308, PDK_30s748401==Mokhtar2016==1==Mono==_T_10==10==1676==1685==1476==1885
OG0000862	PDK_30s898951==MegaSSR==3==Mono==_T_11==11==6464==6474==6264==6674, PDK_30s898951==MegaSSR==4==Mono==_T_12==12==6609==6620==6409==6820	PDK_30s898951==Mokhtar2016==3==Mono==_T_11==11==6464==6474==6264==6674, PDK_30s898951==Mokhtar2016==4==Mono==_T_12==12==6609==6620==6409==6820
OG0000863	PDK_30s65509399==MegaSSR==1==Compound==_TAT_6_T_12*==29==266==294==66==494, PDK_30s6550951==MegaSSR==72==Tri==_TAT_9==27==181962==181988==181762==182188	PDK_30s65509399==Mokhtar2016==1==Compound==_TAT_6_T_12*==29==266==294==66==494, PDK_30s6550951==Mokhtar2016==72==Tri==_TAT_9==27==181962==181988==181762==182188
OG0000864	PDK_30s65509399==MegaSSR==4==Tri==_TCC_5==15==5081==5095==4881==5295, PDK_30s722201==MegaSSR==1==Tri==_TCC_5==15==357==371==157==571	PDK_30s65509399==Mokhtar2016==4==Tri==_TCC_5==15==5081==5095==4881==5295, PDK_30s722201==Mokhtar2016==1==Tri==_TCC_5==15==357==371==157==571
OG0000865	PDK_30s1096961==MegaSSR==3==Mono==_G_12==12==6293==6304==6093==6504, PDK_30s1096961==MegaSSR==4==Mono==_G_14==14==8525==8538==8325==8738	PDK_30s1096961==Mokhtar2016==3==Mono==_G_12==12==6293==6304==6093==6504, PDK_30s1096961==Mokhtar2016==4==Mono==_G_14==14==8525==8538==8325==8738
OG0000866	PDK_30s819781==MegaSSR==6==Mono==_A_10==10==6454==6463==6254==6663, PDK_30s819781==MegaSSR==8==Mono==_A_10==10==7804==7813==7604==8013	PDK_30s819781==Mokhtar2016==6==Mono==_A_10==10==6454==6463==6254==6663, PDK_30s819781==Mokhtar2016==8==Mono==_A_10==10==7804==7813==7604==8013
OG0000867	PDK_30s819781==MegaSSR==7==Di==_CT_6==12==7128==7139==6928==7339, PDK_30s819781==MegaSSR==9==Di==_CT_6==12==8478==8489==8278==8689	PDK_30s819781==Mokhtar2016==7==Di==_CT_6==12==7128==7139==6928==7339, PDK_30s819781==Mokhtar2016==9==Di==_CT_6==12==8478==8489==8278==8689
OG0000868	PDK_30s1208681==MegaSSR==1==Mono==_T_11==11==282==292==82==492, PDK_30s819781==MegaSSR==10==Mono==_T_10==10==9636==9645==9436==9845	PDK_30s1208681==Mokhtar2016==1==Mono==_T_11==11==282==292==82==492, PDK_30s819781==Mokhtar2016==10==Mono==_T_10==10==9636==9645==9436==9845
OG0000869	PDK_30s1021161==MegaSSR==1==Compound==_TA_7_GA_7==28==312==339==112==539, PDK_30s1075641==MegaSSR==1==Compound==_TA_7_GA_7==28==1229==1256==1029==1456	PDK_30s1021161==Mokhtar2016==1==Compound==_TA_7_GA_7==28==312==339==112==539, PDK_30s1075641==Mokhtar2016==1==Compound==_TA_7_GA_7==28==1229==1256==1029==1456
OG0000870	PDK_30s1075641==MegaSSR==3==Mono==_T_10==10==1841==1850==1641==2050, PDK_30s1175961==MegaSSR==9==Mono==_T_10==10==14501==14510==14301==14710	PDK_30s1075641==Mokhtar2016==3==Mono==_T_10==10==1841==1850==1641==2050, PDK_30s1175961==Mokhtar2016==9==Mono==_T_10==10==14501==14510==14301==14710
OG0000871	PDK_30s662191==MegaSSR==3==Di==_CT_9==18==1887==1904==1687==2104, PDK_30s689611==MegaSSR==1==Di==_CT_9==18==2077==2094==1877==2294	PDK_30s662191==Mokhtar2016==3==Di==_CT_9==18==1887==1904==1687==2104, PDK_30s689611==Mokhtar2016==1==Di==_CT_9==18==2077==2094==1877==2294
OG0000872	PDK_30s712801==MegaSSR==2==Mono==_T_11==11==8971==8981==8771==9181, PDK_30s760451==MegaSSR==9==Compound==_T_10_A_10==20==24020==24039==23820==24239	PDK_30s712801==Mokhtar2016==2==Mono==_T_11==11==8971==8981==8771==9181, PDK_30s760451==Mokhtar2016==9==Compound==_T_10_A_10==20==24020==24039==23820==24239
OG0000873	PDK_30s875931==MegaSSR==2==Mono==_T_12==12==6589==6600==6389==6800, PDK_30s875931==MegaSSR==4==Compound==_T_13aatttttatgagag_T_10atttgaccagtcaatttttgaaatcaaccggtcttgtatttttcttttttgtg_A_11==101==7603==7703==7403==7903	PDK_30s875931==Mokhtar2016==2==Mono==_T_12==12==6589==6600==6389==6800, PDK_30s875931==Mokhtar2016==4==Compound==_T_13aatttttatgagag_T_10atttgaccagtcaatttttgaaatcaaccggtcttgtatttttcttttttgtg_A_11==101==7603==7703==7403==7903
OG0000874	PDK_30s1010681==MegaSSR==26==Tri==_AAG_6==18==77858==77875==77658==78075, PDK_30s928351==MegaSSR==2==Tri==_CTT_6==18==2341==2358==2141==2558	PDK_30s1010681==Mokhtar2016==26==Tri==_AAG_6==18==77858==77875==77658==78075, PDK_30s928351==Mokhtar2016==2==Tri==_CTT_6==18==2341==2358==2141==2558
OG0000875	PDK_30s903441==MegaSSR==5==Compound==_GT_7g_GA_19==53==10306==10358==10106==10558, PDK_30s903441==MegaSSR==6==Mono==_T_11==11==10562==10572==10362==10772	PDK_30s903441==Mokhtar2016==5==Compound==_GT_7g_GA_19==53==10306==10358==10106==10558, PDK_30s903441==Mokhtar2016==6==Mono==_T_11==11==10562==10572==10362==10772
OG0000876	PDK_30s1036441==MegaSSR==1==Mono==_A_10==10==889==898==689==1098, PDK_30s954491==MegaSSR==1==Mono==_A_16==16==590==605==390==805	PDK_30s1036441==Mokhtar2016==1==Mono==_A_10==10==889==898==689==1098, PDK_30s954491==Mokhtar2016==1==Mono==_A_16==16==590==605==390==805
OG0000877	PDK_30s810961==MegaSSR==3==Di==_TA_6==12==5475==5486==5275==5686, PDK_30s810961==MegaSSR==6==Di==_TA_6==12==7255==7266==7055==7466	PDK_30s810961==Mokhtar2016==3==Di==_TA_6==12==5475==5486==5275==5686, PDK_30s810961==Mokhtar2016==6==Di==_TA_6==12==7255==7266==7055==7466
OG0000878	PDK_30s810961==MegaSSR==4==Di==_AT_10==20==6070==6089==5870==6289, PDK_30s810961==MegaSSR==7==Di==_AT_10==20==7850==7869==7650==8069	PDK_30s810961==Mokhtar2016==4==Di==_AT_10==20==6070==6089==5870==6289, PDK_30s810961==Mokhtar2016==7==Di==_AT_10==20==7850==7869==7650==8069
OG0000879	PDK_30s1009601==MegaSSR==1==Mono==_A_12==12==234==245==34==445, PDK_30s775651==MegaSSR==8==Mono==_A_10==10==14836==14845==14636==15045	PDK_30s1009601==Mokhtar2016==1==Mono==_A_12==12==234==245==34==445, PDK_30s775651==Mokhtar2016==8==Mono==_A_10==10==14836==14845==14636==15045
OG0000880	PDK_30s656451==MegaSSR==2==Di==_AT_10==20==1259==1278==1059==1478, PDK_30s656451==MegaSSR==3==Mono==_A_10==10==1388==1397==1188==1597	PDK_30s656451==Mokhtar2016==2==Di==_AT_10==20==1259==1278==1059==1478, PDK_30s656451==Mokhtar2016==3==Mono==_A_10==10==1388==1397==1188==1597
OG0000881	PDK_30s1159781==MegaSSR==2==Di==_TG_9==18==9445==9462==9245==9662, PDK_30s899861==MegaSSR==2==Di==_CA_9==18==684==701==484==901	PDK_30s1159781==Mokhtar2016==2==Di==_TG_9==18==9445==9462==9245==9662, PDK_30s899861==Mokhtar2016==2==Di==_CA_9==18==684==701==484==901
OG0000882	PDK_30s1148741==MegaSSR==1==Di==_AG_13==26==503==528==303==728, PDK_30s685411==MegaSSR==1==Di==_TC_13==26==2152==2177==1952==2377	PDK_30s1148741==Mokhtar2016==1==Di==_AG_13==26==503==528==303==728, PDK_30s685411==Mokhtar2016==1==Di==_TC_13==26==2152==2177==1952==2377
OG0000883	PDK_30s731851==MegaSSR==1==Mono==_T_12==12==484==495==284==695, PDK_30s744841==MegaSSR==1==Mono==_A_12==12==1826==1837==1626==2037	PDK_30s731851==Mokhtar2016==1==Mono==_T_12==12==484==495==284==695, PDK_30s744841==Mokhtar2016==1==Mono==_A_12==12==1826==1837==1626==2037
OG0000884	PDK_30s936891==MegaSSR==4==Mono==_T_15==15==2510==2524==2310==2724, PDK_30s936891==MegaSSR==5==Compound==_GA_9gnnnnnnnnnnnnnnnnnnnnnnnnnnnnnnnnnnnnnnnnnnnnnnnnnnnnnnnnnnnn_GA_6==91==2649==2739==2449==2939	PDK_30s936891==Mokhtar2016==4==Mono==_T_15==15==2510==2524==2310==2724, PDK_30s936891==Mokhtar2016==5==Compound==_GA_9gnnnnnnnnnnnnnnnnnnnnnnnnnnnnnnnnnnnnnnnnnnnnnnnnnnnnnnnnnnnn_GA_6==91==2649==2739==2449==2939
OG0000885	PDK_30s1000121==MegaSSR==1==Compound==_T_19gaattttatcttgactctctcttc_T_16==59==436==494==236==694, PDK_30s1153671==MegaSSR==1==Compound==_T_11attttaaattttatcttga_CT_7==44==435==478==235==678	PDK_30s1000121==Mokhtar2016==1==Compound==_T_19gaattttatcttgactctctcttc_T_16==59==436==494==236==694, PDK_30s1153671==Mokhtar2016==1==Compound==_T_11attttaaattttatcttga_CT_7==44==435==478==235==678
OG0000886	PDK_30s1000121==MegaSSR==2==Mono==_A_12==12==736==747==536==947, PDK_30s1153671==MegaSSR==2==Mono==_A_13==13==727==739==527==939	PDK_30s1000121==Mokhtar2016==2==Mono==_A_12==12==736==747==536==947, PDK_30s1153671==Mokhtar2016==2==Mono==_A_13==13==727==739==527==939
OG0000887	PDK_30s791131==MegaSSR==3==Di==_AG_6==12==17937==17948==17737==18148, PDK_30s999551==MegaSSR==8==Di==_AG_6==12==7864==7875==7664==8075	PDK_30s791131==Mokhtar2016==3==Di==_AG_6==12==17937==17948==17737==18148, PDK_30s999551==Mokhtar2016==8==Di==_AG_6==12==7864==7875==7664==8075
OG0000888	PDK_30s791131==MegaSSR==6==Tri==_AAT_5==15==20434==20448==20234==20648, PDK_30s999551==MegaSSR==11==Tri==_AAT_5==15==10654==10668==10454==10868	PDK_30s791131==Mokhtar2016==6==Tri==_AAT_5==15==20434==20448==20234==20648, PDK_30s999551==Mokhtar2016==11==Tri==_AAT_5==15==10654==10668==10454==10868
OG0000889	PDK_30s781311==MegaSSR==6==Mono==_T_14==14==8669==8682==8469==8882, PDK_30s781311==MegaSSR==7==Mono==_T_14==14==9300==9313==9100==9513	PDK_30s781311==Mokhtar2016==6==Mono==_T_14==14==8669==8682==8469==8882, PDK_30s781311==Mokhtar2016==7==Mono==_T_14==14==9300==9313==9100==9513
OG0000890	PDK_30s741371==MegaSSR==2==Mono==_A_10==10==3912==3921==3712==4121, PDK_30s741371==MegaSSR==3==Mono==_A_10==10==6376==6385==6176==6585	PDK_30s741371==Mokhtar2016==2==Mono==_A_10==10==3912==3921==3712==4121, PDK_30s741371==Mokhtar2016==3==Mono==_A_10==10==6376==6385==6176==6585
OG0000891	PDK_30s1105011==MegaSSR==5==Mono==_A_11==11==11009==11019==10809==11219, PDK_30s658331==MegaSSR==4==Mono==_T_11==11==14926==14936==14726==15136	PDK_30s1105011==Mokhtar2016==5==Mono==_A_11==11==11009==11019==10809==11219, PDK_30s658331==Mokhtar2016==4==Mono==_T_11==11==14926==14936==14726==15136
OG0000892	PDK_30s1094021==MegaSSR==1==Mono==_T_10==10==852==861==652==1061, PDK_30s1174811==MegaSSR==7==Mono==_T_11==11==11841==11851==11641==12051	PDK_30s1094021==Mokhtar2016==1==Mono==_T_10==10==852==861==652==1061, PDK_30s1174811==Mokhtar2016==7==Mono==_T_11==11==11841==11851==11641==12051
OG0000893	PDK_30s1094021==MegaSSR==4==Mono==_A_12==12==3504==3515==3304==3715, PDK_30s1174811==MegaSSR==8==Mono==_A_12==12==13211==13222==13011==13422	PDK_30s1094021==Mokhtar2016==4==Mono==_A_12==12==3504==3515==3304==3715, PDK_30s1174811==Mokhtar2016==8==Mono==_A_12==12==13211==13222==13011==13422
OG0000894	PDK_30s1099271==MegaSSR==4==Mono==_A_15==15==3396==3410==3196==3610, PDK_30s1099271==MegaSSR==5==Mono==_A_14==14==4522==4535==4322==4735	PDK_30s1099271==Mokhtar2016==4==Mono==_A_15==15==3396==3410==3196==3610, PDK_30s1099271==Mokhtar2016==5==Mono==_A_14==14==4522==4535==4322==4735
OG0000895	PDK_30s1006011==MegaSSR==1==Di==_AG_6==12==2704==2715==2504==2915, PDK_30s1006011==MegaSSR==2==Mono==_T_10==10==2852==2861==2652==3061	PDK_30s1006011==Mokhtar2016==1==Di==_AG_6==12==2704==2715==2504==2915, PDK_30s1006011==Mokhtar2016==2==Mono==_T_10==10==2852==2861==2652==3061
OG0000896	PDK_30s712541==MegaSSR==3==Mono==_A_13==13==2192==2204==1992==2404, PDK_30s818731==MegaSSR==4==Mono==_T_13==13==9226==9238==9026==9438	PDK_30s712541==Mokhtar2016==3==Mono==_A_13==13==2192==2204==1992==2404, PDK_30s818731==Mokhtar2016==4==Mono==_T_13==13==9226==9238==9026==9438
OG0000897	PDK_30s1027021==MegaSSR==3==Di==_AG_10==20==2352==2371==2152==2571, PDK_30s1210621==MegaSSR==1==Di==_AG_10==20==666==685==466==885	PDK_30s1027021==Mokhtar2016==3==Di==_AG_10==20==2352==2371==2152==2571, PDK_30s1210621==Mokhtar2016==1==Di==_AG_10==20==666==685==466==885
OG0000898	PDK_30s1075681==MegaSSR==2==Mono==_T_10==10==4065==4074==3865==4274, PDK_30s1075681==MegaSSR==3==Mono==_T_10==10==4913==4922==4713==5122	PDK_30s1075681==Mokhtar2016==2==Mono==_T_10==10==4065==4074==3865==4274, PDK_30s1075681==Mokhtar2016==3==Mono==_T_10==10==4913==4922==4713==5122
OG0000899	PDK_30s1079441==MegaSSR==2==Mono==_A_11==11==1116==1126==916==1326, PDK_30s1079441==MegaSSR==4==Mono==_A_15==15==2086==2100==1886==2300	PDK_30s1079441==Mokhtar2016==2==Mono==_A_11==11==1116==1126==916==1326, PDK_30s1079441==Mokhtar2016==4==Mono==_A_15==15==2086==2100==1886==2300
OG0000900	PDK_30s741231==MegaSSR==2==Mono==_A_12==12==2944==2955==2744==3155, PDK_30s741232==MegaSSR==1==Mono==_A_17==17==1174==1190==974==1390	PDK_30s741231==Mokhtar2016==2==Mono==_A_12==12==2944==2955==2744==3155, PDK_30s741232==Mokhtar2016==1==Mono==_A_17==17==1174==1190==974==1390
OG0000901	PDK_30s1095311==MegaSSR==2==Mono==_T_10==10==2554==2563==2354==2763, PDK_30s65509378==MegaSSR==1==Mono==_A_10==10==1248==1257==1048==1457	PDK_30s1095311==Mokhtar2016==2==Mono==_T_10==10==2554==2563==2354==2763, PDK_30s65509378==Mokhtar2016==1==Mono==_A_10==10==1248==1257==1048==1457
OG0000902	PDK_30s733511==MegaSSR==1==Di==_TA_7==14==1==14==-199==214, PDK_30s733511==MegaSSR==7==Mono==_T_14==14==10726==10739==10526==10939	PDK_30s733511==Mokhtar2016==1==Di==_TA_7==14==1==14==-199==214, PDK_30s733511==Mokhtar2016==7==Mono==_T_14==14==10726==10739==10526==10939
OG0000903	PDK_30s1018291==MegaSSR==2==Di==_TC_16==32==1347==1378==1147==1578, PDK_30s812101==MegaSSR==16==Di==_TC_10==20==23705==23724==23505==23924	PDK_30s1018291==Mokhtar2016==2==Di==_TC_16==32==1347==1378==1147==1578, PDK_30s812101==Mokhtar2016==16==Di==_TC_10==20==23705==23724==23505==23924
OG0000904	PDK_30s1045141==MegaSSR==2==Di==_AT_6==12==1793==1804==1593==2004, PDK_30s1175371==MegaSSR==3==Di==_AT_6==12==10968==10979==10768==11179	PDK_30s1045141==Mokhtar2016==2==Di==_AT_6==12==1793==1804==1593==2004, PDK_30s1175371==Mokhtar2016==3==Di==_AT_6==12==10968==10979==10768==11179
OG0000905	PDK_30s755111==MegaSSR==1==Tri==_TTC_8==24==1==24==-199==224, PDK_30s755111==MegaSSR==6==Mono==_A_10==10==10993==11002==10793==11202	PDK_30s755111==Mokhtar2016==1==Tri==_TTC_8==24==1==24==-199==224, PDK_30s755111==Mokhtar2016==6==Mono==_A_10==10==10993==11002==10793==11202
OG0000906	PDK_30s755111==MegaSSR==3==Mono==_T_15==15==7144==7158==6944==7358, PDK_30s839791==MegaSSR==1==Compound==_T_12acaacagtgccacatactgagcagccaagaaaatcaaaaaaac_A_12==67==240==306==40==506	PDK_30s755111==Mokhtar2016==3==Mono==_T_15==15==7144==7158==6944==7358, PDK_30s839791==Mokhtar2016==1==Compound==_T_12acaacagtgccacatactgagcagccaagaaaatcaaaaaaac_A_12==67==240==306==40==506
OG0000907	PDK_30s779661==MegaSSR==1==Mono==_A_11==11==2263==2273==2063==2473, PDK_30s850891==MegaSSR==13==Mono==_A_15==15==34494==34508==34294==34708	PDK_30s779661==Mokhtar2016==1==Mono==_A_11==11==2263==2273==2063==2473, PDK_30s850891==Mokhtar2016==13==Mono==_A_15==15==34494==34508==34294==34708
OG0000908	PDK_30s1211681==MegaSSR==4==Mono==_A_10==10==7801==7810==7601==8010, PDK_30s1211681==MegaSSR==5==Di==_AG_7==14==7978==7991==7778==8191	PDK_30s1211681==Mokhtar2016==4==Mono==_A_10==10==7801==7810==7601==8010, PDK_30s1211681==Mokhtar2016==5==Di==_AG_7==14==7978==7991==7778==8191
OG0000909	PDK_30s1085111==MegaSSR==1==Di==_CT_7==14==221==234==21==434, PDK_30s733621==MegaSSR==1==Di==_CT_7==14==1306==1319==1106==1519	PDK_30s1085111==Mokhtar2016==1==Di==_CT_7==14==221==234==21==434, PDK_30s733621==Mokhtar2016==1==Di==_CT_7==14==1306==1319==1106==1519
OG0000910	PDK_30s1019671==MegaSSR==3==Mono==_A_11==11==9787==9797==9587==9997, PDK_30s840441==MegaSSR==1==Mono==_T_10==10==1149==1158==949==1358	PDK_30s1019671==Mokhtar2016==3==Mono==_A_11==11==9787==9797==9587==9997, PDK_30s840441==Mokhtar2016==1==Mono==_T_10==10==1149==1158==949==1358
OG0000911	PDK_30s1086881==MegaSSR==7==Mono==_T_13==13==10787==10799==10587==10999, PDK_30s833561==MegaSSR==6==Mono==_T_13==13==9008==9020==8808==9220	PDK_30s1086881==Mokhtar2016==7==Mono==_T_13==13==10787==10799==10587==10999, PDK_30s833561==Mokhtar2016==6==Mono==_T_13==13==9008==9020==8808==9220
OG0000912	PDK_30s1049271==MegaSSR==1==Tri==_TTA_5==15==8204==8218==8004==8418, PDK_30s935161==MegaSSR==7==Tri==_TTA_5==15==13822==13836==13622==14036	PDK_30s1049271==Mokhtar2016==1==Tri==_TTA_5==15==8204==8218==8004==8418, PDK_30s935161==Mokhtar2016==7==Tri==_TTA_5==15==13822==13836==13622==14036
OG0000913	PDK_30s1049271==MegaSSR==2==Mono==_T_11==11==10129==10139==9929==10339, PDK_30s65509720==MegaSSR==16==Mono==_T_11==11==41560==41570==41360==41770	PDK_30s1049271==Mokhtar2016==2==Mono==_T_11==11==10129==10139==9929==10339, PDK_30s65509720==Mokhtar2016==16==Mono==_T_11==11==41560==41570==41360==41770
OG0000914	PDK_30s1076381==MegaSSR==5==Mono==_T_10==10==7433==7442==7233==7642, PDK_30s791691==MegaSSR==3==Mono==_T_10==10==1061==1070==861==1270	PDK_30s1076381==Mokhtar2016==5==Mono==_T_10==10==7433==7442==7233==7642, PDK_30s791691==Mokhtar2016==3==Mono==_T_10==10==1061==1070==861==1270
OG0000915	PDK_30s759322==MegaSSR==3==Mono==_A_10==10==4315==4324==4115==4524, PDK_30s759322==MegaSSR==5==Mono==_A_11==11==5030==5040==4830==5240	PDK_30s759322==Mokhtar2016==3==Mono==_A_10==10==4315==4324==4115==4524, PDK_30s759322==Mokhtar2016==5==Mono==_A_11==11==5030==5040==4830==5240
OG0000916	PDK_30s1039511==MegaSSR==1==Compound==_ATT_138atatgcgaggtccaaatcccgttttacatacatgcaattagtttcatc_A_12==474==6325==6798==6125==6998, PDK_30s1039511==MegaSSR==3==Compound==_T_12gatgaaactaatattgtgtgtaaaacgggatttggacctcgcatataataatc_ATA_137==476==8319==8794==8119==8994	PDK_30s1039511==Mokhtar2016==1==Compound==_ATT_138atatgcgaggtccaaatcccgttttacatacatgcaattagtttcatc_A_12==474==6325==6798==6125==6998, PDK_30s1039511==Mokhtar2016==3==Compound==_T_12gatgaaactaatattgtgtgtaaaacgggatttggacctcgcatataataatc_ATA_137==476==8319==8794==8119==8994
OG0000917	PDK_30s1039511==MegaSSR==4==Mono==_A_11==11==10587==10597==10387==10797, PDK_30s742821==MegaSSR==2==Mono==_A_13==13==3962==3974==3762==4174	PDK_30s1039511==Mokhtar2016==4==Mono==_A_11==11==10587==10597==10387==10797, PDK_30s742821==Mokhtar2016==2==Mono==_A_13==13==3962==3974==3762==4174
OG0000918	PDK_30s656021==MegaSSR==2==Di==_TC_6==12==9864==9875==9664==10075, PDK_30s681821==MegaSSR==2==Di==_AG_6==12==2936==2947==2736==3147	PDK_30s656021==Mokhtar2016==2==Di==_TC_6==12==9864==9875==9664==10075, PDK_30s681821==Mokhtar2016==2==Di==_AG_6==12==2936==2947==2736==3147
OG0000919	PDK_30s671191==MegaSSR==8==Compound==_A_10gaggtacgttccttccaaagttccaattgcttcgtggcttttattttaatata_T_11==74==5283==5356==5083==5556, PDK_30s794371==MegaSSR==2==Compound==_A_11tatattaaaataaaagccacgaagcaattggaactttggaaggaacgtacctc_T_10==74==4161==4234==3961==4434	PDK_30s671191==Mokhtar2016==8==Compound==_A_10gaggtacgttccttccaaagttccaattgcttcgtggcttttattttaatata_T_11==74==5283==5356==5083==5556, PDK_30s794371==Mokhtar2016==2==Compound==_A_11tatattaaaataaaagccacgaagcaattggaactttggaaggaacgtacctc_T_10==74==4161==4234==3961==4434
OG0000920	PDK_30s1049031==MegaSSR==4==Mono==_A_16==16==7883==7898==7683==8098, PDK_30s990121==MegaSSR==1==Mono==_A_17==17==1329==1345==1129==1545	PDK_30s1049031==Mokhtar2016==4==Mono==_A_16==16==7883==7898==7683==8098, PDK_30s990121==Mokhtar2016==1==Mono==_A_17==17==1329==1345==1129==1545
OG0000921	PDK_30s1130571==MegaSSR==8==Mono==_A_15==15==8394==8408==8194==8608, PDK_30s1130571==MegaSSR==9==Di==_AT_8==16==8576==8591==8376==8791	PDK_30s1130571==Mokhtar2016==8==Mono==_A_15==15==8394==8408==8194==8608, PDK_30s1130571==Mokhtar2016==9==Di==_AT_8==16==8576==8591==8376==8791
OG0000922	PDK_30s65509287==MegaSSR==16==Mono==_T_10==10==17454==17463==17254==17663, PDK_30s65509568==MegaSSR==1==Mono==_T_10==10==4517==4526==4317==4726	PDK_30s65509287==Mokhtar2016==16==Mono==_T_10==10==17454==17463==17254==17663, PDK_30s65509568==Mokhtar2016==1==Mono==_T_10==10==4517==4526==4317==4726
OG0000923	PDK_30s971501==MegaSSR==7==Mono==_T_11==11==6993==7003==6793==7203, PDK_30s971501==MegaSSR==8==Di==_TA_11==22==7227==7248==7027==7448	PDK_30s971501==Mokhtar2016==7==Mono==_T_11==11==6993==7003==6793==7203, PDK_30s971501==Mokhtar2016==8==Di==_TA_11==22==7227==7248==7027==7448
OG0000924	PDK_30s1117621==MegaSSR==1==Mono==_T_12==12==3008==3019==2808==3219, PDK_30s760161==MegaSSR==4==Mono==_T_12==12==12860==12871==12660==13071	PDK_30s1117621==Mokhtar2016==1==Mono==_T_12==12==3008==3019==2808==3219, PDK_30s760161==Mokhtar2016==4==Mono==_T_12==12==12860==12871==12660==13071
OG0000925	PDK_30s812551==MegaSSR==2==Di==_GT_6==12==503==514==303==714, PDK_30s818441==MegaSSR==2==Di==_GT_6==12==1640==1651==1440==1851	PDK_30s812551==Mokhtar2016==2==Di==_GT_6==12==503==514==303==714, PDK_30s818441==Mokhtar2016==2==Di==_GT_6==12==1640==1651==1440==1851
OG0000926	PDK_30s818441==MegaSSR==3==Di==_GA_11==22==5128==5149==4928==5349, PDK_30s818441==MegaSSR==4==Di==_GA_11==22==6357==6378==6157==6578	PDK_30s818441==Mokhtar2016==3==Di==_GA_11==22==5128==5149==4928==5349, PDK_30s818441==Mokhtar2016==4==Di==_GA_11==22==6357==6378==6157==6578
OG0000927	PDK_30s733301==MegaSSR==6==Mono==_T_13==13==10598==10610==10398==10810, PDK_30s987981==MegaSSR==2==Mono==_T_13==13==3659==3671==3459==3871	PDK_30s733301==Mokhtar2016==6==Mono==_T_13==13==10598==10610==10398==10810, PDK_30s987981==Mokhtar2016==2==Mono==_T_13==13==3659==3671==3459==3871
OG0000928	PDK_30s1075471==MegaSSR==4==Di==_CT_8==16==7720==7735==7520==7935, PDK_30s705371==MegaSSR==4==Di==_CT_8==16==6389==6404==6189==6604	PDK_30s1075471==Mokhtar2016==4==Di==_CT_8==16==7720==7735==7520==7935, PDK_30s705371==Mokhtar2016==4==Di==_CT_8==16==6389==6404==6189==6604
OG0000929	PDK_30s1203911==MegaSSR==4==Compound==_T_13gtttgtcaccgatatatatagaaactcccacatggtttagttagataaacaac_T_10gtttgtcaccg_AT_6annnnnnnnnnnnnnnnnnnnnnnnnnnnnnnnnnnnnnnnnnnnnnnnnnnnnnnnnnnn_TA_10==180==7719==7898==7519==8098, PDK_30s1203911==MegaSSR==5==Mono==_T_11==11==8036==8046==7836==8246	PDK_30s1203911==Mokhtar2016==4==Compound==_T_13gtttgtcaccgatatatatagaaactcccacatggtttagttagataaacaac_T_10gtttgtcaccg_AT_6annnnnnnnnnnnnnnnnnnnnnnnnnnnnnnnnnnnnnnnnnnnnnnnnnnnnnnnnnnn_TA_10==180==7719==7898==7519==8098, PDK_30s1203911==Mokhtar2016==5==Mono==_T_11==11==8036==8046==7836==8246
OG0000930	PDK_30s1183861==MegaSSR==2==Mono==_T_12==12==6906==6917==6706==7117, PDK_30s975021==MegaSSR==17==Mono==_A_12==12==72455==72466==72255==72666	PDK_30s1183861==Mokhtar2016==2==Mono==_T_12==12==6906==6917==6706==7117, PDK_30s975021==Mokhtar2016==17==Mono==_A_12==12==72455==72466==72255==72666
OG0000931	PDK_30s826171==MegaSSR==1==Di==_CA_7==14==6564==6577==6364==6777, PDK_30s826171==MegaSSR==2==Di==_CA_7==14==7001==7014==6801==7214	PDK_30s826171==Mokhtar2016==1==Di==_CA_7==14==6564==6577==6364==6777, PDK_30s826171==Mokhtar2016==2==Di==_CA_7==14==7001==7014==6801==7214
OG0000932	PDK_30s734281==MegaSSR==4==Mono==_T_10==10==8834==8843==8634==9043, PDK_30s734282==MegaSSR==1==Mono==_T_11==11==3578==3588==3378==3788	PDK_30s734281==Mokhtar2016==4==Mono==_T_10==10==8834==8843==8634==9043, PDK_30s734282==Mokhtar2016==1==Mono==_T_11==11==3578==3588==3378==3788
OG0000933	PDK_30s1157991==MegaSSR==2==Mono==_A_13==13==641==653==441==853, PDK_30s972901==MegaSSR==10==Mono==_A_13==13==27701==27713==27501==27913	PDK_30s1157991==Mokhtar2016==2==Mono==_A_13==13==641==653==441==853, PDK_30s972901==Mokhtar2016==10==Mono==_A_13==13==27701==27713==27501==27913
OG0000934	PDK_30s1157991==MegaSSR==3==Mono==_T_44==44==921==964==721==1164, PDK_30s972901==MegaSSR==11==Mono==_T_19==19==27986==28004==27786==28204	PDK_30s1157991==Mokhtar2016==3==Mono==_T_44==44==921==964==721==1164, PDK_30s972901==Mokhtar2016==11==Mono==_T_19==19==27986==28004==27786==28204
OG0000935	PDK_30s797321==MegaSSR==1==Mono==_T_11==11==241==251==41==451, PDK_30s943821==MegaSSR==9==Mono==_T_10==10==9185==9194==8985==9394	PDK_30s797321==Mokhtar2016==1==Mono==_T_11==11==241==251==41==451, PDK_30s943821==Mokhtar2016==9==Mono==_T_10==10==9185==9194==8985==9394
OG0000936	PDK_30s1146601==MegaSSR==6==Mono==_A_10==10==7304==7313==7104==7513, PDK_30s1146601==MegaSSR==7==Mono==_A_10==10==7858==7867==7658==8067	PDK_30s1146601==Mokhtar2016==6==Mono==_A_10==10==7304==7313==7104==7513, PDK_30s1146601==Mokhtar2016==7==Mono==_A_10==10==7858==7867==7658==8067
OG0000937	PDK_30s65509258==MegaSSR==5==Mono==_A_15==15==3714==3728==3514==3928, PDK_30s65509258==MegaSSR==6==Di==_CT_8==16==3938==3953==3738==4153	PDK_30s65509258==Mokhtar2016==5==Mono==_A_15==15==3714==3728==3514==3928, PDK_30s65509258==Mokhtar2016==6==Di==_CT_8==16==3938==3953==3738==4153
OG0000938	PDK_30s1158341==MegaSSR==4==Di==_AG_10==20==6644==6663==6444==6863, PDK_30s697421==MegaSSR==1==Di==_AG_10==20==473==492==273==692	PDK_30s1158341==Mokhtar2016==4==Di==_AG_10==20==6644==6663==6444==6863, PDK_30s697421==Mokhtar2016==1==Di==_AG_10==20==473==492==273==692
OG0000939	PDK_30s1012821==MegaSSR==1==Mono==_T_10==10==2714==2723==2514==2923, PDK_30s1012821==MegaSSR==4==Mono==_T_10==10==8664==8673==8464==8873	PDK_30s1012821==Mokhtar2016==1==Mono==_T_10==10==2714==2723==2514==2923, PDK_30s1012821==Mokhtar2016==4==Mono==_T_10==10==8664==8673==8464==8873
OG0000940	PDK_30s1012821==MegaSSR==5==Mono==_A_10==10==9267==9276==9067==9476, PDK_30s794151==MegaSSR==3==Mono==_T_10==10==843==852==643==1052	PDK_30s1012821==Mokhtar2016==5==Mono==_A_10==10==9267==9276==9067==9476, PDK_30s794151==Mokhtar2016==3==Mono==_T_10==10==843==852==643==1052
OG0000941	PDK_30s1090581==MegaSSR==4==Mono==_A_11==11==8157==8167==7957==8367, PDK_30s979411==MegaSSR==1==Mono==_T_11==11==693==703==493==903	PDK_30s1090581==Mokhtar2016==4==Mono==_A_11==11==8157==8167==7957==8367, PDK_30s979411==Mokhtar2016==1==Mono==_T_11==11==693==703==493==903
OG0000942	PDK_30s1071111==MegaSSR==1==Mono==_T_15==15==270==284==70==484, PDK_30s940001==MegaSSR==2==Mono==_T_11==11==4039==4049==3839==4249	PDK_30s1071111==Mokhtar2016==1==Mono==_T_15==15==270==284==70==484, PDK_30s940001==Mokhtar2016==2==Mono==_T_11==11==4039==4049==3839==4249
OG0000943	PDK_30s735281==MegaSSR==1==Compound==_A_12g_A_10==23==264==286==64==486, PDK_30s878691==MegaSSR==4==Compound==_A_10g_A_10==21==10218==10238==10018==10438	PDK_30s735281==Mokhtar2016==1==Compound==_A_12g_A_10==23==264==286==64==486, PDK_30s878691==Mokhtar2016==4==Compound==_A_10g_A_10==21==10218==10238==10018==10438
OG0000944	PDK_30s715681==MegaSSR==3==Compound==_AC_6aaacacacaa_AG_8==38==7919==7956==7719==8156, PDK_30s715681==MegaSSR==4==Di==_AG_8==16==8315==8330==8115==8530	PDK_30s715681==Mokhtar2016==3==Compound==_AC_6aaacacacaa_AG_8==38==7919==7956==7719==8156, PDK_30s715681==Mokhtar2016==4==Di==_AG_8==16==8315==8330==8115==8530
OG0000945	PDK_30s823511==MegaSSR==3==Mono==_T_12==12==2377==2388==2177==2588, PDK_30s914821==MegaSSR==3==Mono==_T_19==19==5919==5937==5719==6137	PDK_30s823511==Mokhtar2016==3==Mono==_T_12==12==2377==2388==2177==2588, PDK_30s914821==Mokhtar2016==3==Mono==_T_19==19==5919==5937==5719==6137
OG0000946	PDK_30s867014==MegaSSR==7==Mono==_T_10==10==8026==8035==7826==8235, PDK_30s875921==MegaSSR==2==Mono==_T_10==10==8934==8943==8734==9143	PDK_30s867014==Mokhtar2016==7==Mono==_T_10==10==8026==8035==7826==8235, PDK_30s875921==Mokhtar2016==2==Mono==_T_10==10==8934==8943==8734==9143
OG0000947	PDK_30s867014==MegaSSR==8==Di==_TA_9==18==10399==10416==10199==10616, PDK_30s875921==MegaSSR==3==Di==_TA_9==18==10777==10794==10577==10994	PDK_30s867014==Mokhtar2016==8==Di==_TA_9==18==10399==10416==10199==10616, PDK_30s875921==Mokhtar2016==3==Di==_TA_9==18==10777==10794==10577==10994
OG0000948	PDK_30s952231==MegaSSR==6==Di==_CG_6==12==8005==8016==7805==8216, PDK_30s952231==MegaSSR==8==Di==_CG_6==12==10219==10230==10019==10430	PDK_30s952231==Mokhtar2016==6==Di==_CG_6==12==8005==8016==7805==8216, PDK_30s952231==Mokhtar2016==8==Di==_CG_6==12==10219==10230==10019==10430
OG0000949	PDK_30s1135051==MegaSSR==2==Mono==_T_10==10==5426==5435==5226==5635, PDK_30s878581==MegaSSR==14==Mono==_A_10==10==28814==28823==28614==29023	PDK_30s1135051==Mokhtar2016==2==Mono==_T_10==10==5426==5435==5226==5635, PDK_30s878581==Mokhtar2016==14==Mono==_A_10==10==28814==28823==28614==29023
OG0000950	PDK_30s855861==MegaSSR==3==Compound==_AG_6aaagaagagagagaagaaataggagagaaagagagggatgtg_CT_9==72==2416==2487==2216==2687, PDK_30s855861==MegaSSR==5==Di==_CT_9==18==3382==3399==3182==3599	PDK_30s855861==Mokhtar2016==3==Compound==_AG_6aaagaagagagagaagaaataggagagaaagagagggatgtg_CT_9==72==2416==2487==2216==2687, PDK_30s855861==Mokhtar2016==5==Di==_CT_9==18==3382==3399==3182==3599
OG0000951	PDK_30s742151==MegaSSR==1==Mono==_T_10==10==2335==2344==2135==2544, PDK_30s822121==MegaSSR==1==Mono==_T_14==14==4895==4908==4695==5108	PDK_30s742151==Mokhtar2016==1==Mono==_T_10==10==2335==2344==2135==2544, PDK_30s822121==Mokhtar2016==1==Mono==_T_14==14==4895==4908==4695==5108
OG0000952	PDK_30s668921==MegaSSR==2==Di==_CA_7==14==5814==5827==5614==6027, PDK_30s869301==MegaSSR==2==Di==_TG_6==12==1452==1463==1252==1663	PDK_30s668921==Mokhtar2016==2==Di==_CA_7==14==5814==5827==5614==6027, PDK_30s869301==Mokhtar2016==2==Di==_TG_6==12==1452==1463==1252==1663
OG0000953	PDK_30s668921==MegaSSR==3==Mono==_A_11==11==8258==8268==8058==8468, PDK_30s668921==MegaSSR==4==Di==_AC_12==24==8473==8496==8273==8696	PDK_30s668921==Mokhtar2016==3==Mono==_A_11==11==8258==8268==8058==8468, PDK_30s668921==Mokhtar2016==4==Di==_AC_12==24==8473==8496==8273==8696
OG0000954	PDK_30s1138711==MegaSSR==10==Mono==_A_10==10==19747==19756==19547==19956, PDK_30s702461==MegaSSR==3==Mono==_T_13==13==1257==1269==1057==1469	PDK_30s1138711==Mokhtar2016==10==Mono==_A_10==10==19747==19756==19547==19956, PDK_30s702461==Mokhtar2016==3==Mono==_T_13==13==1257==1269==1057==1469
OG0000955	PDK_30s1133861==MegaSSR==1==Di==_AG_16==32==414==445==214==645, PDK_30s702461==MegaSSR==6==Di==_TC_15==30==4989==5018==4789==5218	PDK_30s1133861==Mokhtar2016==1==Di==_AG_16==32==414==445==214==645, PDK_30s702461==Mokhtar2016==6==Di==_TC_15==30==4989==5018==4789==5218
OG0000956	PDK_30s801551==MegaSSR==3==Mono==_T_15==15==2763==2777==2563==2977, PDK_30s801551==MegaSSR==4==Mono==_T_15==15==3161==3175==2961==3375	PDK_30s801551==Mokhtar2016==3==Mono==_T_15==15==2763==2777==2563==2977, PDK_30s801551==Mokhtar2016==4==Mono==_T_15==15==3161==3175==2961==3375
OG0000957	PDK_30s1050941==MegaSSR==2==Di==_AG_10==20==937==956==737==1156, PDK_30s1050941==MegaSSR==4==Di==_AG_10==20==1973==1992==1773==2192	PDK_30s1050941==Mokhtar2016==2==Di==_AG_10==20==937==956==737==1156, PDK_30s1050941==Mokhtar2016==4==Di==_AG_10==20==1973==1992==1773==2192
OG0000958	PDK_30s1050941==MegaSSR==10==Di==_TA_7==14==8670==8683==8470==8883, PDK_30s850941==MegaSSR==2==Mono==_T_12==12==800==811==600==1011	PDK_30s1050941==Mokhtar2016==10==Di==_TA_7==14==8670==8683==8470==8883, PDK_30s850941==Mokhtar2016==2==Mono==_T_12==12==800==811==600==1011
OG0000959	PDK_30s980201==MegaSSR==2==Mono==_T_16==16==1007==1022==807==1222, PDK_30s980201==MegaSSR==3==Mono==_T_16==16==2056==2071==1856==2271	PDK_30s980201==Mokhtar2016==2==Mono==_T_16==16==1007==1022==807==1222, PDK_30s980201==Mokhtar2016==3==Mono==_T_16==16==2056==2071==1856==2271
OG0000960	PDK_30s1032351==MegaSSR==4==Mono==_A_10==10==7776==7785==7576==7985, PDK_30s1032351==MegaSSR==5==Mono==_A_10==10==8566==8575==8366==8775	PDK_30s1032351==Mokhtar2016==4==Mono==_A_10==10==7776==7785==7576==7985, PDK_30s1032351==Mokhtar2016==5==Mono==_A_10==10==8566==8575==8366==8775
OG0000961	PDK_30s1020131==MegaSSR==2==Di==_AT_11==22==3002==3023==2802==3223, PDK_30s890221==MegaSSR==5==Compound==_AT_12nnnnnnnnnnnnnnnnnnnnnnnnnnnnnnnnnnnnnnnnnnnnnnnnnnnnnnnnnnnn_AT_11==106==7702==7807==7502==8007	PDK_30s1020131==Mokhtar2016==2==Di==_AT_11==22==3002==3023==2802==3223, PDK_30s890221==Mokhtar2016==5==Compound==_AT_12nnnnnnnnnnnnnnnnnnnnnnnnnnnnnnnnnnnnnnnnnnnnnnnnnnnnnnnnnnnn_AT_11==106==7702==7807==7502==8007
OG0000962	PDK_30s1125611==MegaSSR==1==Mono==_A_10==10==1109==1118==909==1318, PDK_30s683321==MegaSSR==11==Mono==_A_10==10==38331==38340==38131==38540	PDK_30s1125611==Mokhtar2016==1==Mono==_A_10==10==1109==1118==909==1318, PDK_30s683321==Mokhtar2016==11==Mono==_A_10==10==38331==38340==38131==38540
OG0000963	PDK_30s684951==MegaSSR==5==Mono==_T_12==12==7477==7488==7277==7688, PDK_30s684951==MegaSSR==6==Di==_AC_9==18==7631==7648==7431==7848	PDK_30s684951==Mokhtar2016==5==Mono==_T_12==12==7477==7488==7277==7688, PDK_30s684951==Mokhtar2016==6==Di==_AC_9==18==7631==7648==7431==7848
OG0000964	PDK_30s965231==MegaSSR==6==Mono==_A_15==15==8399==8413==8199==8613, PDK_30s965231==MegaSSR==7==Mono==_A_11==11==8523==8533==8323==8733	PDK_30s965231==Mokhtar2016==6==Mono==_A_15==15==8399==8413==8199==8613, PDK_30s965231==Mokhtar2016==7==Mono==_A_11==11==8523==8533==8323==8733
OG0000965	PDK_30s712741==MegaSSR==5==Tri==_CAT_5==15==11182==11196==10982==11396, PDK_30s712741==MegaSSR==6==Tri==_TAA_8==24==11416==11439==11216==11639	PDK_30s712741==Mokhtar2016==5==Tri==_CAT_5==15==11182==11196==10982==11396, PDK_30s712741==Mokhtar2016==6==Tri==_TAA_8==24==11416==11439==11216==11639
OG0000966	PDK_30s855611==MegaSSR==2==Mono==_A_10==10==1240==1249==1040==1449, PDK_30s905091==MegaSSR==11==Mono==_T_10==10==21708==21717==21508==21917	PDK_30s855611==Mokhtar2016==2==Mono==_A_10==10==1240==1249==1040==1449, PDK_30s905091==Mokhtar2016==11==Mono==_T_10==10==21708==21717==21508==21917
OG0000967	PDK_30s855611==MegaSSR==3==Tri==_ATT_8==24==1639==1662==1439==1862, PDK_30s899131==MegaSSR==2==Tri==_AAT_8==24==1693==1716==1493==1916	PDK_30s855611==Mokhtar2016==3==Tri==_ATT_8==24==1639==1662==1439==1862, PDK_30s899131==Mokhtar2016==2==Tri==_AAT_8==24==1693==1716==1493==1916
OG0000968	PDK_30s764441==MegaSSR==1==Di==_TC_7==14==2100==2113==1900==2313, PDK_30s855611==MegaSSR==5==Di==_TC_7==14==9147==9160==8947==9360	PDK_30s764441==Mokhtar2016==1==Di==_TC_7==14==2100==2113==1900==2313, PDK_30s855611==Mokhtar2016==5==Di==_TC_7==14==9147==9160==8947==9360
OG0000969	PDK_30s828921==MegaSSR==3==Compound==_CT_9ccccgcggccttggtctcttgaggacgaggagctcgctagtgggtatatatagagccacgaaagga_CT_13nnnnnnnnnnnnnnnnnnnnnnnnnnnnnnnnnnnnnnnnnnnnnnnnnnnnnnnnnnnnatata_TG_12atgcgtttgtttttg_T_10==224==8250==8473==8050==8673, PDK_30s828921==MegaSSR==4==Mono==_T_10==10==8637==8646==8437==8846	PDK_30s828921==Mokhtar2016==3==Compound==_CT_9ccccgcggccttggtctcttgaggacgaggagctcgctagtgggtatatatagagccacgaaagga_CT_13nnnnnnnnnnnnnnnnnnnnnnnnnnnnnnnnnnnnnnnnnnnnnnnnnnnnnnnnnnnnatata_TG_12atgcgtttgtttttg_T_10==224==8250==8473==8050==8673, PDK_30s828921==Mokhtar2016==4==Mono==_T_10==10==8637==8646==8437==8846
OG0000970	PDK_30s1015641==MegaSSR==1==Mono==_A_10==10==949==958==749==1158, PDK_30s1207221==MegaSSR==1==Mono==_T_14==14==1262==1275==1062==1475	PDK_30s1015641==Mokhtar2016==1==Mono==_A_10==10==949==958==749==1158, PDK_30s1207221==Mokhtar2016==1==Mono==_T_14==14==1262==1275==1062==1475
OG0000971	PDK_30s1042591==MegaSSR==9==Di==_AG_6==12==12142==12153==11942==12353, PDK_30s668261==MegaSSR==1==Di==_AG_8==16==886==901==686==1101	PDK_30s1042591==Mokhtar2016==9==Di==_AG_6==12==12142==12153==11942==12353, PDK_30s668261==Mokhtar2016==1==Di==_AG_8==16==886==901==686==1101
OG0000972	PDK_30s834981==MegaSSR==4==Di==_GA_6==12==7508==7519==7308==7719, PDK_30s834981==MegaSSR==5==Mono==_A_16==16==7671==7686==7471==7886	PDK_30s834981==Mokhtar2016==4==Di==_GA_6==12==7508==7519==7308==7719, PDK_30s834981==Mokhtar2016==5==Mono==_A_16==16==7671==7686==7471==7886
OG0000973	PDK_30s667421==MegaSSR==1==Tri==_GAG_5==15==343==357==143==557, PDK_30s939671==MegaSSR==3==Tri==_CTC_5==15==4157==4171==3957==4371	PDK_30s667421==Mokhtar2016==1==Tri==_GAG_5==15==343==357==143==557, PDK_30s939671==Mokhtar2016==3==Tri==_CTC_5==15==4157==4171==3957==4371
OG0000974	PDK_30s1129201==MegaSSR==2==Di==_AG_8==16==4137==4152==3937==4352, PDK_30s939671==MegaSSR==4==Di==_CT_6==12==5023==5034==4823==5234	PDK_30s1129201==Mokhtar2016==2==Di==_AG_8==16==4137==4152==3937==4352, PDK_30s939671==Mokhtar2016==4==Di==_CT_6==12==5023==5034==4823==5234
OG0000975	PDK_30s1129201==MegaSSR==1==Tri==_AAT_5==15==820==834==620==1034, PDK_30s939671==MegaSSR==5==Tri==_TTA_5==15==8300==8314==8100==8514	PDK_30s1129201==Mokhtar2016==1==Tri==_AAT_5==15==820==834==620==1034, PDK_30s939671==Mokhtar2016==5==Tri==_TTA_5==15==8300==8314==8100==8514
OG0000976	PDK_30s703141==MegaSSR==2==Mono==_T_10==10==1990==1999==1790==2199, PDK_30s703141==MegaSSR==3==Compound==_A_12nnnnnnnnnnnnnnnnnnnnnnnnnnnnnnnnnnnnnnnnnnnnnnnnnnnnnnnnnnnn_A_12==84==2171==2254==1971==2454	PDK_30s703141==Mokhtar2016==2==Mono==_T_10==10==1990==1999==1790==2199, PDK_30s703141==Mokhtar2016==3==Compound==_A_12nnnnnnnnnnnnnnnnnnnnnnnnnnnnnnnnnnnnnnnnnnnnnnnnnnnnnnnnnnnn_A_12==84==2171==2254==1971==2454
OG0000977	PDK_30s1150781==MegaSSR==1==Di==_CT_8==16==375==390==175==590, PDK_30s771581==MegaSSR==2==Di==_GA_8==16==1927==1942==1727==2142	PDK_30s1150781==Mokhtar2016==1==Di==_CT_8==16==375==390==175==590, PDK_30s771581==Mokhtar2016==2==Di==_GA_8==16==1927==1942==1727==2142
OG0000978	PDK_30s694781==MegaSSR==2==Mono==_T_12==12==289==300==89==500, PDK_30s694781==MegaSSR==4==Mono==_T_10==10==1343==1352==1143==1552	PDK_30s694781==Mokhtar2016==2==Mono==_T_12==12==289==300==89==500, PDK_30s694781==Mokhtar2016==4==Mono==_T_10==10==1343==1352==1143==1552
OG0000979	PDK_30s784721==MegaSSR==2==Mono==_T_10==10==1075==1084==875==1284, PDK_30s842811==MegaSSR==1==Mono==_T_10==10==577==586==377==786	PDK_30s784721==Mokhtar2016==2==Mono==_T_10==10==1075==1084==875==1284, PDK_30s842811==Mokhtar2016==1==Mono==_T_10==10==577==586==377==786
OG0000980	PDK_30s1039891==MegaSSR==2==Mono==_A_11==11==5128==5138==4928==5338, PDK_30s1196831==MegaSSR==1==Mono==_A_11==11==2839==2849==2639==3049	PDK_30s1039891==Mokhtar2016==2==Mono==_A_11==11==5128==5138==4928==5338, PDK_30s1196831==Mokhtar2016==1==Mono==_A_11==11==2839==2849==2639==3049
OG0000981	PDK_30s814691==MegaSSR==4==Mono==_A_11==11==7951==7961==7751==8161, PDK_30s814691==MegaSSR==5==Tetra==_TTTC_6==24==8107==8130==7907==8330	PDK_30s814691==Mokhtar2016==4==Mono==_A_11==11==7951==7961==7751==8161, PDK_30s814691==Mokhtar2016==5==Tetra==_TTTC_6==24==8107==8130==7907==8330
OG0000982	PDK_30s1120631==MegaSSR==5==Mono==_T_10==10==9458==9467==9258==9667, PDK_30s1120631==MegaSSR==6==Di==_AG_9==18==9672==9689==9472==9889	PDK_30s1120631==Mokhtar2016==5==Mono==_T_10==10==9458==9467==9258==9667, PDK_30s1120631==Mokhtar2016==6==Di==_AG_9==18==9672==9689==9472==9889
OG0000983	PDK_30s823391==MegaSSR==1==Compound==_AG_8_G_11*==26==275==300==75==500, PDK_30s823391==MegaSSR==2==Mono==_T_12==12==422==433==222==633	PDK_30s823391==Mokhtar2016==1==Compound==_AG_8_G_11*==26==275==300==75==500, PDK_30s823391==Mokhtar2016==2==Mono==_T_12==12==422==433==222==633
OG0000984	PDK_30s705311==MegaSSR==2==Mono==_A_10==10==7773==7782==7573==7982, PDK_30s705311==MegaSSR==3==Mono==_A_12==12==9295==9306==9095==9506	PDK_30s705311==Mokhtar2016==2==Mono==_A_10==10==7773==7782==7573==7982, PDK_30s705311==Mokhtar2016==3==Mono==_A_12==12==9295==9306==9095==9506
OG0000985	PDK_30s1073761==MegaSSR==1==Mono==_A_10==10==237==246==37==446, PDK_30s776551==MegaSSR==4==Mono==_T_10==10==11184==11193==10984==11393	PDK_30s1073761==Mokhtar2016==1==Mono==_A_10==10==237==246==37==446, PDK_30s776551==Mokhtar2016==4==Mono==_T_10==10==11184==11193==10984==11393
OG0000986	PDK_30s706841==MegaSSR==5==Mono==_A_19==19==4469==4487==4269==4687, PDK_30s706841==MegaSSR==6==Mono==_T_15==15==4644==4658==4444==4858	PDK_30s706841==Mokhtar2016==5==Mono==_A_19==19==4469==4487==4269==4687, PDK_30s706841==Mokhtar2016==6==Mono==_T_15==15==4644==4658==4444==4858
OG0000987	PDK_30s706841==MegaSSR==8==Compound==_T_15nnnnnnnnnnnnnnnnnnnnnnnnnnnnnnnnnnnnnnnnnnnnnnnnnnnnnnnnnnnntttata_T_11==92==5609==5700==5409==5900, PDK_30s706841==MegaSSR==9==Tri==_AGG_5==15==5871==5885==5671==6085	PDK_30s706841==Mokhtar2016==8==Compound==_T_15nnnnnnnnnnnnnnnnnnnnnnnnnnnnnnnnnnnnnnnnnnnnnnnnnnnnnnnnnnnntttata_T_11==92==5609==5700==5409==5900, PDK_30s706841==Mokhtar2016==9==Tri==_AGG_5==15==5871==5885==5671==6085
OG0000988	PDK_30s706841==MegaSSR==11==Mono==_A_10==10==7696==7705==7496==7905, PDK_30s749091==MegaSSR==1==Mono==_A_10==10==238==247==38==447	PDK_30s706841==Mokhtar2016==11==Mono==_A_10==10==7696==7705==7496==7905, PDK_30s749091==Mokhtar2016==1==Mono==_A_10==10==238==247==38==447
OG0000989	PDK_30s1161311==MegaSSR==1==Mono==_T_12==12==1195==1206==995==1406, PDK_30s924521==MegaSSR==2==Mono==_A_12==12==787==798==587==998	PDK_30s1161311==Mokhtar2016==1==Mono==_T_12==12==1195==1206==995==1406, PDK_30s924521==Mokhtar2016==2==Mono==_A_12==12==787==798==587==998
OG0000990	PDK_30s676221==MegaSSR==3==Tri==_TCT_8==24==9697==9720==9497==9920, PDK_30s916171==MegaSSR==26==Tri==_AGA_8==24==57699==57722==57499==57922	PDK_30s676221==Mokhtar2016==3==Tri==_TCT_8==24==9697==9720==9497==9920, PDK_30s916171==Mokhtar2016==26==Tri==_AGA_8==24==57699==57722==57499==57922
OG0000991	PDK_30s981611==MegaSSR==7==Mono==_T_10==10==3268==3277==3068==3477, PDK_30s981611==MegaSSR==8==Di==_CT_11==22==3485==3506==3285==3706	PDK_30s981611==Mokhtar2016==7==Mono==_T_10==10==3268==3277==3068==3477, PDK_30s981611==Mokhtar2016==8==Di==_CT_11==22==3485==3506==3285==3706
OG0000992	PDK_30s1052101==MegaSSR==7==Mono==_T_11==11==12236==12246==12036==12446, PDK_30s729171==MegaSSR==7==Mono==_A_11==11==2402==2412==2202==2612	PDK_30s1052101==Mokhtar2016==7==Mono==_T_11==11==12236==12246==12036==12446, PDK_30s729171==Mokhtar2016==7==Mono==_A_11==11==2402==2412==2202==2612
OG0000993	PDK_30s824521==MegaSSR==1==Mono==_A_10==10==710==719==510==919, PDK_30s917701==MegaSSR==1==Mono==_T_10==10==3917==3926==3717==4126	PDK_30s824521==Mokhtar2016==1==Mono==_A_10==10==710==719==510==919, PDK_30s917701==Mokhtar2016==1==Mono==_T_10==10==3917==3926==3717==4126
OG0000994	PDK_30s1030671==MegaSSR==1==Mono==_T_10==10==556==565==356==765, PDK_30s656671==MegaSSR==2==Mono==_T_10==10==1754==1763==1554==1963	PDK_30s1030671==Mokhtar2016==1==Mono==_T_10==10==556==565==356==765, PDK_30s656671==Mokhtar2016==2==Mono==_T_10==10==1754==1763==1554==1963
OG0000995	PDK_30s904251==MegaSSR==1==Compound==_GA_19gggggaggcgggataaggagg_T_10==69==283==351==83==551, PDK_30s938251==MegaSSR==2==Compound==_A_10cctccttatc_CT_18==56==6423==6478==6223==6678	PDK_30s904251==Mokhtar2016==1==Compound==_GA_19gggggaggcgggataaggagg_T_10==69==283==351==83==551, PDK_30s938251==Mokhtar2016==2==Compound==_A_10cctccttatc_CT_18==56==6423==6478==6223==6678
OG0000996	PDK_30s1157321==MegaSSR==8==Mono==_T_10==10==11752==11761==11552==11961, PDK_30s857951==MegaSSR==1==Mono==_T_10==10==269==278==69==478	PDK_30s1157321==Mokhtar2016==8==Mono==_T_10==10==11752==11761==11552==11961, PDK_30s857951==Mokhtar2016==1==Mono==_T_10==10==269==278==69==478
OG0000997	PDK_30s808601==MegaSSR==20==Mono==_T_11==11==42688==42698==42488==42898, PDK_30s886631==MegaSSR==2==Mono==_A_11==11==5120==5130==4920==5330	PDK_30s808601==Mokhtar2016==20==Mono==_T_11==11==42688==42698==42488==42898, PDK_30s886631==Mokhtar2016==2==Mono==_A_11==11==5120==5130==4920==5330
OG0000998	PDK_30s1129131==MegaSSR==1==Mono==_T_11==11==1108==1118==908==1318, PDK_30s761621==MegaSSR==2==Mono==_A_11==11==8987==8997==8787==9197	PDK_30s1129131==Mokhtar2016==1==Mono==_T_11==11==1108==1118==908==1318, PDK_30s761621==Mokhtar2016==2==Mono==_A_11==11==8987==8997==8787==9197
OG0000999	PDK_30s1096271==MegaSSR==5==Mono==_T_12==12==8237==8248==8037==8448, PDK_30s961831==MegaSSR==20==Mono==_A_10==10==57114==57123==56914==57323	PDK_30s1096271==Mokhtar2016==5==Mono==_T_12==12==8237==8248==8037==8448, PDK_30s961831==Mokhtar2016==20==Mono==_A_10==10==57114==57123==56914==57323
OG0001000	PDK_30s752931==MegaSSR==3==Compound==_A_11ctaaaactctatttttaaatgttggaaatcttattcccatctctgcaaaaag_A_10==73==2587==2659==2387==2859, PDK_30s752931==MegaSSR==5==Compound==_A_11ctaaaactctatttttaaatgttggaaatcttattcccatctctgcaaaaag_A_10==73==3657==3729==3457==3929	PDK_30s752931==Mokhtar2016==3==Compound==_A_11ctaaaactctatttttaaatgttggaaatcttattcccatctctgcaaaaag_A_10==73==2587==2659==2387==2859, PDK_30s752931==Mokhtar2016==5==Compound==_A_11ctaaaactctatttttaaatgttggaaatcttattcccatctctgcaaaaag_A_10==73==3657==3729==3457==3929
OG0001001	PDK_30s740711==MegaSSR==2==Mono==_T_16==16==1133==1148==933==1348, PDK_30s740711==MegaSSR==3==Mono==_A_10==10==1340==1349==1140==1549	PDK_30s740711==Mokhtar2016==2==Mono==_T_16==16==1133==1148==933==1348, PDK_30s740711==Mokhtar2016==3==Mono==_A_10==10==1340==1349==1140==1549
OG0001002	PDK_30s892191==MegaSSR==6==Di==_TA_6==12==10942==10953==10742==11153, PDK_30s958791==MegaSSR==3==Di==_AT_6==12==1803==1814==1603==2014	PDK_30s892191==Mokhtar2016==6==Di==_TA_6==12==10942==10953==10742==11153, PDK_30s958791==Mokhtar2016==3==Di==_AT_6==12==1803==1814==1603==2014
OG0001003	PDK_30s1039631==MegaSSR==1==Compound==_AAG_8aaccagagcctcaattgtagggtagctgctgctgacgatggcaaacccaccaacatgattttggttccagtaaccagacacataaa_AAG_5==125==6964==7088==6764==7288, PDK_30s925561==MegaSSR==2==Compound==_AAG_7aaccagagcctcaattgtagggtagctgctgctcacaatggcaaacccaccaacactattttggttccagtaaccagacacataaa_AAG_5==122==11581==11702==11381==11902	PDK_30s1039631==Mokhtar2016==1==Compound==_AAG_8aaccagagcctcaattgtagggtagctgctgctgacgatggcaaacccaccaacatgattttggttccagtaaccagacacataaa_AAG_5==125==6964==7088==6764==7288, PDK_30s925561==Mokhtar2016==2==Compound==_AAG_7aaccagagcctcaattgtagggtagctgctgctcacaatggcaaacccaccaacactattttggttccagtaaccagacacataaa_AAG_5==122==11581==11702==11381==11902
OG0001004	PDK_30s699031==MegaSSR==1==Tetra==_ATAC_6==24==375==398==175==598, PDK_30s780321==MegaSSR==6==Tetra==_ATAC_6==24==10368==10391==10168==10591	PDK_30s699031==Mokhtar2016==1==Tetra==_ATAC_6==24==375==398==175==598, PDK_30s780321==Mokhtar2016==6==Tetra==_ATAC_6==24==10368==10391==10168==10591
OG0001005	PDK_30s780321==MegaSSR==7==Mono==_A_10==10==10803==10812==10603==11012, PDK_30s780321==MegaSSR==8==Di==_CT_6==12==10978==10989==10778==11189	PDK_30s780321==Mokhtar2016==7==Mono==_A_10==10==10803==10812==10603==11012, PDK_30s780321==Mokhtar2016==8==Di==_CT_6==12==10978==10989==10778==11189
OG0001006	PDK_30s1021791==MegaSSR==2==Mono==_T_10==10==9402==9411==9202==9611, PDK_30s1021791==MegaSSR==3==Compound==_T_11acttttcattccaagaatgcgtttagcttgtgccgg_A_11==58==9543==9600==9343==9800	PDK_30s1021791==Mokhtar2016==2==Mono==_T_10==10==9402==9411==9202==9611, PDK_30s1021791==Mokhtar2016==3==Compound==_T_11acttttcattccaagaatgcgtttagcttgtgccgg_A_11==58==9543==9600==9343==9800
OG0001007	PDK_30s672371==MegaSSR==1==Di==_TC_7==14==3075==3088==2875==3288, PDK_30s844141==MegaSSR==1==Di==_AG_7==14==1591==1604==1391==1804	PDK_30s672371==Mokhtar2016==1==Di==_TC_7==14==3075==3088==2875==3288, PDK_30s844141==Mokhtar2016==1==Di==_AG_7==14==1591==1604==1391==1804
OG0001008	PDK_30s1130191==MegaSSR==5==Di==_AC_9==18==12142==12159==11942==12359, PDK_30s832041==MegaSSR==1==Di==_AC_10==20==957==976==757==1176	PDK_30s1130191==Mokhtar2016==5==Di==_AC_9==18==12142==12159==11942==12359, PDK_30s832041==Mokhtar2016==1==Di==_AC_10==20==957==976==757==1176
OG0001009	PDK_30s671361==MegaSSR==11==Tri==_CCA_5==15==26958==26972==26758==27172, PDK_30s888851==MegaSSR==4==Tri==_CCA_5==15==9636==9650==9436==9850	PDK_30s671361==Mokhtar2016==11==Tri==_CCA_5==15==26958==26972==26758==27172, PDK_30s888851==Mokhtar2016==4==Tri==_CCA_5==15==9636==9650==9436==9850
OG0001010	PDK_30s1021711==MegaSSR==1==Mono==_A_17==17==2906==2922==2706==3122, PDK_30s757161==MegaSSR==1==Mono==_A_17==17==511==527==311==727	PDK_30s1021711==Mokhtar2016==1==Mono==_A_17==17==2906==2922==2706==3122, PDK_30s757161==Mokhtar2016==1==Mono==_A_17==17==511==527==311==727
OG0001011	PDK_30s1200631==MegaSSR==1==Di==_CT_15==30==668==697==468==897, PDK_30s885861==MegaSSR==6==Compound==_CT_13a_AC_11==49==12180==12228==11980==12428	PDK_30s1200631==Mokhtar2016==1==Di==_CT_15==30==668==697==468==897, PDK_30s885861==Mokhtar2016==6==Compound==_CT_13a_AC_11==49==12180==12228==11980==12428
OG0001012	PDK_30s1205001==MegaSSR==2==Mono==_A_10==10==335==344==135==544, PDK_30s809701==MegaSSR==4==Mono==_T_10==10==3013==3022==2813==3222	PDK_30s1205001==Mokhtar2016==2==Mono==_A_10==10==335==344==135==544, PDK_30s809701==Mokhtar2016==4==Mono==_T_10==10==3013==3022==2813==3222
OG0001013	PDK_30s694521==MegaSSR==12==Compound==_A_11ttaaagattatccaactattaaaactaagaaaaagtttcttaaaacaaatttaacttaaatgagctttctatatacattagatgtgttttctttctttc_T_10==120==34903==35022==34703==35222, PDK_30s811341==MegaSSR==1==Compound==_A_11ttaaagattatccaactattaaaactaagaaaaagtttcttaaaacaaatttaacttaaatgagctttctatatacattagatgtgttttctttctttc_T_10==120==1803==1922==1603==2122	PDK_30s694521==Mokhtar2016==12==Compound==_A_11ttaaagattatccaactattaaaactaagaaaaagtttcttaaaacaaatttaacttaaatgagctttctatatacattagatgtgttttctttctttc_T_10==120==34903==35022==34703==35222, PDK_30s811341==Mokhtar2016==1==Compound==_A_11ttaaagattatccaactattaaaactaagaaaaagtttcttaaaacaaatttaacttaaatgagctttctatatacattagatgtgttttctttctttc_T_10==120==1803==1922==1603==2122
OG0001014	PDK_30s1148001==MegaSSR==3==Di==_TA_7==14==2557==2570==2357==2770, PDK_30s1148001==MegaSSR==4==Di==_TA_9==18==3253==3270==3053==3470	PDK_30s1148001==Mokhtar2016==3==Di==_TA_7==14==2557==2570==2357==2770, PDK_30s1148001==Mokhtar2016==4==Di==_TA_9==18==3253==3270==3053==3470
OG0001015	PDK_30s1100901==MegaSSR==6==Mono==_A_16==16==11658==11673==11458==11873, PDK_30s719821==MegaSSR==1==Mono==_T_19==19==375==393==175==593	PDK_30s1100901==Mokhtar2016==6==Mono==_A_16==16==11658==11673==11458==11873, PDK_30s719821==Mokhtar2016==1==Mono==_T_19==19==375==393==175==593
OG0001016	PDK_30s828861==MegaSSR==1==Mono==_T_10==10==887==896==687==1096, PDK_30s828861==MegaSSR==2==Mono==_T_10==10==3037==3046==2837==3246	PDK_30s828861==Mokhtar2016==1==Mono==_T_10==10==887==896==687==1096, PDK_30s828861==Mokhtar2016==2==Mono==_T_10==10==3037==3046==2837==3246
OG0001017	PDK_30s1171271==MegaSSR==1==Tri==_TCT_5==15==1768==1782==1568==1982, PDK_30s923931==MegaSSR==1==Tri==_AAG_5==15==292==306==92==506	PDK_30s1171271==Mokhtar2016==1==Tri==_TCT_5==15==1768==1782==1568==1982, PDK_30s923931==Mokhtar2016==1==Tri==_AAG_5==15==292==306==92==506
OG0001018	PDK_30s1024851==MegaSSR==1==Mono==_T_11==11==1040==1050==840==1250, PDK_30s6550988==MegaSSR==3==Mono==_A_11==11==4377==4387==4177==4587	PDK_30s1024851==Mokhtar2016==1==Mono==_T_11==11==1040==1050==840==1250, PDK_30s6550988==Mokhtar2016==3==Mono==_A_11==11==4377==4387==4177==4587
OG0001019	PDK_30s1024851==MegaSSR==2==Mono==_A_11==11==1184==1194==984==1394, PDK_30s6550988==MegaSSR==2==Mono==_T_11==11==4233==4243==4033==4443	PDK_30s1024851==Mokhtar2016==2==Mono==_A_11==11==1184==1194==984==1394, PDK_30s6550988==Mokhtar2016==2==Mono==_T_11==11==4233==4243==4033==4443
OG0001020	PDK_30s833061==MegaSSR==2==Di==_AG_8==16==1331==1346==1131==1546, PDK_30s865621==MegaSSR==5==Di==_CT_8==16==12364==12379==12164==12579	PDK_30s833061==Mokhtar2016==2==Di==_AG_8==16==1331==1346==1131==1546, PDK_30s865621==Mokhtar2016==5==Di==_CT_8==16==12364==12379==12164==12579
OG0001021	PDK_30s819041==MegaSSR==5==Mono==_T_11==11==8478==8488==8278==8688, PDK_30s819041==MegaSSR==6==Mono==_T_20==20==8611==8630==8411==8830	PDK_30s819041==Mokhtar2016==5==Mono==_T_11==11==8478==8488==8278==8688, PDK_30s819041==Mokhtar2016==6==Mono==_T_20==20==8611==8630==8411==8830
OG0001022	PDK_30s676531==MegaSSR==4==Di==_TA_17==34==10300==10333==10100==10533, PDK_30s946991==MegaSSR==1==Di==_TA_10==20==1459==1478==1259==1678	PDK_30s676531==Mokhtar2016==4==Di==_TA_17==34==10300==10333==10100==10533, PDK_30s946991==Mokhtar2016==1==Di==_TA_10==20==1459==1478==1259==1678
OG0001023	PDK_30s1108901==MegaSSR==2==Mono==_T_11==11==11366==11376==11166==11576, PDK_30s1179721==MegaSSR==2==Mono==_A_11==11==1933==1943==1733==2143	PDK_30s1108901==Mokhtar2016==2==Mono==_T_11==11==11366==11376==11166==11576, PDK_30s1179721==Mokhtar2016==2==Mono==_A_11==11==1933==1943==1733==2143
OG0001024	PDK_30s700311==MegaSSR==2==Tri==_ATA_5==15==6253==6267==6053==6467, PDK_30s979751==MegaSSR==3==Tri==_ATA_5==15==2191==2205==1991==2405	PDK_30s700311==Mokhtar2016==2==Tri==_ATA_5==15==6253==6267==6053==6467, PDK_30s979751==Mokhtar2016==3==Tri==_ATA_5==15==2191==2205==1991==2405
OG0001025	PDK_30s1062351==MegaSSR==9==Tri==_CCA_6==18==9614==9631==9414==9831, PDK_30s955461==MegaSSR==6==Tri==_TGG_6==18==9298==9315==9098==9515	PDK_30s1062351==Mokhtar2016==9==Tri==_CCA_6==18==9614==9631==9414==9831, PDK_30s955461==Mokhtar2016==6==Tri==_TGG_6==18==9298==9315==9098==9515
OG0001026	PDK_30s1029651==MegaSSR==1==Mono==_T_10==10==812==821==612==1021, PDK_30s900681==MegaSSR==3==Mono==_T_12==12==10070==10081==9870==10281	PDK_30s1029651==Mokhtar2016==1==Mono==_T_10==10==812==821==612==1021, PDK_30s900681==Mokhtar2016==3==Mono==_T_12==12==10070==10081==9870==10281
OG0001027	PDK_30s663671==MegaSSR==7==Compound==_TA_14_GA_17==62==12299==12360==12099==12560, PDK_30s706811==MegaSSR==2==Compound==_CT_18_AT_13==62==5480==5541==5280==5741	PDK_30s663671==Mokhtar2016==7==Compound==_TA_14_GA_17==62==12299==12360==12099==12560, PDK_30s706811==Mokhtar2016==2==Compound==_CT_18_AT_13==62==5480==5541==5280==5741
OG0001028	PDK_30s1109851==MegaSSR==1==Di==_AT_6==12==273==284==73==484, PDK_30s793831==MegaSSR==1==Di==_AT_6==12==1675==1686==1475==1886	PDK_30s1109851==Mokhtar2016==1==Di==_AT_6==12==273==284==73==484, PDK_30s793831==Mokhtar2016==1==Di==_AT_6==12==1675==1686==1475==1886
OG0001029	PDK_30s657836==MegaSSR==4==Mono==_T_14==14==3304==3317==3104==3517, PDK_30s657836==MegaSSR==5==Mono==_T_10==10==3437==3446==3237==3646	PDK_30s657836==Mokhtar2016==4==Mono==_T_14==14==3304==3317==3104==3517, PDK_30s657836==Mokhtar2016==5==Mono==_T_10==10==3437==3446==3237==3646
OG0001030	PDK_30s942601==MegaSSR==2==Mono==_A_11==11==4771==4781==4571==4981, PDK_30s942601==MegaSSR==3==Mono==_T_12==12==4961==4972==4761==5172	PDK_30s942601==Mokhtar2016==2==Mono==_A_11==11==4771==4781==4571==4981, PDK_30s942601==Mokhtar2016==3==Mono==_T_12==12==4961==4972==4761==5172
OG0001031	PDK_30s888421==MegaSSR==1==Di==_CT_9==18==566==583==366==783, PDK_30s897301==MegaSSR==1==Di==_CT_9==18==1942==1959==1742==2159	PDK_30s888421==Mokhtar2016==1==Di==_CT_9==18==566==583==366==783, PDK_30s897301==Mokhtar2016==1==Di==_CT_9==18==1942==1959==1742==2159
OG0001032	PDK_30s1209111==MegaSSR==5==Tri==_GAT_6==18==11262==11279==11062==11479, PDK_30s779071==MegaSSR==3==Tri==_CAT_6==18==5329==5346==5129==5546	PDK_30s1209111==Mokhtar2016==5==Tri==_GAT_6==18==11262==11279==11062==11479, PDK_30s779071==Mokhtar2016==3==Tri==_CAT_6==18==5329==5346==5129==5546
OG0001033	PDK_30s1115761==MegaSSR==1==Mono==_T_12==12==480==491==280==691, PDK_30s703701==MegaSSR==1==Mono==_T_11==11==1592==1602==1392==1802	PDK_30s1115761==Mokhtar2016==1==Mono==_T_12==12==480==491==280==691, PDK_30s703701==Mokhtar2016==1==Mono==_T_11==11==1592==1602==1392==1802
OG0001034	PDK_30s944381==MegaSSR==1==Mono==_T_11==11==1791==1801==1591==2001, PDK_30s944381==MegaSSR==2==Mono==_T_10==10==2829==2838==2629==3038	PDK_30s944381==Mokhtar2016==1==Mono==_T_11==11==1791==1801==1591==2001, PDK_30s944381==Mokhtar2016==2==Mono==_T_10==10==2829==2838==2629==3038
OG0001035	PDK_30s1139421==MegaSSR==1==Mono==_T_10==10==348==357==148==557, PDK_30s944381==MegaSSR==3==Mono==_A_10==10==4466==4475==4266==4675	PDK_30s1139421==Mokhtar2016==1==Mono==_T_10==10==348==357==148==557, PDK_30s944381==Mokhtar2016==3==Mono==_A_10==10==4466==4475==4266==4675
OG0001036	PDK_30s829201==MegaSSR==2==Mono==_A_15==15==5249==5263==5049==5463, PDK_30s829201==MegaSSR==3==Mono==_A_15==15==6476==6490==6276==6690	PDK_30s829201==Mokhtar2016==2==Mono==_A_15==15==5249==5263==5049==5463, PDK_30s829201==Mokhtar2016==3==Mono==_A_15==15==6476==6490==6276==6690
OG0001037	PDK_30s714201==MegaSSR==4==Di==_CT_11==22==9476==9497==9276==9697, PDK_30s841281==MegaSSR==2==Di==_TA_13==26==2839==2864==2639==3064	PDK_30s714201==Mokhtar2016==4==Di==_CT_11==22==9476==9497==9276==9697, PDK_30s841281==Mokhtar2016==2==Di==_TA_13==26==2839==2864==2639==3064
OG0001038	PDK_30s773991==MegaSSR==1==Mono==_T_10==10==1209==1218==1009==1418, PDK_30s773991==MegaSSR==2==Compound==_AT_9annnnnnnnnnnnnnnnnnnnnnnnnnnnnnnnnnnnnnnnnnnnnnnnnnnnnnnnnnnn_TA_8==95==1437==1531==1237==1731	PDK_30s773991==Mokhtar2016==1==Mono==_T_10==10==1209==1218==1009==1418, PDK_30s773991==Mokhtar2016==2==Compound==_AT_9annnnnnnnnnnnnnnnnnnnnnnnnnnnnnnnnnnnnnnnnnnnnnnnnnnnnnnnnnnn_TA_8==95==1437==1531==1237==1731
OG0001039	PDK_30s1090511==MegaSSR==1==Mono==_T_15==15==8780==8794==8580==8994, PDK_30s1090511==MegaSSR==2==Di==_TA_12==24==8976==8999==8776==9199	PDK_30s1090511==Mokhtar2016==1==Mono==_T_15==15==8780==8794==8580==8994, PDK_30s1090511==Mokhtar2016==2==Di==_TA_12==24==8976==8999==8776==9199
OG0001040	PDK_30s1184731==MegaSSR==1==Mono==_T_11==11==1685==1695==1485==1895, PDK_30s65509497==MegaSSR==3==Mono==_T_10==10==11031==11040==10831==11240	PDK_30s1184731==Mokhtar2016==1==Mono==_T_11==11==1685==1695==1485==1895, PDK_30s65509497==Mokhtar2016==3==Mono==_T_10==10==11031==11040==10831==11240
OG0001041	PDK_30s701661==MegaSSR==1==Mono==_A_11==11==208==218==8==418, PDK_30s754341==MegaSSR==1==Mono==_A_15==15==788==802==588==1002	PDK_30s701661==Mokhtar2016==1==Mono==_A_11==11==208==218==8==418, PDK_30s754341==Mokhtar2016==1==Mono==_A_15==15==788==802==588==1002
OG0001042	PDK_30s754341==MegaSSR==9==Mono==_A_10==10==8973==8982==8773==9182, PDK_30s952101==MegaSSR==1==Mono==_T_11==11==405==415==205==615	PDK_30s754341==Mokhtar2016==9==Mono==_A_10==10==8973==8982==8773==9182, PDK_30s952101==Mokhtar2016==1==Mono==_T_11==11==405==415==205==615
OG0001043	PDK_30s843141==MegaSSR==1==Mono==_T_10==10==870==879==670==1079, PDK_30s895141==MegaSSR==3==Mono==_T_10==10==5573==5582==5373==5782	PDK_30s843141==Mokhtar2016==1==Mono==_T_10==10==870==879==670==1079, PDK_30s895141==Mokhtar2016==3==Mono==_T_10==10==5573==5582==5373==5782
OG0001044	PDK_30s843141==MegaSSR==2==Mono==_T_14==14==2180==2193==1980==2393, PDK_30s895141==MegaSSR==4==Mono==_T_10==10==6834==6843==6634==7043	PDK_30s843141==Mokhtar2016==2==Mono==_T_14==14==2180==2193==1980==2393, PDK_30s895141==Mokhtar2016==4==Mono==_T_10==10==6834==6843==6634==7043
OG0001045	PDK_30s899791==MegaSSR==2==Mono==_T_11==11==1023==1033==823==1233, PDK_30s903901==MegaSSR==3==Mono==_A_11==11==8305==8315==8105==8515	PDK_30s899791==Mokhtar2016==2==Mono==_T_11==11==1023==1033==823==1233, PDK_30s903901==Mokhtar2016==3==Mono==_A_11==11==8305==8315==8105==8515
OG0001046	PDK_30s957561==MegaSSR==2==Mono==_T_10==10==842==851==642==1051, PDK_30s957561==MegaSSR==4==Mono==_T_10==10==1499==1508==1299==1708	PDK_30s957561==Mokhtar2016==2==Mono==_T_10==10==842==851==642==1051, PDK_30s957561==Mokhtar2016==4==Mono==_T_10==10==1499==1508==1299==1708
OG0001047	PDK_30s696771==MegaSSR==1==Di==_AG_15==30==2187==2216==1987==2416, PDK_30s747211==MegaSSR==1==Di==_CT_9==18==1159==1176==959==1376	PDK_30s696771==Mokhtar2016==1==Di==_AG_15==30==2187==2216==1987==2416, PDK_30s747211==Mokhtar2016==1==Di==_CT_9==18==1159==1176==959==1376
OG0001048	PDK_30s1042571==MegaSSR==2==Mono==_T_10==10==1846==1855==1646==2055, PDK_30s1065421==MegaSSR==1==Mono==_A_10==10==266==275==66==475	PDK_30s1042571==Mokhtar2016==2==Mono==_T_10==10==1846==1855==1646==2055, PDK_30s1065421==Mokhtar2016==1==Mono==_A_10==10==266==275==66==475
OG0001049	PDK_30s1023741==MegaSSR==1==Mono==_A_10==10==925==934==725==1134, PDK_30s1041701==MegaSSR==1==Mono==_A_10==10==2635==2644==2435==2844	PDK_30s1023741==Mokhtar2016==1==Mono==_A_10==10==925==934==725==1134, PDK_30s1041701==Mokhtar2016==1==Mono==_A_10==10==2635==2644==2435==2844
OG0001050	PDK_30s1023741==MegaSSR==5==Mono==_A_13==13==4443==4455==4243==4655, PDK_30s65509106==MegaSSR==4==Mono==_T_12==12==12222==12233==12022==12433	PDK_30s1023741==Mokhtar2016==5==Mono==_A_13==13==4443==4455==4243==4655, PDK_30s65509106==Mokhtar2016==4==Mono==_T_12==12==12222==12233==12022==12433
OG0001051	PDK_30s1064521==MegaSSR==2==Mono==_T_10==10==1523==1532==1323==1732, PDK_30s1064521==MegaSSR==3==Compound==_AT_6g_TA_6cannnnnnnnnnnnnnnnnnnnnnnnnnnnnnnnnnnnnnnnnnnnnnnnnnnnnnnnnnnnatatata_TATT_5==114==1675==1788==1475==1988	PDK_30s1064521==Mokhtar2016==2==Mono==_T_10==10==1523==1532==1323==1732, PDK_30s1064521==Mokhtar2016==3==Compound==_AT_6g_TA_6cannnnnnnnnnnnnnnnnnnnnnnnnnnnnnnnnnnnnnnnnnnnnnnnnnnnnnnnnnnnatatata_TATT_5==114==1675==1788==1475==1988
OG0001052	PDK_30s780061==MegaSSR==1==Di==_GA_6==12==1908==1919==1708==2119, PDK_30s931771==MegaSSR==7==Di==_GA_6==12==10898==10909==10698==11109	PDK_30s780061==Mokhtar2016==1==Di==_GA_6==12==1908==1919==1708==2119, PDK_30s931771==Mokhtar2016==7==Di==_GA_6==12==10898==10909==10698==11109
OG0001053	PDK_30s1016471==MegaSSR==3==Mono==_T_13==13==10129==10141==9929==10341, PDK_30s1016471==MegaSSR==4==Mono==_T_13==13==11147==11159==10947==11359	PDK_30s1016471==Mokhtar2016==3==Mono==_T_13==13==10129==10141==9929==10341, PDK_30s1016471==Mokhtar2016==4==Mono==_T_13==13==11147==11159==10947==11359
OG0001054	PDK_30s713511==MegaSSR==4==Compound==_A_11cttgcacctcgga_AT_6==36==6541==6576==6341==6776, PDK_30s927241==MegaSSR==1==Compound==_A_11cttgcacctcgga_AT_7==38==1867==1904==1667==2104	PDK_30s713511==Mokhtar2016==4==Compound==_A_11cttgcacctcgga_AT_6==36==6541==6576==6341==6776, PDK_30s927241==Mokhtar2016==1==Compound==_A_11cttgcacctcgga_AT_7==38==1867==1904==1667==2104
OG0001055	PDK_30s1124971==MegaSSR==3==Tetra==_AAAT_5==20==1546==1565==1346==1765, PDK_30s1124971==MegaSSR==5==Tetra==_AAAT_6==24==7649==7672==7449==7872	PDK_30s1124971==Mokhtar2016==3==Tetra==_AAAT_5==20==1546==1565==1346==1765, PDK_30s1124971==Mokhtar2016==5==Tetra==_AAAT_6==24==7649==7672==7449==7872
OG0001056	PDK_30s1124971==MegaSSR==7==Mono==_T_10==10==9387==9396==9187==9596, PDK_30s655092==MegaSSR==5==Mono==_A_10==10==14757==14766==14557==14966	PDK_30s1124971==Mokhtar2016==7==Mono==_T_10==10==9387==9396==9187==9596, PDK_30s655092==Mokhtar2016==5==Mono==_A_10==10==14757==14766==14557==14966
OG0001057	PDK_30s736511==MegaSSR==1==Di==_GA_13==26==8398==8423==8198==8623, PDK_30s842641==MegaSSR==3==Di==_GA_28==56==2682==2737==2482==2937	PDK_30s736511==Mokhtar2016==1==Di==_GA_13==26==8398==8423==8198==8623, PDK_30s842641==Mokhtar2016==3==Di==_GA_28==56==2682==2737==2482==2937
OG0001058	PDK_30s656981==MegaSSR==2==Mono==_A_12==12==334==345==134==545, PDK_30s707261==MegaSSR==3==Mono==_T_12==12==2004==2015==1804==2215	PDK_30s656981==Mokhtar2016==2==Mono==_A_12==12==334==345==134==545, PDK_30s707261==Mokhtar2016==3==Mono==_T_12==12==2004==2015==1804==2215
OG0001059	PDK_30s1015231==MegaSSR==3==Mono==_T_29==29==2706==2734==2506==2934, PDK_30s1131421==MegaSSR==2==Mono==_A_37==37==1694==1730==1494==1930	PDK_30s1015231==Mokhtar2016==3==Mono==_T_29==29==2706==2734==2506==2934, PDK_30s1131421==Mokhtar2016==2==Mono==_A_37==37==1694==1730==1494==1930
OG0001060	PDK_30s1131421==MegaSSR==4==Di==_GA_6==12==5782==5793==5582==5993, PDK_30s1131421==MegaSSR==7==Di==_GA_6==12==6571==6582==6371==6782	PDK_30s1131421==Mokhtar2016==4==Di==_GA_6==12==5782==5793==5582==5993, PDK_30s1131421==Mokhtar2016==7==Di==_GA_6==12==6571==6582==6371==6782
OG0001061	PDK_30s1131421==MegaSSR==5==Mono==_T_10==10==5990==5999==5790==6199, PDK_30s1131421==MegaSSR==8==Mono==_T_10==10==6779==6788==6579==6988	PDK_30s1131421==Mokhtar2016==5==Mono==_T_10==10==5990==5999==5790==6199, PDK_30s1131421==Mokhtar2016==8==Mono==_T_10==10==6779==6788==6579==6988
OG0001062	PDK_30s671291==MegaSSR==4==Mono==_T_12==12==7525==7536==7325==7736, PDK_30s671291==MegaSSR==7==Mono==_T_14==14==9161==9174==8961==9374	PDK_30s671291==Mokhtar2016==4==Mono==_T_12==12==7525==7536==7325==7736, PDK_30s671291==Mokhtar2016==7==Mono==_T_14==14==9161==9174==8961==9374
OG0001063	PDK_30s671291==MegaSSR==10==Mono==_T_11==11==11798==11808==11598==12008, PDK_30s671291==MegaSSR==9==Compound==_T_10ctgattttgttagttgcaccatccgttcaac_A_28==69==11609==11677==11409==11877	PDK_30s671291==Mokhtar2016==10==Mono==_T_11==11==11798==11808==11598==12008, PDK_30s671291==Mokhtar2016==9==Compound==_T_10ctgattttgttagttgcaccatccgttcaac_A_28==69==11609==11677==11409==11877
OG0001064	PDK_30s692241==MegaSSR==3==Tri==_TCC_5==15==7790==7804==7590==8004, PDK_30s692241==MegaSSR==4==Mono==_A_12==12==7961==7972==7761==8172	PDK_30s692241==Mokhtar2016==3==Tri==_TCC_5==15==7790==7804==7590==8004, PDK_30s692241==Mokhtar2016==4==Mono==_A_12==12==7961==7972==7761==8172
OG0001065	PDK_30s1153001==MegaSSR==1==Mono==_T_12==12==1746==1757==1546==1957, PDK_30s775441==MegaSSR==1==Mono==_T_16==16==873==888==673==1088	PDK_30s1153001==Mokhtar2016==1==Mono==_T_12==12==1746==1757==1546==1957, PDK_30s775441==Mokhtar2016==1==Mono==_T_16==16==873==888==673==1088
OG0001066	PDK_30s769171==MegaSSR==2==Compound==_A_11g_A_19gggggagg_A_11==50==592==641==392==841, PDK_30s769171==MegaSSR==4==Compound==_A_11g_A_63==75==1478==1552==1278==1752	PDK_30s769171==Mokhtar2016==2==Compound==_A_11g_A_19gggggagg_A_11==50==592==641==392==841, PDK_30s769171==Mokhtar2016==4==Compound==_A_11g_A_63==75==1478==1552==1278==1752
OG0001067	PDK_30s769171==MegaSSR==6==Mono==_T_10==10==6538==6547==6338==6747, PDK_30s769171==MegaSSR==8==Mono==_T_10==10==7639==7648==7439==7848	PDK_30s769171==Mokhtar2016==6==Mono==_T_10==10==6538==6547==6338==6747, PDK_30s769171==Mokhtar2016==8==Mono==_T_10==10==7639==7648==7439==7848
OG0001068	PDK_30s877271==MegaSSR==1==Mono==_A_10==10==281==290==81==490, PDK_30s891031==MegaSSR==2==Compound==_T_10ggcacatagctcgtttctagcaattcatcaaactctaaactcatggcacctcttggctgtagatgttacatcacttaaggctaatttatcattttctaaa_T_10==120==8431==8550==8231==8750	PDK_30s877271==Mokhtar2016==1==Mono==_A_10==10==281==290==81==490, PDK_30s891031==Mokhtar2016==2==Compound==_T_10ggcacatagctcgtttctagcaattcatcaaactctaaactcatggcacctcttggctgtagatgttacatcacttaaggctaatttatcattttctaaa_T_10==120==8431==8550==8231==8750
OG0001069	PDK_30s885581==MegaSSR==4==Mono==_A_13==13==3734==3746==3534==3946, PDK_30s909931==MegaSSR==1==Mono==_T_16==16==8914==8929==8714==9129	PDK_30s885581==Mokhtar2016==4==Mono==_A_13==13==3734==3746==3534==3946, PDK_30s909931==Mokhtar2016==1==Mono==_T_16==16==8914==8929==8714==9129
OG0001070	PDK_30s885581==MegaSSR==3==Mono==_A_13==13==2677==2689==2477==2889, PDK_30s909931==MegaSSR==2==Mono==_T_13==13==10950==10962==10750==11162	PDK_30s885581==Mokhtar2016==3==Mono==_A_13==13==2677==2689==2477==2889, PDK_30s909931==Mokhtar2016==2==Mono==_T_13==13==10950==10962==10750==11162
OG0001071	PDK_30s885581==MegaSSR==2==Mono==_T_11==11==2168==2178==1968==2378, PDK_30s909931==MegaSSR==3==Mono==_A_13==13==11468==11480==11268==11680	PDK_30s885581==Mokhtar2016==2==Mono==_T_11==11==2168==2178==1968==2378, PDK_30s909931==Mokhtar2016==3==Mono==_A_13==13==11468==11480==11268==11680
OG0001072	PDK_30s881511==MegaSSR==3==Di==_AG_6==12==3455==3466==3255==3666, PDK_30s881511==MegaSSR==4==Compound==_CTT_6ttttttc_T_14==39==3661==3699==3461==3899	PDK_30s881511==Mokhtar2016==3==Di==_AG_6==12==3455==3466==3255==3666, PDK_30s881511==Mokhtar2016==4==Compound==_CTT_6ttttttc_T_14==39==3661==3699==3461==3899
OG0001073	PDK_30s1039631==MegaSSR==2==Tri==_GAA_5==15==9397==9411==9197==9611, PDK_30s1085551==MegaSSR==1==Tri==_GAA_5==15==1008==1022==808==1222	PDK_30s1039631==Mokhtar2016==2==Tri==_GAA_5==15==9397==9411==9197==9611, PDK_30s1085551==Mokhtar2016==1==Tri==_GAA_5==15==1008==1022==808==1222
OG0001074	PDK_30s942711==MegaSSR==1==Di==_TA_7==14==1==14==-199==214, PDK_30s942711==MegaSSR==7==Tetra==_TTAT_7==28==12752==12779==12552==12979	PDK_30s942711==Mokhtar2016==1==Di==_TA_7==14==1==14==-199==214, PDK_30s942711==Mokhtar2016==7==Tetra==_TTAT_7==28==12752==12779==12552==12979
OG0001075	PDK_30s779101==MegaSSR==4==Compound==_T_12cc_T_11==25==7331==7355==7131==7555, PDK_30s805141==MegaSSR==91==Compound==_T_12cc_T_10==24==202817==202840==202617==203040	PDK_30s779101==Mokhtar2016==4==Compound==_T_12cc_T_11==25==7331==7355==7131==7555, PDK_30s805141==Mokhtar2016==91==Compound==_T_12cc_T_10==24==202817==202840==202617==203040
OG0001076	PDK_30s1135441==MegaSSR==1==Di==_AG_13==26==616==641==416==841, PDK_30s1135441==MegaSSR==2==Di==_AG_14==28==1802==1829==1602==2029	PDK_30s1135441==Mokhtar2016==1==Di==_AG_13==26==616==641==416==841, PDK_30s1135441==Mokhtar2016==2==Di==_AG_14==28==1802==1829==1602==2029
OG0001077	PDK_30s1150661==MegaSSR==3==Mono==_T_11==11==11328==11338==11128==11538, PDK_30s974591==MegaSSR==13==Mono==_A_11==11==28783==28793==28583==28993	PDK_30s1150661==Mokhtar2016==3==Mono==_T_11==11==11328==11338==11128==11538, PDK_30s974591==Mokhtar2016==13==Mono==_A_11==11==28783==28793==28583==28993
OG0001078	PDK_30s977131==MegaSSR==2==Mono==_T_13==13==524==536==324==736, PDK_30s977131==MegaSSR==3==Mono==_T_11==11==1807==1817==1607==2017	PDK_30s977131==Mokhtar2016==2==Mono==_T_13==13==524==536==324==736, PDK_30s977131==Mokhtar2016==3==Mono==_T_11==11==1807==1817==1607==2017
OG0001079	PDK_30s1062411==MegaSSR==1==Di==_TG_7==14==751==764==551==964, PDK_30s676061==MegaSSR==1==Di==_TG_9==18==750==767==550==967	PDK_30s1062411==Mokhtar2016==1==Di==_TG_7==14==751==764==551==964, PDK_30s676061==Mokhtar2016==1==Di==_TG_9==18==750==767==550==967
OG0001080	PDK_30s698671==MegaSSR==5==Mono==_A_14==14==11572==11585==11372==11785, PDK_30s972951==MegaSSR==1==Mono==_A_13==13==635==647==435==847	PDK_30s698671==Mokhtar2016==5==Mono==_A_14==14==11572==11585==11372==11785, PDK_30s972951==Mokhtar2016==1==Mono==_A_13==13==635==647==435==847
OG0001081	PDK_30s895711==MegaSSR==4==Mono==_A_15==15==5576==5590==5376==5790, PDK_30s895711==MegaSSR==5==Compound==_A_12nnnnnnnnnnnnnnnnnnnnnnnnnnnnnnnnnnnnnnnnnnnnnnnnnnnnnnnnnnnn_A_12==84==5803==5886==5603==6086	PDK_30s895711==Mokhtar2016==4==Mono==_A_15==15==5576==5590==5376==5790, PDK_30s895711==Mokhtar2016==5==Compound==_A_12nnnnnnnnnnnnnnnnnnnnnnnnnnnnnnnnnnnnnnnnnnnnnnnnnnnnnnnnnnnn_A_12==84==5803==5886==5603==6086
OG0001082	PDK_30s889421==MegaSSR==1==Mono==_A_11==11==8131==8141==7931==8341, PDK_30s889421==MegaSSR==3==Mono==_A_12==12==10571==10582==10371==10782	PDK_30s889421==Mokhtar2016==1==Mono==_A_11==11==8131==8141==7931==8341, PDK_30s889421==Mokhtar2016==3==Mono==_A_12==12==10571==10582==10371==10782
OG0001083	PDK_30s685111==MegaSSR==2==Compound==_T_10gtttttttgcttgaacacatcaaattttttatgaataccttctcaaaattg_AT_7==75==9650==9724==9450==9924, PDK_30s849041==MegaSSR==8==Compound==_T_10gtttttttgcttgaacacatcaaattttttatgaataccttctcaaaattg_AT_7==75==26422==26496==26222==26696	PDK_30s685111==Mokhtar2016==2==Compound==_T_10gtttttttgcttgaacacatcaaattttttatgaataccttctcaaaattg_AT_7==75==9650==9724==9450==9924, PDK_30s849041==Mokhtar2016==8==Compound==_T_10gtttttttgcttgaacacatcaaattttttatgaataccttctcaaaattg_AT_7==75==26422==26496==26222==26696
OG0001084	PDK_30s1064321==MegaSSR==1==Mono==_A_10==10==1217==1226==1017==1426, PDK_30s957781==MegaSSR==1==Mono==_T_10==10==486==495==286==695	PDK_30s1064321==Mokhtar2016==1==Mono==_A_10==10==1217==1226==1017==1426, PDK_30s957781==Mokhtar2016==1==Mono==_T_10==10==486==495==286==695
OG0001085	PDK_30s939871==MegaSSR==1==Mono==_T_10==10==1539==1548==1339==1748, PDK_30s955921==MegaSSR==2==Mono==_A_11==11==2324==2334==2124==2534	PDK_30s939871==Mokhtar2016==1==Mono==_T_10==10==1539==1548==1339==1748, PDK_30s955921==Mokhtar2016==2==Mono==_A_11==11==2324==2334==2124==2534
OG0001086	PDK_30s939871==MegaSSR==2==Mono==_T_11==11==2786==2796==2586==2996, PDK_30s955921==MegaSSR==1==Mono==_A_11==11==1547==1557==1347==1757	PDK_30s939871==Mokhtar2016==2==Mono==_T_11==11==2786==2796==2586==2996, PDK_30s955921==Mokhtar2016==1==Mono==_A_11==11==1547==1557==1347==1757
OG0001087	PDK_30s65509348==MegaSSR==3==Di==_AG_6==12==3125==3136==2925==3336, PDK_30s693741==MegaSSR==2==Di==_CT_6==12==2909==2920==2709==3120	PDK_30s65509348==Mokhtar2016==3==Di==_AG_6==12==3125==3136==2925==3336, PDK_30s693741==Mokhtar2016==2==Di==_CT_6==12==2909==2920==2709==3120
OG0001088	PDK_30s65509348==MegaSSR==4==Mono==_T_11==11==3373==3383==3173==3583, PDK_30s693741==MegaSSR==1==Mono==_A_11==11==2662==2672==2462==2872	PDK_30s65509348==Mokhtar2016==4==Mono==_T_11==11==3373==3383==3173==3583, PDK_30s693741==Mokhtar2016==1==Mono==_A_11==11==2662==2672==2462==2872
OG0001089	PDK_30s720251==MegaSSR==5==Mono==_T_11==11==11445==11455==11245==11655, PDK_30s930831==MegaSSR==2==Mono==_A_10==10==1157==1166==957==1366	PDK_30s720251==Mokhtar2016==5==Mono==_T_11==11==11445==11455==11245==11655, PDK_30s930831==Mokhtar2016==2==Mono==_A_10==10==1157==1166==957==1366
OG0001090	PDK_30s659431==MegaSSR==2==Mono==_A_35==35==1669==1703==1469==1903, PDK_30s659431==MegaSSR==3==Mono==_A_10==10==1874==1883==1674==2083	PDK_30s659431==Mokhtar2016==2==Mono==_A_35==35==1669==1703==1469==1903, PDK_30s659431==Mokhtar2016==3==Mono==_A_10==10==1874==1883==1674==2083
OG0001091	PDK_30s65509564==MegaSSR==8==Mono==_A_12==12==6839==6850==6639==7050, PDK_30s65509564==MegaSSR==9==Mono==_A_13==13==8655==8667==8455==8867	PDK_30s65509564==Mokhtar2016==8==Mono==_A_12==12==6839==6850==6639==7050, PDK_30s65509564==Mokhtar2016==9==Mono==_A_13==13==8655==8667==8455==8867
OG0001092	PDK_30s1102051==MegaSSR==2==Mono==_A_11==11==411==421==211==621, PDK_30s928611==MegaSSR==4==Mono==_A_11==11==4695==4705==4495==4905	PDK_30s1102051==Mokhtar2016==2==Mono==_A_11==11==411==421==211==621, PDK_30s928611==Mokhtar2016==4==Mono==_A_11==11==4695==4705==4495==4905
OG0001093	PDK_30s823141==MegaSSR==2==Mono==_T_11==11==430==440==230==640, PDK_30s928611==MegaSSR==6==Mono==_T_10==10==5474==5483==5274==5683	PDK_30s823141==Mokhtar2016==2==Mono==_T_11==11==430==440==230==640, PDK_30s928611==Mokhtar2016==6==Mono==_T_10==10==5474==5483==5274==5683
OG0001094	PDK_30s1064581==MegaSSR==1==Mono==_A_10==10==1505==1514==1305==1714, PDK_30s1206031==MegaSSR==1==Mono==_A_10==10==1712==1721==1512==1921	PDK_30s1064581==Mokhtar2016==1==Mono==_A_10==10==1505==1514==1305==1714, PDK_30s1206031==Mokhtar2016==1==Mono==_A_10==10==1712==1721==1512==1921
OG0001095	PDK_30s1064581==MegaSSR==7==Di==_CT_15==30==6708==6737==6508==6937, PDK_30s701811==MegaSSR==2==Di==_AG_10==20==957==976==757==1176	PDK_30s1064581==Mokhtar2016==7==Di==_CT_15==30==6708==6737==6508==6937, PDK_30s701811==Mokhtar2016==2==Di==_AG_10==20==957==976==757==1176
OG0001096	PDK_30s680911==MegaSSR==9==Mono==_T_12==12==9546==9557==9346==9757, PDK_30s856981==MegaSSR==1==Mono==_T_10==10==588==597==388==797	PDK_30s680911==Mokhtar2016==9==Mono==_T_12==12==9546==9557==9346==9757, PDK_30s856981==Mokhtar2016==1==Mono==_T_10==10==588==597==388==797
OG0001097	PDK_30s848761==MegaSSR==1==Mono==_T_11==11==1211==1221==1011==1421, PDK_30s988051==MegaSSR==3==Mono==_T_10==10==5601==5610==5401==5810	PDK_30s848761==Mokhtar2016==1==Mono==_T_11==11==1211==1221==1011==1421, PDK_30s988051==Mokhtar2016==3==Mono==_T_10==10==5601==5610==5401==5810
OG0001098	PDK_30s857821==MegaSSR==1==Mono==_T_10==10==4810==4819==4610==5019, PDK_30s988051==MegaSSR==4==Mono==_T_10==10==9697==9706==9497==9906	PDK_30s857821==Mokhtar2016==1==Mono==_T_10==10==4810==4819==4610==5019, PDK_30s988051==Mokhtar2016==4==Mono==_T_10==10==9697==9706==9497==9906
OG0001099	PDK_30s1092261==MegaSSR==1==Tri==_TGA_5==15==2469==2483==2269==2683, PDK_30s1134971==MegaSSR==3==Tri==_TCA_5==15==6677==6691==6477==6891	PDK_30s1092261==Mokhtar2016==1==Tri==_TGA_5==15==2469==2483==2269==2683, PDK_30s1134971==Mokhtar2016==3==Tri==_TCA_5==15==6677==6691==6477==6891
OG0001100	PDK_30s1040781==MegaSSR==1==Mono==_T_13==13==497==509==297==709, PDK_30s1134971==MegaSSR==6==Compound==_T_10_A_10==20==12262==12281==12062==12481	PDK_30s1040781==Mokhtar2016==1==Mono==_T_13==13==497==509==297==709, PDK_30s1134971==Mokhtar2016==6==Compound==_T_10_A_10==20==12262==12281==12062==12481
OG0001101	PDK_30s1111801==MegaSSR==3==Mono==_A_10==10==1141==1150==941==1350, PDK_30s809401==MegaSSR==6==Mono==_A_12==12==11357==11368==11157==11568	PDK_30s1111801==Mokhtar2016==3==Mono==_A_10==10==1141==1150==941==1350, PDK_30s809401==Mokhtar2016==6==Mono==_A_12==12==11357==11368==11157==11568
OG0001102	PDK_30s755311==MegaSSR==7==Tri==_GGA_5==15==4882==4896==4682==5096, PDK_30s755311==MegaSSR==8==Mono==_T_10==10==5077==5086==4877==5286	PDK_30s755311==Mokhtar2016==7==Tri==_GGA_5==15==4882==4896==4682==5096, PDK_30s755311==Mokhtar2016==8==Mono==_T_10==10==5077==5086==4877==5286
OG0001103	PDK_30s839571==MegaSSR==1==Di==_TG_7==14==1379==1392==1179==1592, PDK_30s882441==MegaSSR==6==Di==_TG_8==16==13298==13313==13098==13513	PDK_30s839571==Mokhtar2016==1==Di==_TG_7==14==1379==1392==1179==1592, PDK_30s882441==Mokhtar2016==6==Di==_TG_8==16==13298==13313==13098==13513
OG0001104	PDK_30s1032161==MegaSSR==3==Mono==_T_14==14==6945==6958==6745==7158, PDK_30s977561==MegaSSR==2==Mono==_A_14==14==2940==2953==2740==3153	PDK_30s1032161==Mokhtar2016==3==Mono==_T_14==14==6945==6958==6745==7158, PDK_30s977561==Mokhtar2016==2==Mono==_A_14==14==2940==2953==2740==3153
OG0001105	PDK_30s65509211==MegaSSR==1==Mono==_A_14==14==1529==1542==1329==1742, PDK_30s65509211==MegaSSR==2==Mono==_A_14==14==2444==2457==2244==2657	PDK_30s65509211==Mokhtar2016==1==Mono==_A_14==14==1529==1542==1329==1742, PDK_30s65509211==Mokhtar2016==2==Mono==_A_14==14==2444==2457==2244==2657
OG0001106	PDK_30s977741==MegaSSR==2==Compound==_A_19g_A_23==43==5020==5062==4820==5262, PDK_30s977741==MegaSSR==4==Compound==_A_19g_A_23==43==6506==6548==6306==6748	PDK_30s977741==Mokhtar2016==2==Compound==_A_19g_A_23==43==5020==5062==4820==5262, PDK_30s977741==Mokhtar2016==4==Compound==_A_19g_A_23==43==6506==6548==6306==6748
OG0001107	PDK_30s757761==MegaSSR==1==Mono==_T_11==11==1319==1329==1119==1529, PDK_30s886111==MegaSSR==2==Mono==_T_10==10==1456==1465==1256==1665	PDK_30s757761==Mokhtar2016==1==Mono==_T_11==11==1319==1329==1119==1529, PDK_30s886111==Mokhtar2016==2==Mono==_T_10==10==1456==1465==1256==1665
OG0001108	PDK_30s757761==MegaSSR==2==Mono==_A_10==10==2794==2803==2594==3003, PDK_30s886111==MegaSSR==3==Mono==_A_10==10==4654==4663==4454==4863	PDK_30s757761==Mokhtar2016==2==Mono==_A_10==10==2794==2803==2594==3003, PDK_30s886111==Mokhtar2016==3==Mono==_A_10==10==4654==4663==4454==4863
OG0001109	PDK_30s655051==MegaSSR==1==Mono==_A_11==11==1==11==-199==211, PDK_30s655051==MegaSSR==5==Di==_AT_8==16==13938==13953==13738==14153	PDK_30s655051==Mokhtar2016==1==Mono==_A_11==11==1==11==-199==211, PDK_30s655051==Mokhtar2016==5==Di==_AT_8==16==13938==13953==13738==14153
OG0001110	PDK_30s764441==MegaSSR==2==Di==_CT_7==14==2737==2750==2537==2950, PDK_30s793261==MegaSSR==1==Di==_CT_7==14==440==453==240==653	PDK_30s764441==Mokhtar2016==2==Di==_CT_7==14==2737==2750==2537==2950, PDK_30s793261==Mokhtar2016==1==Di==_CT_7==14==440==453==240==653
OG0001111	PDK_30s1023351==MegaSSR==6==Compound==_T_11aactctttaactc_T_11==35==8892==8926==8692==9126, PDK_30s1023351==MegaSSR==7==Mono==_T_12==12==9886==9897==9686==10097	PDK_30s1023351==Mokhtar2016==6==Compound==_T_11aactctttaactc_T_11==35==8892==8926==8692==9126, PDK_30s1023351==Mokhtar2016==7==Mono==_T_12==12==9886==9897==9686==10097
OG0001112	PDK_30s708151==MegaSSR==1==Mono==_A_12==12==1==12==-199==212, PDK_30s708151==MegaSSR==9==Mono==_A_11==11==13683==13693==13483==13893	PDK_30s708151==Mokhtar2016==1==Mono==_A_12==12==1==12==-199==212, PDK_30s708151==Mokhtar2016==9==Mono==_A_11==11==13683==13693==13483==13893
OG0001113	PDK_30s708151==MegaSSR==3==Mono==_T_10==10==1570==1579==1370==1779, PDK_30s708151==MegaSSR==4==Compound==_TC_7tt_TC_6==28==1737==1764==1537==1964	PDK_30s708151==Mokhtar2016==3==Mono==_T_10==10==1570==1579==1370==1779, PDK_30s708151==Mokhtar2016==4==Compound==_TC_7tt_TC_6==28==1737==1764==1537==1964
OG0001114	PDK_30s1012511==MegaSSR==1==Mono==_T_10==10==695==704==495==904, PDK_30s708151==MegaSSR==5==Mono==_T_11==11==2521==2531==2321==2731	PDK_30s1012511==Mokhtar2016==1==Mono==_T_10==10==695==704==495==904, PDK_30s708151==Mokhtar2016==5==Mono==_T_11==11==2521==2531==2321==2731
OG0001115	PDK_30s1083491==MegaSSR==6==Compound==_C_11a_AC_10_ACA_5*==45==16265==16309==16065==16509, PDK_30s998451==MegaSSR==3==Compound==_C_11acccccacca_C_11==32==9901==9932==9701==10132	PDK_30s1083491==Mokhtar2016==6==Compound==_C_11a_AC_10_ACA_5*==45==16265==16309==16065==16509, PDK_30s998451==Mokhtar2016==3==Compound==_C_11acccccacca_C_11==32==9901==9932==9701==10132
OG0001116	PDK_30s1070291==MegaSSR==5==Mono==_A_12==12==12460==12471==12260==12671, PDK_30s1208711==MegaSSR==10==Mono==_T_12==12==22694==22705==22494==22905	PDK_30s1070291==Mokhtar2016==5==Mono==_A_12==12==12460==12471==12260==12671, PDK_30s1208711==Mokhtar2016==10==Mono==_T_12==12==22694==22705==22494==22905
OG0001117	PDK_30s1079681==MegaSSR==2==Tri==_TAT_5==15==4097==4111==3897==4311, PDK_30s1166651==MegaSSR==1==Tri==_TAA_6==18==3127==3144==2927==3344	PDK_30s1079681==Mokhtar2016==2==Tri==_TAT_5==15==4097==4111==3897==4311, PDK_30s1166651==Mokhtar2016==1==Tri==_TAA_6==18==3127==3144==2927==3344
OG0001118	PDK_30s862351==MegaSSR==2==Compound==_TA_7aaacatacataggttgaattaagtcaaaaaatagaactgcagacaaatatcaaatgaagagaatttggcaaatgaacaagatgaccactttctagattag_A_10==124==6631==6754==6431==6954, PDK_30s862351==MegaSSR==4==Di==_AT_6==12==7803==7814==7603==8014	PDK_30s862351==Mokhtar2016==2==Compound==_TA_7aaacatacataggttgaattaagtcaaaaaatagaactgcagacaaatatcaaatgaagagaatttggcaaatgaacaagatgaccactttctagattag_A_10==124==6631==6754==6431==6954, PDK_30s862351==Mokhtar2016==4==Di==_AT_6==12==7803==7814==7603==8014
OG0001119	PDK_30s862351==MegaSSR==3==Di==_GA_7==14==7344==7357==7144==7557, PDK_30s862351==MegaSSR==5==Di==_GA_6==12==8514==8525==8314==8725	PDK_30s862351==Mokhtar2016==3==Di==_GA_7==14==7344==7357==7144==7557, PDK_30s862351==Mokhtar2016==5==Di==_GA_6==12==8514==8525==8314==8725
OG0001120	PDK_30s736971==MegaSSR==3==Di==_AG_7==14==1888==1901==1688==2101, PDK_30s736971==MegaSSR==4==Di==_GA_6==12==2463==2474==2263==2674	PDK_30s736971==Mokhtar2016==3==Di==_AG_7==14==1888==1901==1688==2101, PDK_30s736971==Mokhtar2016==4==Di==_GA_6==12==2463==2474==2263==2674
OG0001121	PDK_30s789881==MegaSSR==1==Mono==_T_10==10==428==437==228==637, PDK_30s827031==MegaSSR==1==Mono==_T_12==12==2356==2367==2156==2567	PDK_30s789881==Mokhtar2016==1==Mono==_T_10==10==428==437==228==637, PDK_30s827031==Mokhtar2016==1==Mono==_T_12==12==2356==2367==2156==2567
OG0001122	PDK_30s702131==MegaSSR==2==Mono==_A_11==11==1237==1247==1037==1447, PDK_30s730401==MegaSSR==1==Mono==_T_15==15==604==618==404==818	PDK_30s702131==Mokhtar2016==2==Mono==_A_11==11==1237==1247==1037==1447, PDK_30s730401==Mokhtar2016==1==Mono==_T_15==15==604==618==404==818
OG0001123	PDK_30s1110101==MegaSSR==1==Di==_TC_7==14==507==520==307==720, PDK_30s702131==MegaSSR==7==Di==_GA_7==14==11345==11358==11145==11558	PDK_30s1110101==Mokhtar2016==1==Di==_TC_7==14==507==520==307==720, PDK_30s702131==Mokhtar2016==7==Di==_GA_7==14==11345==11358==11145==11558
OG0001124	PDK_30s762723==MegaSSR==11==Di==_AT_6==12==13526==13537==13326==13737, PDK_30s762723==MegaSSR==1==Di==_AT_9==18==1==18==-199==218	PDK_30s762723==Mokhtar2016==11==Di==_AT_6==12==13526==13537==13326==13737, PDK_30s762723==Mokhtar2016==1==Di==_AT_9==18==1==18==-199==218
OG0001125	PDK_30s762723==MegaSSR==10==Mono==_T_13==13==12766==12778==12566==12978, PDK_30s762723==MegaSSR==9==Mono==_T_13==13==11592==11604==11392==11804	PDK_30s762723==Mokhtar2016==10==Mono==_T_13==13==12766==12778==12566==12978, PDK_30s762723==Mokhtar2016==9==Mono==_T_13==13==11592==11604==11392==11804
OG0001126	PDK_30s1166451==MegaSSR==7==Mono==_A_12==12==10521==10532==10321==10732, PDK_30s1166451==MegaSSR==8==Mono==_A_12==12==12729==12740==12529==12940	PDK_30s1166451==Mokhtar2016==7==Mono==_A_12==12==10521==10532==10321==10732, PDK_30s1166451==Mokhtar2016==8==Mono==_A_12==12==12729==12740==12529==12940
OG0001127	PDK_30s1005061==MegaSSR==1==Mono==_A_10==10==6017==6026==5817==6226, PDK_30s1005061==MegaSSR==2==Mono==_A_12==12==6222==6233==6022==6433	PDK_30s1005061==Mokhtar2016==1==Mono==_A_10==10==6017==6026==5817==6226, PDK_30s1005061==Mokhtar2016==2==Mono==_A_12==12==6222==6233==6022==6433
OG0001128	PDK_30s756141==MegaSSR==2==Compound==_AGCT_5tgtgactgctaaaaaggcaagtgatgaagaattgtggaatccaacattgccaagatt_TG_9==95==703==797==503==997, PDK_30s878411==MegaSSR==4==Compound==_AGCT_5tgtgacagcaaaaaggcaagtgatgaagaattgtggaatccaacattgccaaga_T_17==91==8539==8629==8339==8829	PDK_30s756141==Mokhtar2016==2==Compound==_AGCT_5tgtgactgctaaaaaggcaagtgatgaagaattgtggaatccaacattgccaagatt_TG_9==95==703==797==503==997, PDK_30s878411==Mokhtar2016==4==Compound==_AGCT_5tgtgacagcaaaaaggcaagtgatgaagaattgtggaatccaacattgccaaga_T_17==91==8539==8629==8339==8829
OG0001129	PDK_30s947731==MegaSSR==5==Mono==_T_10==10==6998==7007==6798==7207, PDK_30s947731==MegaSSR==6==Mono==_T_10==10==8047==8056==7847==8256	PDK_30s947731==Mokhtar2016==5==Mono==_T_10==10==6998==7007==6798==7207, PDK_30s947731==Mokhtar2016==6==Mono==_T_10==10==8047==8056==7847==8256
OG0001130	PDK_30s1164731==MegaSSR==2==Mono==_T_14==14==12010==12023==11810==12223, PDK_30s1164731==MegaSSR==3==Mono==_T_14==14==12894==12907==12694==13107	PDK_30s1164731==Mokhtar2016==2==Mono==_T_14==14==12010==12023==11810==12223, PDK_30s1164731==Mokhtar2016==3==Mono==_T_14==14==12894==12907==12694==13107
OG0001131	PDK_30s745801==MegaSSR==2==Mono==_A_15==15==805==819==605==1019, PDK_30s988641==MegaSSR==8==Mono==_A_10==10==11285==11294==11085==11494	PDK_30s745801==Mokhtar2016==2==Mono==_A_15==15==805==819==605==1019, PDK_30s988641==Mokhtar2016==8==Mono==_A_10==10==11285==11294==11085==11494
OG0001132	PDK_30s686401==MegaSSR==2==Tri==_TCC_7==21==541==561==341==761, PDK_30s808501==MegaSSR==4==Tri==_GGA_7==21==7638==7658==7438==7858	PDK_30s686401==Mokhtar2016==2==Tri==_TCC_7==21==541==561==341==761, PDK_30s808501==Mokhtar2016==4==Tri==_GGA_7==21==7638==7658==7438==7858
OG0001133	PDK_30s1149711==MegaSSR==1==Mono==_T_13==13==627==639==427==839, PDK_30s780251==MegaSSR==4==Mono==_A_12==12==11727==11738==11527==11938	PDK_30s1149711==Mokhtar2016==1==Mono==_T_13==13==627==639==427==839, PDK_30s780251==Mokhtar2016==4==Mono==_A_12==12==11727==11738==11527==11938
OG0001134	PDK_30s860671==MegaSSR==1==Mono==_T_12==12==722==733==522==933, PDK_30s860671==MegaSSR==2==Tri==_TTA_5==15==879==893==679==1093	PDK_30s860671==Mokhtar2016==1==Mono==_T_12==12==722==733==522==933, PDK_30s860671==Mokhtar2016==2==Tri==_TTA_5==15==879==893==679==1093
OG0001135	PDK_30s860671==MegaSSR==7==Mono==_T_13==13==10611==10623==10411==10823, PDK_30s860671==MegaSSR==8==Mono==_T_13==13==12531==12543==12331==12743	PDK_30s860671==Mokhtar2016==7==Mono==_T_13==13==10611==10623==10411==10823, PDK_30s860671==Mokhtar2016==8==Mono==_T_13==13==12531==12543==12331==12743
OG0001136	PDK_30s1136441==MegaSSR==1==Mono==_T_13==13==240==252==40==452, PDK_30s687101==MegaSSR==5==Mono==_A_13==13==12798==12810==12598==13010	PDK_30s1136441==Mokhtar2016==1==Mono==_T_13==13==240==252==40==452, PDK_30s687101==Mokhtar2016==5==Mono==_A_13==13==12798==12810==12598==13010
OG0001137	PDK_30s1086511==MegaSSR==4==Tri==_GAA_5==15==11614==11628==11414==11828, PDK_30s806831==MegaSSR==1==Tri==_GAA_5==15==225==239==25==439	PDK_30s1086511==Mokhtar2016==4==Tri==_GAA_5==15==11614==11628==11414==11828, PDK_30s806831==Mokhtar2016==1==Tri==_GAA_5==15==225==239==25==439
OG0001138	PDK_30s1086511==MegaSSR==5==Di==_GA_8==16==12742==12757==12542==12957, PDK_30s806831==MegaSSR==2==Di==_GA_8==16==1353==1368==1153==1568	PDK_30s1086511==Mokhtar2016==5==Di==_GA_8==16==12742==12757==12542==12957, PDK_30s806831==Mokhtar2016==2==Di==_GA_8==16==1353==1368==1153==1568
OG0001139	PDK_30s1007391==MegaSSR==4==Mono==_A_14==14==11753==11766==11553==11966, PDK_30s906251==MegaSSR==1==Mono==_A_10==10==483==492==283==692	PDK_30s1007391==Mokhtar2016==4==Mono==_A_14==14==11753==11766==11553==11966, PDK_30s906251==Mokhtar2016==1==Mono==_A_10==10==483==492==283==692
OG0001140	PDK_30s1100461==MegaSSR==1==Di==_AT_10==20==767==786==567==986, PDK_30s680011==MegaSSR==7==Di==_AT_11==22==13019==13040==12819==13240	PDK_30s1100461==Mokhtar2016==1==Di==_AT_10==20==767==786==567==986, PDK_30s680011==Mokhtar2016==7==Di==_AT_11==22==13019==13040==12819==13240
OG0001141	PDK_30s805291==MegaSSR==1==Mono==_A_14==14==1330==1343==1130==1543, PDK_30s805291==MegaSSR==3==Mono==_A_10==10==3543==3552==3343==3752	PDK_30s805291==Mokhtar2016==1==Mono==_A_14==14==1330==1343==1130==1543, PDK_30s805291==Mokhtar2016==3==Mono==_A_10==10==3543==3552==3343==3752
OG0001142	PDK_30s1122011==MegaSSR==1==Mono==_T_14==14==1982==1995==1782==2195, PDK_30s805291==MegaSSR==8==Mono==_T_25==25==8542==8566==8342==8766	PDK_30s1122011==Mokhtar2016==1==Mono==_T_14==14==1982==1995==1782==2195, PDK_30s805291==Mokhtar2016==8==Mono==_T_25==25==8542==8566==8342==8766
OG0001143	PDK_30s805291==MegaSSR==10==Compound==_CT_11cgcaataaaggccaggtgg_CT_11cgcaataaaggccaggtggctcttttattgtcccttaccatcc_A_14==120==11081==11200==10881==11400, PDK_30s969931==MegaSSR==45==Compound==_T_15ggatggtaagggacaataaaagagccacctggcctttattgc_GA_11gccacctggcctttattgc_GA_21_G_14agg_GA_15ggtgggagggttcgacggagagaga_G_13_GA_18*==260==91796==92055==91596==92255	PDK_30s805291==Mokhtar2016==10==Compound==_CT_11cgcaataaaggccaggtgg_CT_11cgcaataaaggccaggtggctcttttattgtcccttaccatcc_A_14==120==11081==11200==10881==11400, PDK_30s969931==Mokhtar2016==45==Compound==_T_15ggatggtaagggacaataaaagagccacctggcctttattgc_GA_11gccacctggcctttattgc_GA_21_G_14agg_GA_15ggtgggagggttcgacggagagaga_G_13_GA_18*==260==91796==92055==91596==92255
OG0001144	PDK_30s1064351==MegaSSR==1==Compound==_CT_8_CA_7==30==247==276==47==476, PDK_30s960431==MegaSSR==3==Compound==_TG_15_AG_9==48==11527==11574==11327==11774	PDK_30s1064351==Mokhtar2016==1==Compound==_CT_8_CA_7==30==247==276==47==476, PDK_30s960431==Mokhtar2016==3==Compound==_TG_15_AG_9==48==11527==11574==11327==11774
OG0001145	PDK_30s736731==MegaSSR==1==Tetra==_TGGT_5==20==5201==5220==5001==5420, PDK_30s736731==MegaSSR==2==Tetra==_TGGT_5==20==6457==6476==6257==6676	PDK_30s736731==Mokhtar2016==1==Tetra==_TGGT_5==20==5201==5220==5001==5420, PDK_30s736731==Mokhtar2016==2==Tetra==_TGGT_5==20==6457==6476==6257==6676
OG0001146	PDK_30s764081==MegaSSR==2==Mono==_T_13==13==1397==1409==1197==1609, PDK_30s764082==MegaSSR==2==Mono==_T_16==16==1586==1601==1386==1801	PDK_30s764081==Mokhtar2016==2==Mono==_T_13==13==1397==1409==1197==1609, PDK_30s764082==Mokhtar2016==2==Mono==_T_16==16==1586==1601==1386==1801
OG0001147	PDK_30s1168551==MegaSSR==2==Compound==_GTGTGG_6g_GA_7==51==500==550==300==750, PDK_30s995451==MegaSSR==1==Di==_CT_13==26==624==649==424==849	PDK_30s1168551==Mokhtar2016==2==Compound==_GTGTGG_6g_GA_7==51==500==550==300==750, PDK_30s995451==Mokhtar2016==1==Di==_CT_13==26==624==649==424==849
OG0001148	PDK_30s706151==MegaSSR==2==Mono==_G_20==20==12341==12360==12141==12560, PDK_30s927721==MegaSSR==4==Mono==_C_22==22==8905==8926==8705==9126	PDK_30s706151==Mokhtar2016==2==Mono==_G_20==20==12341==12360==12141==12560, PDK_30s927721==Mokhtar2016==4==Mono==_C_22==22==8905==8926==8705==9126
OG0001149	PDK_30s735751==MegaSSR==1==Mono==_T_12==12==378==389==178==589, PDK_30s812831==MegaSSR==2==Mono==_A_15==15==10346==10360==10146==10560	PDK_30s735751==Mokhtar2016==1==Mono==_T_12==12==378==389==178==589, PDK_30s812831==Mokhtar2016==2==Mono==_A_15==15==10346==10360==10146==10560
OG0001150	PDK_30s888811==MegaSSR==1==Mono==_A_10==10==10131==10140==9931==10340, PDK_30s933901==MegaSSR==3==Mono==_T_21==21==2916==2936==2716==3136	PDK_30s888811==Mokhtar2016==1==Mono==_A_10==10==10131==10140==9931==10340, PDK_30s933901==Mokhtar2016==3==Mono==_T_21==21==2916==2936==2716==3136
OG0001151	PDK_30s690001==MegaSSR==1==Compound==_GA_15gg_GA_13==58==208==265==8==465, PDK_30s693781==MegaSSR==3==Compound==_CT_12ccatgtcatttttttttcaccatccagattaatctggaccttgtaaaagtttaccttaaat_A_10==95==13330==13424==13130==13624	PDK_30s690001==Mokhtar2016==1==Compound==_GA_15gg_GA_13==58==208==265==8==465, PDK_30s693781==Mokhtar2016==3==Compound==_CT_12ccatgtcatttttttttcaccatccagattaatctggaccttgtaaaagtttaccttaaat_A_10==95==13330==13424==13130==13624
OG0001152	PDK_30s697001==MegaSSR==3==Di==_AT_13==26==4306==4331==4106==4531, PDK_30s999951==MegaSSR==1==Di==_AT_8==16==335==350==135==550	PDK_30s697001==Mokhtar2016==3==Di==_AT_13==26==4306==4331==4106==4531, PDK_30s999951==Mokhtar2016==1==Di==_AT_8==16==335==350==135==550
OG0001153	PDK_30s943221==MegaSSR==3==Mono==_T_12==12==1850==1861==1650==2061, PDK_30s943221==MegaSSR==5==Mono==_T_12==12==3365==3376==3165==3576	PDK_30s943221==Mokhtar2016==3==Mono==_T_12==12==1850==1861==1650==2061, PDK_30s943221==Mokhtar2016==5==Mono==_T_12==12==3365==3376==3165==3576
OG0001154	PDK_30s658341==MegaSSR==1==Mono==_T_11==11==3706==3716==3506==3916, PDK_30s828051==MegaSSR==6==Mono==_T_12==12==9181==9192==8981==9392	PDK_30s658341==Mokhtar2016==1==Mono==_T_11==11==3706==3716==3506==3916, PDK_30s828051==Mokhtar2016==6==Mono==_T_12==12==9181==9192==8981==9392
OG0001155	PDK_30s976911==MegaSSR==3==Di==_TA_6==12==1001==1012==801==1212, PDK_30s976911==MegaSSR==4==Tri==_ATT_6==18==1175==1192==975==1392	PDK_30s976911==Mokhtar2016==3==Di==_TA_6==12==1001==1012==801==1212, PDK_30s976911==Mokhtar2016==4==Tri==_ATT_6==18==1175==1192==975==1392
OG0001156	PDK_30s696421==MegaSSR==3==Di==_GA_7==14==11543==11556==11343==11756, PDK_30s976911==MegaSSR==11==Compound==_C_39ggccactctgctgtcacaggcggcggaaggagatgaagagaagaag_GA_7==99==13424==13522==13224==13722	PDK_30s696421==Mokhtar2016==3==Di==_GA_7==14==11543==11556==11343==11756, PDK_30s976911==Mokhtar2016==11==Compound==_C_39ggccactctgctgtcacaggcggcggaaggagatgaagagaagaag_GA_7==99==13424==13522==13224==13722
OG0001157	PDK_30s1148161==MegaSSR==3==Mono==_A_10==10==7882==7891==7682==8091, PDK_30s1148161==MegaSSR==4==Mono==_A_11==11==7996==8006==7796==8206	PDK_30s1148161==Mokhtar2016==3==Mono==_A_10==10==7882==7891==7682==8091, PDK_30s1148161==Mokhtar2016==4==Mono==_A_11==11==7996==8006==7796==8206
OG0001158	PDK_30s680421==MegaSSR==4==Mono==_T_14==14==7429==7442==7229==7642, PDK_30s860461==MegaSSR==5==Mono==_A_14==14==5573==5586==5373==5786	PDK_30s680421==Mokhtar2016==4==Mono==_T_14==14==7429==7442==7229==7642, PDK_30s860461==Mokhtar2016==5==Mono==_A_14==14==5573==5586==5373==5786
OG0001159	PDK_30s860461==MegaSSR==6==Compound==_G_12t_G_12==25==6051==6075==5851==6275, PDK_30s860461==MegaSSR==7==Mono==_T_20==20==6193==6212==5993==6412	PDK_30s860461==Mokhtar2016==6==Compound==_G_12t_G_12==25==6051==6075==5851==6275, PDK_30s860461==Mokhtar2016==7==Mono==_T_20==20==6193==6212==5993==6412
OG0001160	PDK_30s1128161==MegaSSR==1==Mono==_T_12==12==855==866==655==1066, PDK_30s860461==MegaSSR==10==Mono==_A_12==12==11422==11433==11222==11633	PDK_30s1128161==Mokhtar2016==1==Mono==_T_12==12==855==866==655==1066, PDK_30s860461==Mokhtar2016==10==Mono==_A_12==12==11422==11433==11222==11633
OG0001161	PDK_30s1124651==MegaSSR==2==Mono==_T_10==10==2077==2086==1877==2286, PDK_30s65509546==MegaSSR==2==Mono==_T_16==16==1728==1743==1528==1943	PDK_30s1124651==Mokhtar2016==2==Mono==_T_10==10==2077==2086==1877==2286, PDK_30s65509546==Mokhtar2016==2==Mono==_T_16==16==1728==1743==1528==1943
OG0001162	PDK_30s774451==MegaSSR==2==Tri==_CCG_5==15==1637==1651==1437==1851, PDK_30s782611==MegaSSR==2==Tri==_CGG_5==15==4697==4711==4497==4911	PDK_30s774451==Mokhtar2016==2==Tri==_CCG_5==15==1637==1651==1437==1851, PDK_30s782611==Mokhtar2016==2==Tri==_CGG_5==15==4697==4711==4497==4911
OG0001163	PDK_30s774451==MegaSSR==1==Mono==_T_15==15==865==879==665==1079, PDK_30s782611==MegaSSR==3==Mono==_A_16==16==5469==5484==5269==5684	PDK_30s774451==Mokhtar2016==1==Mono==_T_15==15==865==879==665==1079, PDK_30s782611==Mokhtar2016==3==Mono==_A_16==16==5469==5484==5269==5684
OG0001164	PDK_30s754241==MegaSSR==2==Mono==_A_14==14==558==571==358==771, PDK_30s754241==MegaSSR==3==Compound==_T_10aatnnnnnnnnnnnnnnnnnnnnnnnnnnnnnnnnnnnnnnnnnnnnnnnnnnnnnnnnnnnn_T_10==83==785==867==585==1067	PDK_30s754241==Mokhtar2016==2==Mono==_A_14==14==558==571==358==771, PDK_30s754241==Mokhtar2016==3==Compound==_T_10aatnnnnnnnnnnnnnnnnnnnnnnnnnnnnnnnnnnnnnnnnnnnnnnnnnnnnnnnnnnnn_T_10==83==785==867==585==1067
[truncated: 142,842 more rows]
