# Supplementary material for: MegaSSR: a web server for large scale microsatellite identification, classification, and marker development
Source: Front Plant Sci. 2023 Dec 14;14:1219055. doi: 10.3389/fpls.2023.1219055 (PMC10757629; doi:10.3389/fpls.2023.1219055)
Supplement: Supplementary file 5 [file Table_5.xlsx]

## Sheet: Orthogroups
Supplementary Table 5: Ortho-Finder analysis for Zea maize B73 (version ZmB73_RefGenV2) SSR with 200 bp flanking regions of MegaSSRs and SSRs reported by Qu and Liu (2013).
Orthogroup	Qu_Liu-2013_SSRs	MegaSSR_Results
OG0000000	Chr5-ssr-76080301/1	Chr1-Compound-_CTACTA_10_CTA_20*-60-11376476-11376535-11376276-11376735, Chr1-Compound-_CTA_6cattacattacattactg_CTA_5-51-229983264-229983314-229983064-229983514, Chr1-Compound-_GACGAC_5_GAC_10*-30-274212884-274212913-274212684-274213113, Chr1-Compound-_GAC_5gat_GAC_5-33-250031659-250031691-250031459-250031891, Chr1-Compound-_GAC_5gg_CGA_5-32-61067202-61067233-61067002-61067433, Chr1-Compound-_GAC…
OG0000001		Chr1-Compound-_ACT_5aaattatactaattactactacattattctagctatactatactaatatctaagaagaccagtggcacctagccactggccctgcccct_GCC_5cttggtgctgcccctgctgctgcccttggtgctgtccctgccgtcgccgccgcctctgccgctgccgtcgccgtcgtcgtcatcatca_TCG_6-225-65653457-65653681-65653257-65653881, Chr1-Compound-_CGA_8cggcgacggtgacggcagcggcagtggcaggggcggcggcgacggcagcagggacagcaccaagggtggcagcagcaagggcagcaccaag_GGC_5-130-197719704-197719833-197719…
OG0000002		Chr1-Compound-_A_10cagaa_GG_6_G_13*-28-240046759-240046786-240046559-240046986, Chr1-Compound-_A_10t_A_10-21-279152306-279152326-279152106-279152526, Chr1-Compound-_A_10taaaaaaaaacaga_G_10cggttgaaccggccctagggcggttgaaccggccctaggcggggcgcgggcgcgggcggcgcaggggggcggccgatcagggggaggggcggccgagcc_TTT_5_T_15*_TT_7*-147-197141500-197141646-197141300-197141846, Chr1-Compound-_A_10taaaaaacaga_G_10-31-214503067…
OG0000003		Chr1-Compound-_AGT_16_AGTAGT_8*-48-249998571-249998618-249998371-249998818, Chr1-Compound-_CCTG_8cctcgcctcgccacgccacgccacgcccggcccggcccggc_CGG_6_GC_7*-104-47196548-47196651-47196348-47196851, Chr1-Compound-_CGCCA_5cgcccggcccggccggcggcggcg_GC_7-63-102718650-102718712-102718450-102718912, Chr1-Compound-_CGCCA_5cgctcggcccggccgacggtggcggcg_GC_6-64-217355643-217355706-217355443-217355906, Chr1-Compoun…
OG0000004		Chr1-Compound-_A_10caaaccgagtcaacgaccgcttccttgtttttctccttcggttactc_A_10-67-136414010-136414076-136413810-136414276, Chr1-Compound-_A_11cagaaaaaacaaaccgagtcaacggccgtttccttgattttctccttcggttacgaaaaaaaaacagag_A_10-90-134218744-134218833-134218544-134219033, Chr1-Compound-_A_11cagaaaaaacaaaccgagtcaacggccgtttccttgattttctccttcggttacggaaaaaaaaac_A_10caaaccgagtcaacatcgtttccttgtttttctccttcggttacgtc_A_10-14…
OG0000005		Chr1-Compound-_CAG_5ctgccgcccccgcccccgatgtcgattgagcagatgtttctgatgcagactcaggcagttcaagccatcggtcagactctggccgccatt_CAG_7-126-77657907-77658032-77657707-77658232, Chr1-Tri-_CAG_6-18-170734929-170734946-170734729-170735146, Chr1-Tri-_CAG_6-18-200344080-200344097-200343880-200344297, Chr1-Tri-_CAG_6-18-272919359-272919376-272919159-272919576, Chr1-Tri-_CAG_7-21-146790188-146790208-146789988-146790408, C…
OG0000006		Chr1-Compound-_CCAGG_7cgagcga_GC_6-54-75064123-75064176-75063923-75064376, Chr1-Compound-_CCCGG_5ccaggccaggcgaggcgaggcgagcga_GC_6-64-265884590-265884653-265884390-265884853, Chr1-Compound-_CGCCC_5_CGGCC_9aggcgagcga_GC_6-92-267228319-267228410-267228119-267228610, Chr1-Compound-_CG_6ctcgctc_GCCTG_5-44-83018470-83018513-83018270-83018713, Chr1-Compound-_CG_6ctcgctcgcctcgccgggc_CGGGG_6-61-213580207-…
OG0000007	Chr4-ssr-119208905/1	Chr1-Compound-_AT_8ttagtatacataatatatatatttacctctatctctctcctctctctctccctctcccctctatctccctctctc_CT_6cctctctctctccctctctcctctatctctcctctctcctctctctctccctctctcctctatctctcctctatctcttcc_CT_7cctctctctctc_CT_8cctctatctctcctctatctctctctcctctatctctcctctatctcttcc_CT_6-289-198406565-198406853-198406365-198407053, Chr1-Compound-_AT_8ttagtatacataatatatatatttatatattacttctctctctccc_CT_8cctctctctc_CT_7cccctctccc…
OG0000008		Chr1-Compound-_AGC_5aggcacccaaccgtacccagtttctagctcagaggaacaat_CAG_5-71-131232866-131232936-131232666-131233136, Chr1-Compound-_CAG_5gcacccaaccgcgcccagtttccagctcagaggaacaat_CAG_5-69-154926598-154926666-154926398-154926866, Chr1-Compound-_CAG_5ggcacccaaccgcacccagtttccagctaaaaggaacaat_CAG_5-70-69508075-69508144-69507875-69508344, Chr1-Compound-_CAG_6gcacccaaccgcacccagtttccagctcagaggaacaac_CAG_5-72-1…
OG0000009		Chr1-Compound-_A_12_AA_6*ggaataggtttccattagggcaaataaaaaaa_T_10agaacaaaaagaaacaaaacattaatgccgggggggaagttgttggttaaagcttatgcactaatgattagttacaattggttctaa_C_17_CCC_5*_CC_8*cgcgagaccttttcccgtttctttctaaccataatgagtgcgatatcgaatgtcatacttgatgcatattcac_T_10-240-85672558-85672797-85672358-85672997, Chr1-Compound-_CCC_5_CC_7*_C_15*-15-159643641-159643655-159643441-159643855, Chr1-Compound-_CC_6_C_12*-12-283545…
OG0000010		Chr1-Compound-_CC_6_C_12*-12-92971060-92971071-92970860-92971271, Chr1-Compound-_CT_9cccccacgcggacgcttgtaacccccctactgcaagcgcacccgacctgggcgcgggacaacacgaaggccgcgggtttcccctttgctgtttct_C_11-124-221485024-221485147-221484824-221485347, Chr1-Compound-_GG_6_G_13*aacagcaaggggaaaccgcgaccttcgtgttgtcctgcgcccagggcgatgcgcttgcagtagggggttacaagcgttcgcgagg_GA_11_GAGA_5*-118-297402524-297402641-297402324-297402841…
OG0000011		Chr1-Compound-_CTACTA_5_CTA_10*-30-289013819-289013848-289013619-289014048, Chr1-Compound-_GTAGTA_5_GTA_11*gc_AGT_5-50-128500781-128500830-128500581-128501030, Chr1-Compound-_GTAGTA_6_GTA_12*-36-270710547-270710582-270710347-270710782, Chr1-Compound-_GTA_6gtgtaaagtagtatagtgtagc_GTA_5-55-223987852-223987906-223987652-223988106, Chr1-Tri-_AGT_5-15-187547318-187547332-187547118-187547532, Chr1-Tri-_…
OG0000012		Chr1-Compound-_C_14_CC_7*-14-192380141-192380154-192379941-192380354, Chr1-Tri-_GAA_5-15-136420266-136420280-136420066-136420480, Chr1-Tri-_GAA_5-15-18657077-18657091-18656877-18657291, Chr1-Tri-_GAA_5-15-210342512-210342526-210342312-210342726, Chr1-Tri-_GAA_5-15-275632924-275632938-275632724-275633138, Chr1-Tri-_GAA_5-15-283436136-283436150-283435936-283436350, Chr1-Tri-_GAA_5-15-60310376-60310…
OG0000013		Chr1-Compound-_GG_6_G_12*-12-163999041-163999052-163998841-163999252, Chr1-Compound-_GG_6_G_13*-13-62281638-62281650-62281438-62281850, Chr1-Di-_CA_6-12-32800892-32800903-32800692-32801103, Chr1-Di-_GT_6-12-25665479-25665490-25665279-25665690, Chr1-Mono-_C_11-11-105357085-105357095-105356885-105357295, Chr1-Mono-_C_11-11-167769732-167769742-167769532-167769942, Chr1-Mono-_G_10-10-200333406-200333…
OG0000014		Chr1-Compound-_A_10t_A_10-21-164169287-164169307-164169087-164169507, Chr1-Compound-_CC_6_C_12*-12-211135732-211135743-211135532-211135943, Chr1-Compound-_C_10atggctataaatagaggggcaagggcctcctctcatcccaccccaagccatttcatggcaactctctt_CC_6_C_12*-90-199771128-199771217-199770928-199771417, Chr1-Compound-_GG_6_G_12*-12-145774820-145774831-145774620-145775031, Chr1-Compound-_GG_6_G_12*-12-283591878-2835918…
OG0000015		Chr1-Compound-_AACCCT_5aacccaaaacccgaacccttaaccctaaccctaaccctaaccctaactctaaccctgacccac_AACCCT_6-129-187253984-187254112-187253784-187254312, Chr1-Compound-_AGGGTT_5aagggttcgggttttgggttaagggttcgggttttgggttagggttagggttaagggt_TTAGGG_6-124-80688766-80688889-80688566-80689089, Chr1-Compound-_GGGTTA_6gggttgtgggtcagggttagagttagggttagggttagggttagggttaagggttcgggtttt_GGGTTA_5-129-19245870-19245998-19245670…
OG0000016	Chr1-ssr-261589957/1	Chr1-Compound-_AG_6ggaggagagatagag_GA_6-39-91584941-91584979-91584741-91585179, Chr1-Compound-_CTCT_5_CT_10*-20-163488229-163488248-163488029-163488448, Chr1-Compound-_CTCT_5_CT_10*-20-215178607-215178626-215178407-215178826, Chr1-Compound-_CTCT_5_CT_10*gcacggcggcggcgcttgcaca_CGG_5cgcgcatgcccgagctatagtcgaagaagg_GA_9-105-261589957-261590061-261589757-261590261, Chr1-Compound-_CT_10_CTCT_5*-20-2151…
OG0000017		Chr1-Di-_AG_6-12-202487980-202487991-202487780-202488191, Chr1-Di-_AG_6-12-235607868-235607879-235607668-235608079, Chr1-Di-_AG_6-12-248583955-248583966-248583755-248584166, Chr1-Di-_AG_6-12-249467392-249467403-249467192-249467603, Chr1-Di-_AG_6-12-251133810-251133821-251133610-251134021, Chr1-Di-_AG_6-12-253406672-253406683-253406472-253406883, Chr1-Di-_AG_6-12-254882090-254882101-254881890-2548…
OG0000018		Chr1-Compound-_CCC_5_C_15*_CC_7*-14-213525412-213525425-213525212-213525625, Chr1-Compound-_CCC_6_CC_10*_CCCC_5*_C_20*-20-111162275-111162294-111162075-111162494, Chr1-Compound-_CC_6_C_12*-12-10795416-10795427-10795216-10795627, Chr1-Compound-_CC_6_C_12*-12-275077876-275077887-275077676-275078087, Chr1-Compound-_CC_7_CCC_5*_C_15*-15-73528227-73528241-73528027-73528441, Chr1-Compound-_CC_7_C_14*-1…
OG0000019		Chr1-Compound-_CC_6_C_12*-12-119537195-119537206-119536995-119537406, Chr1-Compound-_CC_6_C_12*-12-55241814-55241825-55241614-55242025, Chr1-Compound-_CC_6_C_13*-13-204567092-204567104-204566892-204567304, Chr1-Compound-_CC_7_C_14*-14-183230550-183230563-183230350-183230763, Chr1-Compound-_C_12_CC_6*-12-107154524-107154535-107154324-107154735, Chr1-Compound-_C_14_CC_7*-14-47755886-47755899-477556…
OG0000020	Chr6-ssr-70016201/1	Chr1-Compound-_AG_6ggagagaggaggagtcgtataggacgtatagagagggagagagggagatggagagtcatatagaacgtat_AG_6ggagagaggaggagtcgtataggacgtatagagtcgtatagaacgtat_AG_8-158-261588482-261588639-261588282-261588839, Chr1-Compound-_AG_6ggagagaggaggagtcgtataggacgtatagagagggagagagggagatggagagtcgtatagaacgtat_AG_6-94-207962826-207962919-207962626-207963119, Chr1-Compound-_AG_6ggagagaggaggagtcgtataggacgtatagagagggagatagggaga…
OG0000021		Chr1-Compound-_T_13_TT_6*taaaaaatttccccc_T_11aaaaagttggggggttttgttttttgtggaacccccccccttcccccacggggcccccccctgcgccggccccccggcgcc_TT_11_TTTT_5*_T_23*_TTT_7*ttgt_C_10_T_10g_TT_9_T_18*_TTT_6*-183-30946480-30946662-30946280-30946862, Chr1-Tri-_CAG_6-18-273465732-273465749-273465532-273465949, Chr1-Tri-_CAG_6-18-37432138-37432155-37431938-37432355, Chr1-Tri-_CAG_7-21-102673848-102673868-102673648-102674…
OG0000022		Chr1-Compound-_GAC_6gatggtggtggcgacggcgatggcgacggcagcggcagcggcggg_GGC_5-78-136782770-136782847-136782570-136783047, Chr1-Tri-_ACT_5-15-66345701-66345715-66345501-66345915, Chr1-Tri-_ACT_5-15-66359283-66359297-66359083-66359497, Chr1-Tri-_CGT_5-15-145173503-145173517-145173303-145173717, Chr1-Tri-_CGT_5-15-153192802-153192816-153192602-153193016, Chr1-Tri-_CGT_5-15-221088046-221088060-221087846-22…
OG0000023		Chr1-Mono-_T_10-10-205361123-205361132-205360923-205361332, Chr1-Tri-_AAG_5-15-209276224-209276238-209276024-209276438, Chr1-Tri-_AAG_5-15-249517469-249517483-249517269-249517683, Chr1-Tri-_AAG_5-15-249526572-249526586-249526372-249526786, Chr1-Tri-_AAG_5-15-252011916-252011930-252011716-252012130, Chr1-Tri-_AAG_5-15-257298139-257298153-257297939-257298353, Chr1-Tri-_AAG_5-15-263535234-263535248-…
OG0000024		Chr1-Compound-_C_13_CC_6*-12-80349540-80349551-80349340-80349751, Chr1-Compound-_GG_6_G_13*-13-162862428-162862440-162862228-162862640, Chr1-Mono-_C_10-10-145370328-145370337-145370128-145370537, Chr1-Mono-_C_10-10-17789974-17789983-17789774-17790183, Chr1-Mono-_C_10-10-182777570-182777579-182777370-182777779, Chr1-Mono-_C_10-10-185895520-185895529-185895320-185895729, Chr1-Mono-_C_10-10-24033994…
OG0000025		Chr1-Compound-_AA_6_A_12*-12-209984621-209984632-209984421-209984832, Chr1-Compound-_CCC_5_CC_8*_C_16*-16-141648968-141648983-141648768-141649183, Chr1-Compound-_CCC_5_C_16*_CC_8*-16-252607015-252607030-252606815-252607230, Chr1-Compound-_CC_6_C_12*-12-24654618-24654629-24654418-24654829, Chr1-Compound-_CC_8_C_16*_CCC_5*-15-80471299-80471313-80471099-80471513, Chr1-Compound-_C_12_CC_6*-12-8045634…
OG0000026		Chr1-Di-_AT_6-12-110994175-110994186-110993975-110994386, Chr1-Di-_AT_6-12-140324470-140324481-140324270-140324681, Chr1-Di-_AT_6-12-141249837-141249848-141249637-141250048, Chr1-Di-_AT_6-12-144206158-144206169-144205958-144206369, Chr1-Di-_AT_6-12-156464216-156464227-156464016-156464427, Chr1-Di-_AT_6-12-167558848-167558859-167558648-167559059, Chr1-Di-_AT_6-12-167582638-167582649-167582438-1675…
OG0000027		Chr1-Di-_AT_6-12-128570961-128570972-128570761-128571172, Chr1-Di-_AT_6-12-15332460-15332471-15332260-15332671, Chr1-Di-_AT_6-12-15336706-15336717-15336506-15336917, Chr1-Di-_AT_6-12-70330173-70330184-70329973-70330384, Chr1-Di-_AT_7-14-159549350-159549363-159549150-159549563, Chr1-Di-_AT_8-16-70320533-70320548-70320333-70320748, Chr1-Di-_TA_6-12-19729154-19729165-19728954-19729365, Chr1-Tri-_AAG…
OG0000028		Chr1-Compound-_ACT_5aaattacactaattactactacattattctagctatactaaactatactaatatctaagaagaccagtggcgtctagccactggccctgcccct_GCC_5-124-61782640-61782763-61782440-61782963, Chr1-Tri-_GCC_5-15-110059461-110059475-110059261-110059675, Chr1-Tri-_GCC_5-15-207670983-207670997-207670783-207671197, Chr1-Tri-_GCC_5-15-213002451-213002465-213002251-213002665, Chr1-Tri-_GCC_5-15-299517631-299517645-299517431-29951784…
OG0000029		Chr1-Compound-_CC_6_C_13*-13-67617783-67617795-67617583-67617995, Chr1-Compound-_C_13_CC_6*-12-237422152-237422163-237421952-237422363, Chr1-Compound-_C_14_CC_7*-14-257610703-257610716-257610503-257610916, Chr1-Mono-_C_10-10-22535185-22535194-22534985-22535394, Chr1-Mono-_C_10-10-258404711-258404720-258404511-258404920, Chr1-Mono-_C_10-10-299911354-299911363-299911154-299911563, Chr1-Mono-_C_10-1…
OG0000030		Chr1-Compound-_ATAT_6_AT_12*-24-278971245-278971268-278971045-278971468, Chr1-Compound-_AT_13_ATAT_6*-24-94286358-94286381-94286158-94286581, Chr1-Compound-_AT_14_ATAT_7*-28-100185398-100185425-100185198-100185625, Chr1-Compound-_AT_18_ATAT_9*_ATATAT_6*-36-58540908-58540943-58540708-58541143, Chr1-Di-_AT_6-12-59491566-59491577-59491366-59491777, Chr1-Di-_AT_8-16-207953979-207953994-207953779-2079…
OG0000031		Chr1-Compound-_CC_6_C_13*-13-286291551-286291563-286291351-286291763, Chr1-Mono-_A_11-11-88911335-88911345-88911135-88911545, Chr1-Mono-_C_10-10-251668110-251668119-251667910-251668319, Chr1-Mono-_C_10-10-89116799-89116808-89116599-89117008, Chr1-Mono-_C_11-11-136239997-136240007-136239797-136240207, Chr1-Mono-_C_11-11-142530438-142530448-142530238-142530648, Chr1-Mono-_G_10-10-108322828-10832283…
OG0000032		Chr1-Compound-_CGCCA_5cgcccg_GGC_7-52-297507107-297507158-297506907-297507358, Chr1-Compound-_CGC_6cggccgggccgggcgtggcgtggcgaggcgaggcgaggcg_AGGC_7-86-290221591-290221676-290221391-290221876, Chr1-Compound-_CG_6_CGC_5*cggccgggccgggccgggcgtggtgtggcgaggcgaggcgaggcg_AGGC_5-90-198581835-198581924-198581635-198582124, Chr1-Compound-_CG_6ccgccgccgccgggcgggcgggcgtggcg_AGGC_5-61-22780563-22780623-22780363…
OG0000033		Chr1-Compound-_CCC_5_CC_8*_C_16*-16-169648725-169648740-169648525-169648940, Chr1-Compound-_CC_6_C_12*-12-219989310-219989321-219989110-219989521, Chr1-Compound-_CC_7_C_15*_CCC_5*-15-239921911-239921925-239921711-239922125, Chr1-Compound-_C_14_CC_7*-14-58845912-58845925-58845712-58846125, Chr1-Compound-_C_15_CCC_5*_CC_7*-14-126286953-126286966-126286753-126287166, Chr1-Compound-_GG_7_G_14*-14-285…
OG0000034	Chr10-ssr-102748756/1	Chr1-Compound-_AACCCT_6a_AACCCT_5aaaccctaactataaccct_TAACCC_5-116-204649510-204649625-204649310-204649825, Chr1-Compound-_AG_6gagagagagaggatagagagagaggagagagaggagagagagaggagagagagag_GA_6ggagagagagaggatagagaggagagagagaggat_AG_6gatagagaggagagaggagagagagaggagagagagag_GA_6ggagagagaggacagagagaggagagagagag_GA_6ggagagagagaggatagagaggagagagagaggat_AG_6gatagagaggagagagagaggagagagagaggat_AG_6gagctagagagagg…
OG0000035		Chr1-Compound-_GG_6_G_12*-12-268326110-268326121-268325910-268326321, Chr1-Mono-_C_11-11-174266913-174266923-174266713-174267123, Chr1-Mono-_C_11-11-17609099-17609109-17608899-17609309, Chr1-Mono-_C_11-11-17610082-17610092-17609882-17610292, Chr1-Mono-_C_11-11-297825329-297825339-297825129-297825539, Chr1-Mono-_G_10-10-158208911-158208920-158208711-158209120, Chr1-Mono-_G_10-10-206617099-20661710…
OG0000036		Chr1-Compound-_TA_10_TATA_5*-20-250826597-250826616-250826397-250826816, Chr1-Di-_AT_7-14-5272276-5272289-5272076-5272489, Chr1-Di-_TA_6-12-119926665-119926676-119926465-119926876, Chr1-Di-_TA_6-12-198492550-198492561-198492350-198492761, Chr1-Di-_TA_6-12-266683545-266683556-266683345-266683756, Chr1-Di-_TA_6-12-287434638-287434649-287434438-287434849, Chr1-Di-_TA_7-14-119918751-119918764-1199185…
OG0000037		Chr1-Tri-_CAC_5-15-121641909-121641923-121641709-121642123, Chr1-Tri-_CAC_5-15-246799270-246799284-246799070-246799484, Chr1-Tri-_CAC_5-15-92596831-92596845-92596631-92597045, Chr1-Tri-_CAC_5-15-92606495-92606509-92606295-92606709, Chr1-Tri-_GGT_5-15-250606379-250606393-250606179-250606593, Chr1-Tri-_GGT_5-15-250616034-250616048-250615834-250616248, Chr1-Tri-_GGT_5-15-293372138-293372152-29337193…
OG0000038		Chr1-Mono-_A_11-11-91571936-91571946-91571736-91572146, Chr1-Mono-_T_10-10-57178030-57178039-57177830-57178239, Chr1-Tri-_CAT_5-15-139920710-139920724-139920510-139920924, Chr1-Tri-_CAT_5-15-36719631-36719645-36719431-36719845, Chr1-Tri-_GAT_5-15-139948076-139948090-139947876-139948290, Chr1-Tri-_GAT_5-15-140021421-140021435-140021221-140021635, Chr1-Tri-_GAT_5-15-195349822-195349836-195349622-19…
OG0000039		Chr1-Di-_CT_6-12-105381355-105381366-105381155-105381566, Chr1-Di-_CT_6-12-221699557-221699568-221699357-221699768, Chr1-Di-_CT_7-14-290377292-290377305-290377092-290377505, Chr1-Di-_CT_7-14-37909685-37909698-37909485-37909898, Chr1-Di-_CT_8-16-208051785-208051800-208051585-208052000, Chr1-Di-_CT_9-18-221690028-221690045-221689828-221690245, Chr1-Di-_GA_6-12-14076236-14076247-14076036-14076447, C…
OG0000040		Chr1-Compound-_GG_6_G_12*-12-282564836-282564847-282564636-282565047, Chr1-Di-_CT_7-14-19275516-19275529-19275316-19275729, Chr1-Di-_GA_6-12-161783975-161783986-161783775-161784186, Chr1-Di-_GA_6-12-161856243-161856254-161856043-161856454, Chr1-Di-_GA_6-12-161864728-161864739-161864528-161864939, Chr1-Di-_GA_6-12-161880152-161880163-161879952-161880363, Chr1-Di-_GA_6-12-37464180-37464191-37463980…
OG0000041		Chr1-Compound-_AA_6_A_12*-12-6138646-6138657-6138446-6138857, Chr1-Compound-_TT_6_T_12*-12-156304547-156304558-156304347-156304758, Chr1-Mono-_A_10-10-67040964-67040973-67040764-67041173, Chr1-Mono-_A_10-10-74448679-74448688-74448479-74448888, Chr1-Mono-_A_10-10-90689851-90689860-90689651-90690060, Chr1-Mono-_A_11-11-23985409-23985419-23985209-23985619, Chr1-Mono-_T_10-10-144997807-144997816-1449…
OG0000042		Chr1-Compound-_TC_6ccgcgccctgggccgaccccggccggcccagccgccccctggcg_C_10ttgggcccaattggcccaagccg_C_10-99-296441282-296441380-296441082-296441580, Chr1-Compound-_TC_7ccgcgccctgggccgaccccggccggcccagccgccccctggcgccccccccttgggcccagtggcccaagccg_C_11-99-200339055-200339153-200338855-200339353, Chr1-Di-_GA_6-12-231622120-231622131-231621920-231622331, Chr1-Di-_GA_6-12-62396823-62396834-62396623-62397034, Chr…
OG0000043		Chr1-Compound-_GG_6_G_13*-13-214068114-214068126-214067914-214068326, Chr1-Di-_CT_6-12-152417166-152417177-152416966-152417377, Chr1-Di-_CT_6-12-269044595-269044606-269044395-269044806, Chr1-Di-_CT_6-12-269075865-269075876-269075665-269076076, Chr1-Di-_GA_6-12-172259419-172259430-172259219-172259630, Chr1-Di-_GA_6-12-286936066-286936077-286935866-286936277, Chr1-Mono-_C_11-11-213592757-213592767-…
OG0000044		Chr1-Compound-_GG_6_G_13*-13-287035237-287035249-287035037-287035449, Chr1-Compound-_G_10ccg_C_11gcaaattttttttccccccctttttttcccccccgc_G_14_GG_7*ccccc_GG_6_G_12*-91-36242772-36242862-36242572-36243062, Chr1-Compound-_G_12_GG_6*-12-169531481-169531492-169531281-169531692, Chr1-Compound-_G_13_GG_6*-12-258486488-258486499-258486288-258486699, Chr1-Mono-_C_11-11-154411772-154411782-154411572-154411982…
OG0000045		Chr1-Tri-_AGT_5-15-77315579-77315593-77315379-77315793, Chr1-Tri-_CTA_5-15-35530779-35530793-35530579-35530993, Chr1-Tri-_CTA_5-15-70634882-70634896-70634682-70635096, Chr1-Tri-_CTA_6-18-238797115-238797132-238796915-238797332, Chr1-Tri-_CTA_9-27-128646340-128646366-128646140-128646566, Chr1-Tri-_GTA_5-15-112214369-112214383-112214169-112214583, Chr1-Tri-_GTA_5-15-127863269-127863283-127863069-12…
OG0000046		Chr1-Compound-_CC_6_C_13*-13-90707647-90707659-90707447-90707859, Chr1-Compound-_CC_6_C_13*acttctcctcctccccttggccgccgcccccctgcccatctcttcctctctcaatttttgcagccaccaaaccctagccg_C_10-103-127417806-127417908-127417606-127418108, Chr1-Compound-_C_10acttccccaacctttg_C_11ttccatctcctcctctctcaatccttgcagccacaccaccaagccctag_C_11-97-152752270-152752366-152752070-152752566, Chr1-Compound-_GGG_5_G_15*_GG_7*-14-90…
OG0000047		Chr1-Compound-_CAG_5ccggcacccaaccgctatccagctcccgccccaagaaacaatcagcct_CAG_5-78-178199910-178199987-178199710-178200187, Chr1-Compound-_CAG_5ccggcacccaaccgctatccagctcccgccccaaggaacaatcagcct_CAG_5-78-123069122-123069199-123068922-123069399, Chr1-Compound-_CAG_5ccggcacccaaccgctatccagctcccgccctaaggaacaatcaacct_CAG_5-78-120461429-120461506-120461229-120461706, Chr1-Compound-_CAG_5ccggcacccaaccgctatccag…
OG0000048		Chr1-Compound-_C_12_CC_6*-12-127695492-127695503-127695292-127695703, Chr1-Compound-_GG_8_G_16*_GGG_5*-15-261941161-261941175-261940961-261941375, Chr1-Mono-_C_10-10-130143031-130143040-130142831-130143240, Chr1-Mono-_C_11-11-127809590-127809600-127809390-127809800, Chr1-Mono-_G_10-10-262014581-262014590-262014381-262014790, Chr10-Compound-_C_12_CC_6*-12-90095341-90095352-90095141-90095552, Chr10…
OG0000049		Chr1-Di-_CT_6-12-30326234-30326245-30326034-30326445, Chr1-Di-_CT_6-12-42279930-42279941-42279730-42280141, Chr1-Di-_GA_6-12-200375092-200375103-200374892-200375303, Chr1-Di-_GA_6-12-200385616-200385627-200385416-200385827, Chr1-Di-_GA_6-12-235540347-235540358-235540147-235540558, Chr1-Di-_GA_6-12-291459978-291459989-291459778-291460189, Chr1-Di-_GA_6-12-43664963-43664974-43664763-43665174, Chr10…
OG0000050		Chr1-Compound-_C_13_CC_6*-12-130897666-130897677-130897466-130897877, Chr1-Compound-_C_17_CC_8*_CCC_5*-15-97748268-97748282-97748068-97748482, Chr1-Compound-_GG_6_G_12*-12-122436526-122436537-122436326-122436737, Chr1-Compound-_GG_6_G_12*-12-153338459-153338470-153338259-153338670, Chr1-Mono-_C_10-10-143487323-143487332-143487123-143487532, Chr1-Mono-_C_10-10-224815708-224815717-224815508-2248159…
OG0000051		Chr1-Compound-_GG_6_G_12*-12-174358418-174358429-174358218-174358629, Chr1-Mono-_C_10-10-218560360-218560369-218560160-218560569, Chr1-Mono-_C_11-11-225096804-225096814-225096604-225097014, Chr1-Mono-_C_11-11-60463438-60463448-60463238-60463648, Chr1-Mono-_G_10-10-187110942-187110951-187110742-187111151, Chr1-Mono-_G_10-10-56039941-56039950-56039741-56040150, Chr1-Mono-_G_10-10-70381075-70381084-…
OG0000052		Chr1-Mono-_A_10-10-107769085-107769094-107768885-107769294, Chr1-Mono-_A_10-10-14665652-14665661-14665452-14665861, Chr1-Mono-_T_10-10-228142091-228142100-228141891-228142300, Chr1-Mono-_T_10-10-230131232-230131241-230131032-230131441, Chr1-Mono-_T_10-10-283284420-283284429-283284220-283284629, Chr1-Mono-_T_10-10-289030549-289030558-289030349-289030758, Chr1-Mono-_T_11-11-231315859-231315869-2313…
OG0000053		Chr10-Compound-_A_10cagaagaagaag_A_10gaatagaaaag_A_10-53-220622-220674-220422-220874, Chr10-Compound-_A_10cagaagaagaagaaaaaaaaagaatagaaaag_A_10-52-51597385-51597436-51597185-51597636, Chr10-Compound-_A_11cagaagaagaagaaaaaaaaagaatagaaaag_A_10-53-354940-354992-354740-355192, Chr10-Compound-_A_11cagaagaagaagaaaaaaaaagaatagaaaag_A_10-53-75037477-75037529-75037277-75037729, Chr10-Compound-_A_11cagaaga…
OG0000054		Chr1-Tri-_CAG_5-15-276384281-276384295-276384081-276384495, Chr1-Tri-_CAG_6-18-221147373-221147390-221147173-221147590, Chr1-Tri-_CAG_6-18-58526361-58526378-58526161-58526578, Chr1-Tri-_CAG_6-18-77513372-77513389-77513172-77513589, Chr1-Tri-_TGC_6-18-290068356-290068373-290068156-290068573, Chr1-Tri-_TGC_7-21-174499394-174499414-174499194-174499614, Chr1-Tri-_TGC_7-21-211788391-211788411-21178819…
OG0000055		Chr1-Compound-_CC_6_C_13*-13-144680351-144680363-144680151-144680563, Chr1-Compound-_CC_7_C_14*-14-210935741-210935754-210935541-210935954, Chr1-Compound-_C_12_CC_6*-12-281252507-281252518-281252307-281252718, Chr1-Compound-_GG_6_G_13*-13-244621836-244621848-244621636-244622048, Chr1-Mono-_C_10-10-109988863-109988872-109988663-109989072, Chr1-Mono-_C_10-10-256845051-256845060-256844851-256845260,…
OG0000056	Chr1-ssr-109611757/1, Chr1-ssr-148982991/1, Chr1-ssr-158146961/1, Chr1-ssr-182037633/1, Chr1-ssr-291146502/1, Chr1-ssr-95940929/1, Chr10-ssr-107499704/1, Chr10-ssr-78560871/1, Chr10-ssr-79596865/1, Chr2-ssr-108285789/1, Chr2-ssr-92549183/1, Chr3-ssr-128166659/1, Chr3-ssr-16232078/1, Chr3-ssr-222098464/1, Chr3-ssr-66204110/1, Chr4-ssr-158040760/1, Chr4-ssr-53588762/1, Chr4-ssr-62466366/1, Chr5-ssr…	Chr1-Compound-_CTG_5attgctcctctaagctggaaattgggtgcggttgggtgc_CTG_7-75-109611757-109611831-109611557-109612031, Chr1-Compound-_CTG_5attgtttctctgagctggaaactgggtgcggttgggtgc_CTG_5-69-158146961-158147029-158146761-158147229, Chr1-Compound-_GCA_5ggcacccaaccgtacccaatttccagctcagaggagtaat_CAG_5-70-291146502-291146571-291146302-291146771, Chr1-Tri-_CAG_5-15-95940929-95940943-95940729-95941143, Chr1-Tri-_CA…
OG0000057		Chr1-Compound-_C_10atgtgcagccgcccccccactcctcctttccccttggccgccgcccccccctgcccacctcctcctccctccattgttgcagccaccaaaaccctag_C_13_CC_6*-119-214553517-214553635-214553317-214553835, Chr1-Compound-_C_11atgtgcagccgccccccccactcctcctttccccttggccg_C_10tgcccacctcctcctccctccattgttgcagccaccaaaaccctagccg_C_10-121-131124182-131124302-131123982-131124502, Chr1-Compound-_C_12_CC_6*acttctcctttccccttaggccgccg_C_10tgccc…
OG0000058		Chr1-Compound-_C_13_CC_6*-12-200179408-200179419-200179208-200179619, Chr1-Compound-_GG_6_G_12*-12-250949281-250949292-250949081-250949492, Chr1-Mono-_C_10-10-11715268-11715277-11715068-11715477, Chr1-Mono-_C_11-11-270590523-270590533-270590323-270590733, Chr1-Mono-_C_11-11-41647211-41647221-41647011-41647421, Chr1-Mono-_C_11-11-70841772-70841782-70841572-70841982, Chr1-Mono-_C_11-11-8896737-8896…
OG0000059		Chr1-Tri-_AGT_5-15-248403854-248403868-248403654-248404068, Chr1-Tri-_CTA_5-15-122461119-122461133-122460919-122461333, Chr1-Tri-_CTA_5-15-30112495-30112509-30112295-30112709, Chr1-Tri-_GTA_6-18-139713859-139713876-139713659-139714076, Chr1-Tri-_GTA_6-18-209870345-209870362-209870145-209870562, Chr1-Tri-_TAC_5-15-119287858-119287872-119287658-119288072, Chr10-Tri-_AGT_5-15-38222673-38222687-38222…
OG0000060		Chr1-Compound-_GGG_5_G_15*_GG_7*-14-139333129-139333142-139332929-139333342, Chr1-Compound-_GG_6_G_12*-12-139903217-139903228-139903017-139903428, Chr1-Compound-_GG_6_G_12*cggctagggttttgggtggtgagggctgcaaagatttgaggaggaagaagatgggaga_G_10-80-139368200-139368279-139368000-139368479, Chr1-Compound-_GG_7_G_14*-14-87186508-87186521-87186308-87186721, Chr1-Compound-_G_14_GG_7*cggctagggttttgggtggtgagggctg…
OG0000061		Chr1-Compound-_TT_6_T_12*-12-86447577-86447588-86447377-86447788, Chr1-Di-_AT_6-12-158098909-158098920-158098709-158099120, Chr1-Di-_AT_6-12-50162634-50162645-50162434-50162845, Chr1-Di-_AT_7-14-184138193-184138206-184137993-184138406, Chr1-Di-_AT_8-16-91634569-91634584-91634369-91634784, Chr1-Di-_TA_7-14-184958047-184958060-184957847-184958260, Chr1-Di-_TA_7-14-273122440-273122453-273122240-2731…
OG0000062		Chr1-Compound-_AG_7ggagagaggaggagtcgtataggacgtatagagagggagagagggagagagggagatggagagtcgtatagaacgtat_AG_6ggagagaggaggagtcgtttaggacgtatagagagggagatggagagtcgtatagaacgtat_AG_7ggagagaggaggagtcgtataggacgtatagagagggagagagggagatggagagtcgcatagaacgtat_AG_6-262-72853665-72853926-72853465-72854126, Chr1-Compound-_CT_6atacgttctatacgactctccatctccctctctccctctctatatgtcctatacgactcctcctctctcc_CT_6atacattctatacgactct…
OG0000063		Chr1-Di-_TA_7-14-163795896-163795909-163795696-163796109, Chr1-Di-_TA_7-14-163802567-163802580-163802367-163802780, Chr1-Mono-_T_11-11-43840931-43840941-43840731-43841141, Chr10-Tri-_ATA_5-15-60053317-60053331-60053117-60053531, Chr10-Tri-_TAT_5-15-73835073-73835087-73834873-73835287, Chr10-Tri-_TAT_5-15-73920046-73920060-73919846-73920260, Chr10-Tri-_TAT_5-15-73926766-73926780-73926566-73926980,…
OG0000064		Chr1-Tri-_CTC_5-15-202109151-202109165-202108951-202109365, Chr1-Tri-_CTC_5-15-297231583-297231597-297231383-297231797, Chr1-Tri-_CTC_5-15-75877952-75877966-75877752-75878166, Chr1-Tri-_CTC_5-15-89181496-89181510-89181296-89181710, Chr1-Tri-_CTC_6-18-155072106-155072123-155071906-155072323, Chr1-Tri-_GGA_5-15-124077015-124077029-124076815-124077229, Chr1-Tri-_GGA_5-15-162851819-162851833-16285161…
OG0000065		Chr1-Mono-_C_10-10-111053504-111053513-111053304-111053713, Chr1-Mono-_C_11-11-274999756-274999766-274999556-274999966, Chr1-Mono-_G_10-10-175235065-175235074-175234865-175235274, Chr1-Mono-_G_11-11-190676654-190676664-190676454-190676864, Chr10-Compound-_CC_6_C_12*-12-136949391-136949402-136949191-136949602, Chr10-Mono-_C_10-10-132164487-132164496-132164287-132164696, Chr10-Mono-_C_10-10-1349280…
OG0000066		Chr1-Tetra-_ACGA_5-20-208264764-208264783-208264564-208264983, Chr1-Tetra-_ACGA_5-20-262409759-262409778-262409559-262409978, Chr1-Tetra-_ACGA_5-20-272157738-272157757-272157538-272157957, Chr1-Tetra-_ACGA_5-20-273608305-273608324-273608105-273608524, Chr1-Tetra-_ACGA_5-20-274356892-274356911-274356692-274357111, Chr1-Tetra-_ACGA_5-20-294977704-294977723-294977504-294977923, Chr1-Tetra-_ACGA_5-20…
OG0000067		Chr1-Compound-_GTG_9g_GA_6-40-73700123-73700162-73699923-73700362, Chr1-Tri-_CCA_5-15-117595505-117595519-117595305-117595719, Chr1-Tri-_CCA_5-15-231745773-231745787-231745573-231745987, Chr1-Tri-_GTG_5-15-181472737-181472751-181472537-181472951, Chr1-Tri-_GTG_5-15-280181041-280181055-280180841-280181255, Chr1-Tri-_GTG_5-15-99063025-99063039-99062825-99063239, Chr10-Tri-_ACC_5-15-62147978-6214799…
OG0000068		Chr1-Compound-_CCC_7_CC_11*_C_23*_CCCC_5*-20-7451416-7451435-7451216-7451635, Chr1-Compound-_CC_6_C_12*-12-3154798-3154809-3154598-3155009, Chr1-Compound-_C_19_CCC_6*_CC_9*cgtcaaccgtaacgccgttccttct_C_10-53-249223197-249223249-249222997-249223449, Chr1-Compound-_GGG_7_GGGG_5*_GG_10*_G_21*-21-33334663-33334683-33334463-33334883, Chr1-Compound-_GG_6_G_13*aacggcgcggccgcgacggtgacggcgtcgcatggggcccacttg…
OG0000069		Chr1-Compound-_TA_11_TATA_5*-20-192592387-192592406-192592187-192592606, Chr1-Compound-_TA_14_TATA_7*-28-132960561-132960588-132960361-132960788, Chr1-Di-_TA_7-14-126504153-126504166-126503953-126504366, Chr1-Di-_TA_7-14-206441086-206441099-206440886-206441299, Chr1-Di-_TA_7-14-76704911-76704924-76704711-76705124, Chr1-Di-_TA_8-16-113835088-113835103-113834888-113835303, Chr1-Di-_TA_8-16-16098760…
OG0000070		Chr1-Mono-_A_11-11-51721635-51721645-51721435-51721845, Chr1-Mono-_G_10-10-145010826-145010835-145010626-145011035, Chr1-Tri-_ATT_5-15-160147584-160147598-160147384-160147798, Chr1-Tri-_ATT_5-15-262555837-262555851-262555637-262556051, Chr1-Tri-_ATT_5-15-45182520-45182534-45182320-45182734, Chr1-Tri-_ATT_5-15-45191507-45191521-45191307-45191721, Chr1-Tri-_ATT_5-15-99574778-99574792-99574578-99574…
OG0000071		Chr1-Compound-_CC_6_C_12*-12-8492317-8492328-8492117-8492528, Chr1-Compound-_G_12_GG_6*-12-195413129-195413140-195412929-195413340, Chr1-Mono-_C_10-10-150957002-150957011-150956802-150957211, Chr1-Mono-_C_10-10-29583840-29583849-29583640-29584049, Chr1-Mono-_C_11-11-239581772-239581782-239581572-239581982, Chr1-Mono-_G_10-10-207746635-207746644-207746435-207746844, Chr1-Mono-_G_11-11-264562617-26…
OG0000072		Chr1-Compound-_AG_6gggaaagcgggggcgggcgcgcggaaggcggccgcgctgacgggcgggcccgccagggcagagagagc_G_18_GGG_6*_GG_9*agag_GC_6-114-63425843-63425956-63425643-63426156, Chr1-Compound-_AG_7gagagcggaggcgggcgcgcgagaggcggctgcgctgacgggcgggcccgccagggcagagagagc_GG_6_G_12*-92-69274813-69274904-69274613-69275104, Chr1-Compound-_C_13_CC_6*cggctctctctgccctggcgggcccacccgtcagcgcagccgccttccgcgcgcccgctcccgctctctc_CT_6-94-25…
OG0000073		Chr1-Compound-_C_17_CCC_5*_CC_8*-16-198152573-198152588-198152373-198152788, Chr1-Compound-_GG_6_G_12*-12-180022827-180022838-180022627-180023038, Chr1-Compound-_GG_6_G_13*-13-79587599-79587611-79587399-79587811, Chr1-Mono-_C_11-11-116778415-116778425-116778215-116778625, Chr1-Mono-_C_11-11-140875139-140875149-140874939-140875349, Chr1-Mono-_G_10-10-207769223-207769232-207769023-207769432, Chr1-M…
OG0000074		Chr1-Tri-_CCG_5-15-143383077-143383091-143382877-143383291, Chr1-Tri-_CCG_5-15-246417718-246417732-246417518-246417932, Chr1-Tri-_CCG_5-15-32924127-32924141-32923927-32924341, Chr1-Tri-_CGG_5-15-224995688-224995702-224995488-224995902, Chr1-Tri-_CGG_5-15-51490311-51490325-51490111-51490525, Chr10-Mono-_T_10-10-13511032-13511041-13510832-13511241, Chr10-Tri-_CCG_5-15-109152288-109152302-109152088-…
OG0000075		Chr1-Tri-_ATG_5-15-107636980-107636994-107636780-107637194, Chr1-Tri-_CAT_5-15-149663505-149663519-149663305-149663719, Chr1-Tri-_CAT_5-15-149669774-149669788-149669574-149669988, Chr1-Tri-_CAT_5-15-86018517-86018531-86018317-86018731, Chr1-Tri-_GAT_5-15-107618935-107618949-107618735-107619149, Chr1-Tri-_GAT_5-15-140644938-140644952-140644738-140645152, Chr1-Tri-_GAT_6-18-201224297-201224314-2012…
OG0000076		Chr1-Compound-_ATAT_5_AT_10*-20-279346177-279346196-279345977-279346396, Chr1-Compound-_CACA_6_CA_12*cgcacacgcacacgcacacgcaccca_CACACG_5_CA_9-98-143631676-143631773-143631476-143631973, Chr1-Di-_AT_6-12-43935424-43935435-43935224-43935635, Chr1-Di-_AT_7-14-10441585-10441598-10441385-10441798, Chr1-Di-_AT_8-16-23020502-23020517-23020302-23020717, Chr1-Di-_AT_8-16-280755521-280755536-280755321-2807…
OG0000077		Chr1-Tri-_CAT_6-18-158729628-158729645-158729428-158729845, Chr1-Tri-_CAT_6-18-158743117-158743134-158742917-158743334, Chr1-Tri-_GAA_5-15-156864995-156865009-156864795-156865209, Chr1-Tri-_TGA_5-15-97573006-97573020-97572806-97573220, Chr1-Tri-_TGA_5-15-97577364-97577378-97577164-97577578, Chr1-Tri-_TGA_6-18-116809177-116809194-116808977-116809394, Chr1-Tri-_TTC_5-15-213973524-213973538-21397332…
OG0000078		Chr1-Compound-_AA_6_A_12*-12-183235595-183235606-183235395-183235806, Chr1-Compound-_AA_6_A_12*-12-89301691-89301702-89301491-89301902, Chr1-Compound-_A_12_AA_6*-12-140863414-140863425-140863214-140863625, Chr1-Compound-_A_12_AA_6*-12-224892798-224892809-224892598-224893009, Chr1-Compound-_A_12_AA_6*-12-44481829-44481840-44481629-44482040, Chr1-Compound-_GGG_6_G_18*_GG_9*-18-44481689-44481706-444…
OG0000079		Chr1-Tri-_CTT_5-15-100098156-100098170-100097956-100098370, Chr1-Tri-_GAA_5-15-222581540-222581554-222581340-222581754, Chr1-Tri-_GAA_5-15-226597737-226597751-226597537-226597951, Chr1-Tri-_GAA_5-15-226827157-226827171-226826957-226827371, Chr1-Tri-_GAA_5-15-240594933-240594947-240594733-240595147, Chr1-Tri-_GAA_5-15-245089222-245089236-245089022-245089436, Chr1-Tri-_GAA_6-18-87346905-87346922-87…
OG0000080		Chr1-Compound-_ACT_5gaactacacta_TAC_5-41-285261538-285261578-285261338-285261778, Chr1-Compound-_GGC_5aggggcagggccagtggctagatgccactggtctttttagattttagtatagtttagtatataatgtagtagtaattagtgtaatt_TAG_5tataatgtagtt_TAG_6-146-53193189-53193334-53192989-53193534, Chr1-Compound-_GGC_5aggggcagggccagtggctaggtgccactggtcctcttagattttagtatagtttagtatataatgtagtagtaattagtgtaattt_TAG_5-117-110351124-110351240-1103509…
OG0000081		Chr1-Compound-_C_13_CC_6*-12-156722980-156722991-156722780-156723191, Chr1-Compound-_G_11cccccctttggttcgcccccaaaaaattttcacaacacccccaaaaaccaa_G_11tgtggagagccccgggggaggaaaaaacctagaaaaagaaagggggggggccccttggtggggggatttttttggggggaaggc_G_10accccattgtctccgctaaggtggggggaaaggcc_G_10-212-24082788-24082999-24082588-24083199, Chr1-Mono-_C_10-10-298948735-298948744-298948535-298948944, Chr1-Mono-_C_11-11-2597…
OG0000082		Chr1-Compound-_T_10_A_10-20-135339404-135339423-135339204-135339623, Chr1-Di-_AT_6-12-51068151-51068162-51067951-51068362, Chr1-Mono-_A_10-10-168290942-168290951-168290742-168291151, Chr1-Mono-_A_10-10-57202138-57202147-57201938-57202347, Chr1-Mono-_T_10-10-233438062-233438071-233437862-233438271, Chr1-Mono-_T_10-10-275429222-275429231-275429022-275429431, Chr1-Mono-_T_10-10-33250048-33250057-332…
OG0000083		Chr1-Mono-_C_10-10-197558219-197558228-197558019-197558428, Chr1-Mono-_C_10-10-81720772-81720781-81720572-81720981, Chr1-Mono-_G_10-10-3614195-3614204-3613995-3614404, Chr1-Mono-_G_11-11-257395651-257395661-257395451-257395861, Chr10-Mono-_C_11-11-89889102-89889112-89888902-89889312, Chr10-Mono-_G_10-10-78493405-78493414-78493205-78493614, Chr2-Compound-_GG_6_G_13*-13-174180182-174180194-17417998…
OG0000084		Chr1-Di-_GA_7-14-150599567-150599580-150599367-150599780, Chr1-Di-_GA_8-16-251857014-251857029-251856814-251857229, Chr10-Compound-_CT_7gcca_TC_6cccgtggtggtgccctaggttttggagacggtgatcgccggatttggaccccgaggtgagctcccctc_CCCTCT_5-128-103265235-103265362-103265035-103265562, Chr10-Di-_GA_7-14-103109804-103109817-103109604-103110017, Chr2-Compound-_G_11aggccgcgcagggggccgcgcgggggcgtcgccggggagccacc_G_10cgcg…
OG0000085		Chr1-Compound-_C_12_CC_6*-12-68045743-68045754-68045543-68045954, Chr1-Mono-_C_11-11-88489193-88489203-88488993-88489403, Chr1-Mono-_C_11-11-89807029-89807039-89806829-89807239, Chr1-Mono-_G_10-10-166352285-166352294-166352085-166352494, Chr1-Mono-_G_11-11-177088349-177088359-177088149-177088559, Chr10-Compound-_CC_7_C_14*-14-94448780-94448793-94448580-94448993, Chr10-Compound-_C_13_CC_6*-12-2179…
OG0000086		Chr1-Compound-_G_13_GG_6*-12-72098672-72098683-72098472-72098883, Chr1-Mono-_C_10-10-89665567-89665576-89665367-89665776, Chr1-Mono-_C_11-11-158200681-158200691-158200481-158200891, Chr1-Mono-_C_11-11-89657072-89657082-89656872-89657282, Chr1-Mono-_G_10-10-192827116-192827125-192826916-192827325, Chr1-Mono-_G_10-10-233028352-233028361-233028152-233028561, Chr1-Mono-_G_11-11-128433220-128433230-12…
OG0000087		Chr1-Di-_AG_6-12-13165485-13165496-13165285-13165696, Chr1-Di-_GA_6-12-14685639-14685650-14685439-14685850, Chr1-Di-_GA_6-12-276106207-276106218-276106007-276106418, Chr1-Di-_GA_6-12-294031586-294031597-294031386-294031797, Chr1-Di-_TC_6-12-145388712-145388723-145388512-145388923, Chr1-Di-_TC_6-12-42229521-42229532-42229321-42229732, Chr1-Di-_TC_6-12-63410701-63410712-63410501-63410912, Chr1-Di-_…
OG0000088		Chr1-Compound-_A_12_AA_6*-12-233216894-233216905-233216694-233217105, Chr1-Compound-_GG_7_G_14*-14-179379121-179379134-179378921-179379334, Chr1-Compound-_G_11cgggctgggccttactaggcccaagaggggggcgccagggggcggctgggccggccggggtcggcccacggcgcgggagagagag_A_10-106-233226123-233226228-233225923-233226428, Chr1-Mono-_C_10-10-277721354-277721363-277721154-277721563, Chr1-Mono-_G_10-10-214503602-214503611-21450…
OG0000089		Chr1-Tri-_ACA_5-15-129937787-129937801-129937587-129938001, Chr1-Tri-_ACA_5-15-234427556-234427570-234427356-234427770, Chr1-Tri-_TTG_5-15-158499625-158499639-158499425-158499839, Chr1-Tri-_TTG_5-15-278199889-278199903-278199689-278200103, Chr10-Tri-_ACA_5-15-1208617-1208631-1208417-1208831, Chr2-Tri-_CAA_5-15-217712099-217712113-217711899-217712313, Chr2-Tri-_TTG_5-15-108233046-108233060-1082328…
OG0000090	Chr4-ssr-141702763/1	Chr1-Compound-_GA_7ggagagagagatagaggagagagag_GA_6ggagagagagaggatagagagagag_GA_7-90-168578849-168578938-168578649-168579138, Chr1-Compound-_GA_7tagag_GA_6tagaggagagagagaggat_AG_8-66-6325551-6325616-6325351-6325816, Chr1-Di-_CT_9-18-207968319-207968336-207968119-207968536, Chr10-Compound-_CT_6cctctctctcctctatctctctctc_CT_6-49-7302412-7302460-7302212-7302660, Chr10-Compound-_CT_6cctctctctctcctctatct…
OG0000091		Chr1-Di-_TA_8-16-115802279-115802294-115802079-115802494, Chr1-Mono-_A_10-10-130315539-130315548-130315339-130315748, Chr1-Mono-_A_11-11-178569890-178569900-178569690-178570100, Chr1-Mono-_T_10-10-144616721-144616730-144616521-144616930, Chr1-Mono-_T_10-10-36656436-36656445-36656236-36656645, Chr1-Mono-_T_10-10-95333712-95333721-95333512-95333921, Chr1-Mono-_T_11-11-164288967-164288977-164288767-…
OG0000092		Chr1-Compound-_GTA_23_GTAGTA_11*-66-139146742-139146807-139146542-139147007, Chr1-Compound-_GTA_5g_GTA_6-34-190338519-190338552-190338319-190338752, Chr1-Tri-_CTA_5-15-216664928-216664942-216664728-216665142, Chr1-Tri-_CTA_5-15-218260002-218260016-218259802-218260216, Chr1-Tri-_CTA_5-15-7744323-7744337-7744123-7744537, Chr1-Tri-_CTA_7-21-237072137-237072157-237071937-237072357, Chr1-Tri-_GTA_5-15…
OG0000093		Chr1-Compound-_ATCATC_5_ATC_10*-30-190416109-190416138-190415909-190416338, Chr1-Compound-_GATGAT_5_GAT_11*-33-215037488-215037520-215037288-215037720, Chr1-Tri-_TGA_8-24-209698207-209698230-209698007-209698430, Chr1-Tri-_TGA_9-27-280606876-280606902-280606676-280607102, Chr10-Compound-_ATCATC_6_ATC_12*-36-134694069-134694104-134693869-134694304, Chr10-Compound-_TGA_12_TGATGA_6*-36-121267531-1212…
OG0000094		Chr1-Compound-_AG_6gagagggagaggagagagatagagat_AGGGAG_6agagatagagagaggagggagagaggagaggagatgagagtattcatacaatacttatttttattcatatgtgttcaaatgtatgtgttca_AT_10_ATAT_5*gtgttcatatgtgttcaaatgtatgtgttcaatatatatgtgtgttcatatgtgttcaaatgtatgtgttca_AT_6-269-191668655-191668923-191668455-191669123, Chr1-Di-_AT_6-12-173944173-173944184-173943973-173944384, Chr1-Di-_AT_7-14-116430330-116430343-116430130-116430543, C…
OG0000095		Chr1-Di-_TA_6-12-195093157-195093168-195092957-195093368, Chr1-Di-_TA_7-14-193883500-193883513-193883300-193883713, Chr1-Di-_TA_7-14-193888383-193888396-193888183-193888596, Chr1-Di-_TA_7-14-195107859-195107872-195107659-195108072, Chr1-Mono-_A_11-11-228039834-228039844-228039634-228040044, Chr1-Mono-_A_11-11-228044382-228044392-228044182-228044592, Chr1-Tetra-_TATT_5-20-195093373-195093392-19509…
OG0000096		Chr1-Tri-_CAG_5-15-127426986-127427000-127426786-127427200, Chr1-Tri-_CAG_5-15-132756870-132756884-132756670-132757084, Chr1-Tri-_CAG_5-15-199380860-199380874-199380660-199381074, Chr1-Tri-_CAG_5-15-243840642-243840656-243840442-243840856, Chr1-Tri-_CTG_5-15-230410492-230410506-230410292-230410706, Chr10-Tri-_CAG_5-15-18522842-18522856-18522642-18523056, Chr10-Tri-_CAG_5-15-34953217-34953231-3495…
OG0000097		Chr1-Di-_CT_6-12-82817265-82817276-82817065-82817476, Chr1-Di-_CT_7-14-241421285-241421298-241421085-241421498, Chr1-Di-_GA_6-12-148491914-148491925-148491714-148492125, Chr1-Di-_GA_6-12-80197586-80197597-80197386-80197797, Chr1-Di-_GA_7-14-67808216-67808229-67808016-67808429, Chr1-Di-_TC_7-14-32811693-32811706-32811493-32811906, Chr1-Di-_TC_7-14-32825776-32825789-32825576-32825989, Chr10-Compoun…
OG0000098		Chr1-Compound-_ATAT_5_AT_10*-20-158234031-158234050-158233831-158234250, Chr1-Compound-_AT_10_ATAT_5*-20-137393502-137393521-137393302-137393721, Chr1-Compound-_AT_11_ATAT_5*-20-285382278-285382297-285382078-285382497, Chr1-Compound-_AT_11_ATAT_5*-20-94283005-94283024-94282805-94283224, Chr1-Di-_AT_6-12-242725494-242725505-242725294-242725705, Chr1-Di-_AT_9-18-18916962-18916979-18916762-18917179,…
OG0000099		Chr1-Tri-_CCT_5-15-149371693-149371707-149371493-149371907, Chr1-Tri-_CCT_5-15-242778319-242778333-242778119-242778533, Chr1-Tri-_CCT_7-21-48883149-48883169-48882949-48883369, Chr1-Tri-_GAG_5-15-134868724-134868738-134868524-134868938, Chr1-Tri-_GAG_5-15-134951104-134951118-134950904-134951318, Chr1-Tri-_GAG_9-27-211752988-211753014-211752788-211753214, Chr10-Tri-_CCT_5-15-61016054-61016068-61015…
OG0000100		Chr1-Compound-_CT_7cccgcgccctgggccgaccccggccggcccagccgcccccttgcgccccccctcttgggcccaaagcaggcccagccgccccca_C_10-108-142040080-142040187-142039880-142040387, Chr1-Di-_GA_7-14-95853162-95853175-95852962-95853375, Chr1-Mono-_A_10-10-178790786-178790795-178790586-178790995, Chr1-Mono-_A_10-10-178867080-178867089-178866880-178867289, Chr1-Mono-_C_10-10-170770316-170770325-170770116-170770525, Chr10-Compo…
OG0000101	Chr1-ssr-74818679/1	Chr1-Compound-_CC_8_C_16*_CCC_5*-15-74886433-74886447-74886233-74886647, Chr1-Compound-_C_12_CC_6*acataaagctagtccactacagccaaacaggatacttgctgagtatgttgatgtgtactcacccttgctctacacaccaa_C_10-102-231423993-231424094-231423793-231424294, Chr1-Compound-_GG_6_G_13*-13-206979261-206979273-206979061-206979473, Chr1-Compound-_G_16_GG_8*_GGG_5*gtttggtgtgtagagcaagggtgagtacacatcaacatactcagcaagcatcctgtttgggctgtagt…
OG0000102		Chr1-Compound-_AG_6_G_10*-21-45420087-45420107-45419887-45420307, Chr1-Compound-_C_14_CC_7*-14-49681659-49681672-49681459-49681872, Chr1-Compound-_GG_7_G_14*-14-257441880-257441893-257441680-257442093, Chr1-Compound-_G_12_GG_6*-12-257433640-257433651-257433440-257433851, Chr1-Mono-_C_11-11-84117481-84117491-84117281-84117691, Chr1-Mono-_C_11-11-84135340-84135350-84135140-84135550, Chr1-Mono-_G_11…
OG0000103		Chr1-Mono-_A_10-10-30318997-30319006-30318797-30319206, Chr1-Mono-_T_10-10-275793882-275793891-275793682-275794091, Chr1-Mono-_T_10-10-39268502-39268511-39268302-39268711, Chr1-Mono-_T_10-10-55057145-55057154-55056945-55057354, Chr1-Tri-_CAC_5-15-49631057-49631071-49630857-49631271, Chr1-Tri-_GGT_5-15-281570654-281570668-281570454-281570868, Chr1-Tri-_TGG_5-15-35640838-35640852-35640638-35641052,…
OG0000104		Chr1-Tri-_GAC_5-15-263659519-263659533-263659319-263659733, Chr1-Tri-_GAC_6-18-264303446-264303463-264303246-264303663, Chr1-Tri-_GAC_8-24-37826490-37826513-37826290-37826713, Chr1-Tri-_GAC_8-24-53193048-53193071-53192848-53193271, Chr1-Tri-_TCG_8-24-166315205-166315228-166315005-166315428, Chr1-Tri-_TCG_8-24-234408348-234408371-234408148-234408571, Chr1-Tri-_TCG_8-24-285261797-285261820-28526159…
OG0000105		Chr10-Compound-_T_12_TT_6*-12-137201759-137201770-137201559-137201970, Chr10-Mono-_T_11-11-137129147-137129157-137128947-137129357, Chr10-Tri-_TTA_5-15-74899882-74899896-74899682-74900096, Chr10-Tri-_TTA_5-15-8732714-8732728-8732514-8732928, Chr2-Compound-_AAT_18_AATAAT_9*-54-56936352-56936405-56936152-56936605, Chr2-Tri-_AAT_5-15-88418543-88418557-88418343-88418757, Chr2-Tri-_TAT_6-18-10408721-1…
OG0000106		Chr1-Di-_TC_6-12-274393219-274393230-274393019-274393430, Chr1-Di-_TC_6-12-9795162-9795173-9794962-9795373, Chr1-Tri-_AAG_6-18-157120784-157120801-157120584-157121001, Chr1-Tri-_CTT_5-15-232432313-232432327-232432113-232432527, Chr1-Tri-_CTT_5-15-298836304-298836318-298836104-298836518, Chr1-Tri-_GAA_5-15-244970033-244970047-244969833-244970247, Chr1-Tri-_GAA_5-15-252755001-252755015-252754801-25…
OG0000107		Chr1-Di-_CT_6-12-117001369-117001380-117001169-117001580, Chr1-Di-_CT_6-12-33538123-33538134-33537923-33538334, Chr1-Di-_CT_7-14-174814408-174814421-174814208-174814621, Chr1-Di-_CT_8-16-186651464-186651479-186651264-186651679, Chr1-Di-_GA_6-12-39562682-39562693-39562482-39562893, Chr1-Di-_GA_9-18-78756460-78756477-78756260-78756677, Chr10-Di-_GA_7-14-113897656-113897669-113897456-113897869, Chr1…
OG0000108		Chr1-Compound-_CG_6ctct_CCCC_5_C_23*_CC_11*_CCC_7*-37-76820022-76820058-76819822-76820258, Chr1-Compound-_CG_6ctct_CC_9_CCC_6*_C_18*-34-247815758-247815791-247815558-247815991, Chr1-Compound-_C_18_CC_9*_CCC_6*-18-16309891-16309908-16309691-16310108, Chr1-Compound-_GGG_7_G_21*_GGGG_5*_GG_10*-20-261261013-261261032-261260813-261261232, Chr1-Compound-_GG_9_GGG_6*_G_18*aaga_GC_6-34-49030229-49030262-…
OG0000109		Chr1-Compound-_TATA_12_TA_24*_TATATA_8*-48-151027933-151027980-151027733-151028180, Chr1-Di-_AT_8-16-267616219-267616234-267616019-267616434, Chr1-Di-_AT_8-16-43066346-43066361-43066146-43066561, Chr1-Di-_TA_6-12-200561313-200561324-200561113-200561524, Chr1-Di-_TA_8-16-193188576-193188591-193188376-193188791, Chr1-Di-_TA_9-18-152085452-152085469-152085252-152085669, Chr1-Mono-_T_10-10-13081509-1…
OG0000110		Chr1-Compound-_CC_6_C_12*-12-295714664-295714675-295714464-295714875, Chr1-Compound-_CC_6_C_12*-12-74541461-74541472-74541261-74541672, Chr1-Compound-_CC_6_C_13*-13-95601645-95601657-95601445-95601857, Chr1-Compound-_C_12_CC_6*-12-98271571-98271582-98271371-98271782, Chr1-Compound-_GGG_5_GG_8*_G_17*-17-86763110-86763126-86762910-86763326, Chr1-Compound-_G_17_GGG_5*_GG_8*-16-149136461-149136476-14…
OG0000111		Chr1-Mono-_C_10-10-162549959-162549968-162549759-162550168, Chr1-Mono-_C_10-10-263658894-263658903-263658694-263659103, Chr1-Mono-_C_10-10-264302821-264302830-264302621-264303030, Chr1-Mono-_C_10-10-274039486-274039495-274039286-274039695, Chr1-Mono-_G_10-10-166315846-166315855-166315646-166316055, Chr1-Mono-_G_10-10-234408987-234408996-234408787-234409196, Chr1-Mono-_G_10-10-241876015-241876024-…
OG0000112	Chr1-ssr-208195622/1, Chr10-ssr-7141686/1, Chr2-ssr-123937908/1, Chr2-ssr-13579852/1, Chr2-ssr-146780798/1, Chr2-ssr-89609571/1, Chr3-ssr-138204419/1, Chr3-ssr-199340848/1, Chr3-ssr-208528505/1, Chr4-ssr-227538772/1, Chr5-ssr-202406315/1, Chr5-ssr-202411754/1, Chr5-ssr-6175166/1, Chr5-ssr-8783368/1, Chr6-ssr-156276746/1, Chr7-ssr-113920398/1, Chr7-ssr-169607550/1, Chr8-ssr-75179528/1, Chr8-ssr-75…	Chr1-Compound-_CG_7_CGC_5*-27-208195622-208195648-208195422-208195848, Chr10-Compound-_CGG_5_GC_8*-30-7141686-7141715-7141486-7141915, Chr2-Compound-_CG_6ccgccgccgccggccg_GGCCGT_7-70-13579852-13579921-13579652-13580121, Chr2-Di-_CG_6-12-123937908-123937919-123937708-123938119, Chr2-Di-_GC_7-14-146780798-146780811-146780598-146781011, Chr2-Tri-_CGG_6-18-89609571-89609588-89609371-89609788, Chr3-Co…
OG0000113		Chr1-Compound-_GG_6_G_12*-12-286422799-286422810-286422599-286423010, Chr1-Compound-_G_13_GG_6*-12-286431185-286431196-286430985-286431396, Chr1-Mono-_C_10-10-300973878-300973887-300973678-300974087, Chr1-Mono-_C_10-10-84116248-84116257-84116048-84116457, Chr1-Mono-_C_11-11-300966097-300966107-300965897-300966307, Chr1-Mono-_C_11-11-49672995-49673005-49672795-49673205, Chr1-Mono-_G_10-10-11502253…
OG0000114		Chr1-Di-_TA_8-16-121896220-121896235-121896020-121896435, Chr1-Tri-_ATT_5-15-124558766-124558780-124558566-124558980, Chr1-Tri-_TAA_5-15-114950842-114950856-114950642-114951056, Chr10-Di-_AT_6-12-12345591-12345602-12345391-12345802, Chr10-Di-_AT_7-14-12328678-12328691-12328478-12328891, Chr10-Di-_TA_6-12-119365453-119365464-119365253-119365664, Chr10-Di-_TA_9-18-119348847-119348864-119348647-1193…
OG0000115		Chr1-Compound-_CC_6_C_12*-12-183630980-183630991-183630780-183631191, Chr1-Compound-_C_12_CC_6*-12-275932802-275932813-275932602-275933013, Chr1-Compound-_C_13_CC_6*-12-214225428-214225439-214225228-214225639, Chr1-Compound-_C_13_CC_6*-12-275909307-275909318-275909107-275909518, Chr1-Compound-_C_13_CC_6*-12-46353931-46353942-46353731-46354142, Chr1-Di-_CG_6-12-196035613-196035624-196035413-196035…
OG0000116		Chr1-Di-_CT_6-12-110525130-110525141-110524930-110525341, Chr1-Di-_CT_6-12-153605498-153605509-153605298-153605709, Chr1-Di-_CT_6-12-207537107-207537118-207536907-207537318, Chr1-Di-_CT_6-12-53112398-53112409-53112198-53112609, Chr10-Compound-_GA_6ggaggaagaggagagagatagagagagggagagagatagagggagaggagagagatagagggagggagaggagggt_GA_6-100-27716780-27716879-27716580-27717079, Chr10-Di-_GA_6-12-36925155-3…
OG0000117		Chr1-Compound-_CC_7_CCC_5*_C_15*-15-82541995-82542009-82541795-82542209, Chr1-Compound-_CC_7_C_14*-14-43652679-43652692-43652479-43652892, Chr1-Compound-_C_13_CC_6*-12-69105626-69105637-69105426-69105837, Chr1-Compound-_C_14_CC_7*-14-82564536-82564549-82564336-82564749, Chr1-Compound-_C_16_CC_8*_CCC_5*-15-43662528-43662542-43662328-43662742, Chr1-Compound-_GGGG_5_G_20*_GGG_6*_GG_10*-20-212786040-…
OG0000118		Chr1-Compound-_CTA_5ctgctacattacatta_TAC_7-52-88032717-88032768-88032517-88032968, Chr1-Compound-_CTA_6cattacattacat_TAC_6-49-26562130-26562178-26561930-26562378, Chr1-Compound-_GTA_10_GTAGTA_5*taatgtaat_GTAGTA_9_GTA_18*-93-31277184-31277276-31276984-31277476, Chr1-Compound-_TAC_5tgctacattacatta_TAC_6-48-287697977-287698024-287697777-287698224, Chr10-Compound-_ACT_6acattacatta_TAC_5-44-109233969-…
OG0000119		Chr1-Compound-_ATAT_6_AT_13*-26-227262772-227262797-227262572-227262997, Chr1-Compound-_ATAT_9_AT_18*_ATATAT_6*-36-258854686-258854721-258854486-258854921, Chr1-Compound-_GC_6tcgcgcccgggtggaccgaaatcccgccccccggcccagctagctggaaattccttctccttttctttttccatttcttttcccattttc_AT_6-114-74121402-74121515-74121202-74121715, Chr1-Di-_AT_8-16-118846517-118846532-118846317-118846732, Chr1-Di-_AT_9-18-187928058-18…
OG0000120		Chr1-Compound-_CC_6_C_12*-12-2856092-2856103-2855892-2856303, Chr1-Mono-_C_10-10-188782062-188782071-188781862-188782271, Chr1-Mono-_G_10-10-14516744-14516753-14516544-14516953, Chr1-Mono-_G_10-10-2239382-2239391-2239182-2239591, Chr1-Mono-_G_11-11-225679310-225679320-225679110-225679520, Chr10-Compound-_CC_6_C_13*-13-144908696-144908708-144908496-144908908, Chr10-Mono-_C_10-10-137762692-13776270…
OG0000121		Chr1-Compound-_ATAT_6_AT_12*-24-225629094-225629117-225628894-225629317, Chr1-Compound-_AT_63_ATAT_31*_ATATAT_21*g_TA_11_TATA_5*-147-120001026-120001172-120000826-120001372, Chr1-Compound-_TATA_18_TA_36*_TATATA_12*-72-17466876-17466947-17466676-17467147, Chr1-Compound-_TA_6tt_TA_16_TATATA_5*_TATA_8*-46-300559019-300559064-300558819-300559264, Chr10-Compound-_AT_11_ATAT_5*-20-80023474-80023493-800…
OG0000122		Chr1-Compound-_C_12_CC_6*-12-93894046-93894057-93893846-93894257, Chr1-Tri-_AGA_5-15-102028168-102028182-102027968-102028382, Chr1-Tri-_AGA_5-15-134666801-134666815-134666601-134667015, Chr1-Tri-_CTT_5-15-147811439-147811453-147811239-147811653, Chr1-Tri-_CTT_5-15-225989514-225989528-225989314-225989728, Chr10-Compound-_CTT_5ctcctccgcggcgacccgccgcgctgctcggtccaccgcatcctccgggacccgtggccgggaaggcttgtg…
OG0000123		Chr1-Compound-_C_12_CC_6*-12-195980011-195980022-195979811-195980222, Chr1-Mono-_C_10-10-106877263-106877272-106877063-106877472, Chr1-Mono-_C_10-10-261639026-261639035-261638826-261639235, Chr1-Mono-_C_10-10-71027526-71027535-71027326-71027735, Chr1-Mono-_G_10-10-18272652-18272661-18272452-18272861, Chr10-Compound-_CC_6_C_12*-12-83638678-83638689-83638478-83638889, Chr10-Mono-_C_11-11-40830764-4…
OG0000124		Chr1-Hexa-_CCTTAC_6-36-183442748-183442783-183442548-183442983, Chr1-Mono-_A_10-10-94823125-94823134-94822925-94823334, Chr1-Mono-_T_10-10-197985977-197985986-197985777-197986186, Chr10-Mono-_A_10-10-68872278-68872287-68872078-68872487, Chr10-Mono-_T_10-10-83834104-83834113-83833904-83834313, Chr2-Mono-_A_10-10-163008936-163008945-163008736-163009145, Chr2-Mono-_A_10-10-231451394-231451403-231451…
OG0000125		Chr1-Compound-_CC_6_C_13*-13-164903230-164903242-164903030-164903442, Chr1-Compound-_CTCT_5_CT_10*-20-190326584-190326603-190326384-190326803, Chr1-Di-_CT_6-12-41837849-41837860-41837649-41838060, Chr1-Di-_GA_7-14-164882858-164882871-164882658-164883071, Chr1-Di-_GA_7-14-89959223-89959236-89959023-89959436, Chr1-Di-_TC_6-12-165590451-165590462-165590251-165590662, Chr1-Di-_TC_7-14-300953509-30095…
OG0000126		Chr1-Mono-_G_11-11-87609225-87609235-87609025-87609435, Chr1-Tri-_AAG_5-15-235373125-235373139-235372925-235373339, Chr1-Tri-_AGA_5-15-113324994-113325008-113324794-113325208, Chr1-Tri-_AGA_5-15-2128847-2128861-2128647-2129061, Chr1-Tri-_GAA_5-15-54702897-54702911-54702697-54703111, Chr1-Tri-_GAA_6-18-111599624-111599641-111599424-111599841, Chr1-Tri-_TCT_5-15-209396619-209396633-209396419-209396…
OG0000127		Chr1-Di-_CA_6-12-189140155-189140166-189139955-189140366, Chr1-Di-_CA_6-12-272394774-272394785-272394574-272394985, Chr1-Di-_CA_6-12-62964932-62964943-62964732-62965143, Chr1-Di-_CA_7-14-257135581-257135594-257135381-257135794, Chr1-Di-_GT_7-14-70875559-70875572-70875359-70875772, Chr1-Di-_TG_6-12-245510429-245510440-245510229-245510640, Chr1-Di-_TG_6-12-62991155-62991166-62990955-62991366, Chr10…
OG0000128		Chr1-Di-_CA_6-12-276159814-276159825-276159614-276160025, Chr1-Di-_CA_6-12-89261588-89261599-89261388-89261799, Chr1-Di-_TG_6-12-161677362-161677373-161677162-161677573, Chr1-Di-_TG_6-12-264350707-264350718-264350507-264350918, Chr1-Di-_TG_6-12-272558109-272558120-272557909-272558320, Chr10-Di-_TG_8-16-96968302-96968317-96968102-96968517, Chr2-Di-_CA_6-12-192040670-192040681-192040470-192040881, …
OG0000129		Chr1-Compound-_CT_6ccccgtggtgccctagggtttggagacggtgatcgccggagtttggatccccgaggtgagttcccctctccctcc_CT_6-99-93351548-93351646-93351348-93351846, Chr1-Compound-_CT_6ccctgtggtgccctagggtttggagacggtgatcgccggagtttggatccccgaggtgagttcccctctccctcc_CT_6tcccctccccctctccttcttctcctttgtgcaccccttcttcttcccccgtcga_CC_8_CCC_5*_C_16*-170-93342210-93342379-93342010-93342579, Chr1-Compound-_GA_6tggagagggagagggaaggggaagct…
OG0000130		Chr1-Tri-_AAG_6-18-107684854-107684871-107684654-107685071, Chr1-Tri-_TCT_5-15-175399585-175399599-175399385-175399799, Chr1-Tri-_TCT_5-15-27494033-27494047-27493833-27494247, Chr10-Tri-_AAG_5-15-108305666-108305680-108305466-108305880, Chr10-Tri-_AAG_5-15-14616310-14616324-14616110-14616524, Chr10-Tri-_AAG_6-18-89554470-89554487-89554270-89554687, Chr10-Tri-_TCT_5-15-66483254-66483268-66483054-6…
OG0000131		Chr1-Compound-_CTA_6tattacatta_TAC_9-55-287548522-287548576-287548322-287548776, Chr1-Compound-_CTA_7cattacattaa_ACTACT_7_ACT_14*-74-8680390-8680463-8680190-8680663, Chr1-Compound-_CTA_9cattacatta_TAC_7-58-124086313-124086370-124086113-124086570, Chr1-Compound-_GTA_6taatgtaat_GTA_8-51-72633970-72634020-72633770-72634220, Chr1-Tri-_CTA_9-27-173166431-173166457-173166231-173166657, Chr1-Tri-_GTA_5-…
OG0000132		Chr1-Mono-_A_10-10-223695930-223695939-223695730-223696139, Chr1-Mono-_G_11-11-134975511-134975521-134975311-134975721, Chr1-Mono-_T_10-10-146262604-146262613-146262404-146262813, Chr1-Tetra-_AAAT_5-20-113541713-113541732-113541513-113541932, Chr1-Tetra-_ATTT_5-20-153698424-153698443-153698224-153698643, Chr1-Tetra-_TATT_6-24-231830756-231830779-231830556-231830979, Chr10-Compound-_TTATTA_13_TTA_…
OG0000133		Chr1-Compound-_GG_6_G_13*-13-128177990-128178002-128177790-128178202, Chr1-Compound-_G_12_GG_6*-12-1277153-1277164-1276953-1277364, Chr1-Mono-_C_10-10-234369120-234369129-234368920-234369329, Chr1-Mono-_G_10-10-229773672-229773681-229773472-229773881, Chr1-Mono-_G_11-11-299907103-299907113-299906903-299907313, Chr10-Compound-_C_10aaaacccacttaaaaaccttcccccggcaattcccc_T_10aaaaaaaaa_C_11accaaaaaaggg…
OG0000134		Chr1-Compound-_G_13_GG_6*-12-205790608-205790619-205790408-205790819, Chr1-Mono-_C_11-11-82269475-82269485-82269275-82269685, Chr1-Mono-_G_10-10-914962-914971-914762-915171, Chr1-Mono-_G_11-11-205783903-205783913-205783703-205784113, Chr10-Compound-_GGG_5_G_15*_GG_7*-14-50235322-50235335-50235122-50235535, Chr10-Compound-_G_15_GG_7*_GGG_5*-15-50179995-50180009-50179795-50180209, Chr10-Mono-_C_11-…
OG0000135		Chr1-Compound-_CCC_5_C_15*_CC_7*cgcgcgcctgcctggccggccggttcaaccgggccagctcggccgccccggcccccagctcggccgcccagcctagggccggttcaaccgcccccctg_T_10-122-149722171-149722292-149721971-149722492, Chr1-Compound-_CCC_6_C_18*_CC_9*-18-149731187-149731204-149730987-149731404, Chr1-Compound-_C_13_CC_6*-12-211831539-211831550-211831339-211831750, Chr1-Compound-_C_14_CC_7*-14-100801356-100801369-100801156-100801569, C…
OG0000136	Chr1-ssr-156453481/1, Chr1-ssr-189573628/1, Chr1-ssr-239482122/1, Chr1-ssr-249708863/1, Chr1-ssr-249720863/1, Chr1-ssr-56466807/1, Chr1-ssr-78090485/1, Chr10-ssr-63271918/1, Chr2-ssr-96687552/1, Chr3-ssr-4634612/1, Chr4-ssr-66001968/1, Chr4-ssr-69792447/1, Chr4-ssr-69798234/1, Chr6-ssr-123296410/1, Chr6-ssr-159814539/1, Chr6-ssr-59401802/1, Chr7-ssr-68402038/1, Chr9-ssr-121383255/1	Chr1-Compound-_CTCT_6_CT_12*-24-189573628-189573651-189573428-189573851, Chr1-Di-_CT_6-12-156453481-156453492-156453281-156453692, Chr1-Di-_CT_7-14-56466807-56466820-56466607-56467020, Chr1-Di-_CT_7-14-78090485-78090498-78090285-78090698, Chr1-Di-_GA_6-12-239482122-239482133-239481922-239482333, Chr1-Di-_GA_6-12-249708863-249708874-249708663-249709074, Chr1-Di-_GA_7-14-249720863-249720876-2497206…
OG0000137		Chr1-Compound-_GG_6_G_13*-13-269713515-269713527-269713315-269713727, Chr1-Compound-_GG_6_G_13*-13-300631931-300631943-300631731-300632143, Chr1-Compound-_G_12_GG_6*-12-83312875-83312886-83312675-83313086, Chr10-Compound-_GGG_5_G_15*_GG_7*-14-804521-804534-804321-804734, Chr10-Compound-_G_12_GG_6*-12-785158-785169-784958-785369, Chr10-Mono-_G_11-11-108497435-108497445-108497235-108497645, Chr2-Co…
OG0000138		Chr1-Compound-_TATA_6_TA_13*-26-119168740-119168765-119168540-119168965, Chr1-Compound-_TA_10_TATA_5*-20-119304101-119304120-119303901-119304320, Chr1-Di-_TA_6-12-49951848-49951859-49951648-49952059, Chr1-Di-_TA_6-12-79592719-79592730-79592519-79592930, Chr1-Di-_TA_7-14-97295769-97295782-97295569-97295982, Chr1-Di-_TA_8-16-127568933-127568948-127568733-127569148, Chr10-Compound-_TATATA_7_TATA_10*…
OG0000139		Chr1-Compound-_CTA_7cattatatta_TAC_6-49-226908627-226908675-226908427-226908875, Chr1-Tri-_CTA_5-15-258424438-258424452-258424238-258424652, Chr1-Tri-_CTA_5-15-295710517-295710531-295710317-295710731, Chr1-Tri-_GTA_5-15-7920330-7920344-7920130-7920544, Chr1-Tri-_TAC_6-18-102304915-102304932-102304715-102305132, Chr1-Tri-_TAC_6-18-298118744-298118761-298118544-298118961, Chr1-Tri-_TAC_6-18-3572521…
OG0000140		Chr1-Compound-_GG_6_G_12*-12-216965508-216965519-216965308-216965719, Chr1-Mono-_C_10-10-131867604-131867613-131867404-131867813, Chr1-Mono-_C_10-10-251390703-251390712-251390503-251390912, Chr1-Mono-_G_10-10-129123163-129123172-129122963-129123372, Chr10-Compound-_CCC_5_CC_7*_C_15*-15-28848250-28848264-28848050-28848464, Chr10-Compound-_CC_6_C_12*-12-125307134-125307145-125306934-125307345, Chr1…
OG0000141		Chr1-Tri-_CTA_5-15-54422721-54422735-54422521-54422935, Chr1-Tri-_TAG_5-15-44264445-44264459-44264245-44264659, Chr1-Tri-_TAG_5-15-96419645-96419659-96419445-96419859, Chr10-Tri-_CTA_5-15-42587845-42587859-42587645-42588059, Chr2-Tri-_CTA_5-15-25612199-25612213-25611999-25612413, Chr2-Tri-_CTA_5-15-25622451-25622465-25622251-25622665, Chr2-Tri-_TAG_5-15-108079388-108079402-108079188-108079602, Ch…
OG0000142		Chr1-Di-_AT_8-16-283616964-283616979-283616764-283617179, Chr1-Di-_TA_6-12-89467857-89467868-89467657-89468068, Chr1-Tri-_CAC_5-15-110599589-110599603-110599389-110599803, Chr10-Di-_TA_6-12-44470943-44470954-44470743-44471154, Chr10-Mono-_A_11-11-44569812-44569822-44569612-44570022, Chr10-Tri-_GAA_5-15-67612974-67612988-67612774-67613188, Chr2-Compound-_TATA_5_TA_11*-22-71751324-71751345-71751124…
OG0000143		Chr1-Compound-_AT_11_ATAT_5*at_GT_8-38-86658506-86658543-86658306-86658743, Chr1-Di-_AT_8-16-131581800-131581815-131581600-131582015, Chr1-Di-_AT_8-16-189035383-189035398-189035183-189035598, Chr1-Di-_AT_8-16-89992120-89992135-89991920-89992335, Chr1-Di-_AT_9-18-182201704-182201721-182201504-182201921, Chr10-Compound-_ATATAT_5_AT_17*_ATAT_8*-32-69369343-69369374-69369143-69369574, Chr10-Compound-…
OG0000144		Chr1-Compound-_AA_7_A_14*-14-206034422-206034435-206034222-206034635, Chr1-Compound-_AA_8_A_16*_AAA_5*-15-90687873-90687887-90687673-90688087, Chr1-Compound-_T_13_TT_6*-12-149479498-149479509-149479298-149479709, Chr1-Mono-_A_10-10-165875555-165875564-165875355-165875764, Chr1-Mono-_A_11-11-61409520-61409530-61409320-61409730, Chr1-Mono-_T_10-10-124720950-124720959-124720750-124721159, Chr1-Mono-…
OG0000145		Chr1-Compound-_AA_7_A_14*-14-217626699-217626712-217626499-217626912, Chr1-Compound-_CC_6_C_12*-12-107177708-107177719-107177508-107177919, Chr1-Compound-_T_12_TT_6*-12-129457926-129457937-129457726-129458137, Chr1-Hexa-_AAGCTG_5-30-111669441-111669470-111669241-111669670, Chr1-Hexa-_AAGCTG_7-42-224120697-224120738-224120497-224120938, Chr1-Hexa-_CAGCTT_5-30-282490691-282490720-282490491-28249092…
OG0000146		Chr1-Di-_CT_7-14-62638045-62638058-62637845-62638258, Chr1-Di-_GA_7-14-44484129-44484142-44483929-44484342, Chr1-Mono-_C_10-10-155589813-155589822-155589613-155590022, Chr1-Mono-_C_10-10-155598771-155598780-155598571-155598980, Chr1-Mono-_C_11-11-99267924-99267934-99267724-99268134, Chr2-Compound-_CC_6_C_12*-12-80457303-80457314-80457103-80457514, Chr2-Compound-_G_10cggctgggcctattgggccaaggggggggg…
OG0000147		Chr1-Di-_CG_6-12-127698532-127698543-127698332-127698743, Chr1-Di-_CG_6-12-152892747-152892758-152892547-152892958, Chr1-Di-_GC_6-12-127695097-127695108-127694897-127695308, Chr1-Di-_GC_6-12-127809195-127809206-127808995-127809406, Chr1-Di-_GC_6-12-246798669-246798680-246798469-246798880, Chr1-Di-_GC_6-12-92596229-92596240-92596029-92596440, Chr1-Di-_GC_6-12-92605893-92605904-92605693-92606104, C…
OG0000148		Chr1-Compound-_GAC_5ggcgg_CGA_5tggcgacggcgacggtgacggcagcaacggcggcgggggcagcgccagaggcggcagcagcacgggcagcaccagg_GGC_5-126-191317506-191317631-191317306-191317831, Chr1-Tri-_CGT_5-15-35165559-35165573-35165359-35165773, Chr1-Tri-_CGT_6-18-89587682-89587699-89587482-89587899, Chr1-Tri-_CGT_7-21-162786480-162786500-162786280-162786700, Chr1-Tri-_CGT_7-21-70451434-70451454-70451234-70451654, Chr1-Tri-_GA…
OG0000149		Chr1-Compound-_G_13_GG_6*-12-131896704-131896715-131896504-131896915, Chr1-Compound-_TT_7_T_14*-14-87266202-87266215-87266002-87266415, Chr1-Mono-_C_10-10-244540435-244540444-244540235-244540644, Chr1-Mono-_C_11-11-136927299-136927309-136927099-136927509, Chr1-Mono-_G_10-10-133986168-133986177-133985968-133986377, Chr10-Compound-_CC_6_C_13*-13-81862495-81862507-81862295-81862707, Chr10-Compound-_…
OG0000150		Chr1-Compound-_G_19_GGG_6*_GG_9*-18-73730335-73730352-73730135-73730552, Chr1-Mono-_G_10-10-75468920-75468929-75468720-75469129, Chr1-Mono-_G_11-11-292908358-292908368-292908158-292908568, Chr10-Compound-_GG_6_G_13*-13-149872059-149872071-149871859-149872271, Chr10-Mono-_C_10-10-63704319-63704328-63704119-63704528, Chr2-Compound-_GG_6_G_12*-12-44524982-44524993-44524782-44525193, Chr2-Mono-_C_10-…
OG0000151		Chr1-Compound-_GG_8_G_16*_GGG_5*-15-23452531-23452545-23452331-23452745, Chr1-Di-_GC_6-12-245842123-245842134-245841923-245842334, Chr10-Compound-_G_14_GG_7*-14-123121377-123121390-123121177-123121590, Chr10-Di-_GC_6-12-91620652-91620663-91620452-91620863, Chr2-Compound-_CCC_5_CC_8*_C_16*-16-27703534-27703549-27703334-27703749, Chr2-Compound-_CC_6_C_12*-12-112915346-112915357-112915146-112915557,…
OG0000152		Chr1-Compound-_CC_6_C_13*-13-101201144-101201156-101200944-101201356, Chr1-Compound-_C_12_CC_6*-12-101205432-101205443-101205232-101205643, Chr1-Compound-_GG_7_G_14*-14-95386245-95386258-95386045-95386458, Chr1-Mono-_C_10-10-101188142-101188151-101187942-101188351, Chr1-Mono-_C_10-10-202805464-202805473-202805264-202805673, Chr1-Mono-_C_10-10-88814040-88814049-88813840-88814249, Chr1-Mono-_C_11-1…
OG0000153		Chr1-Compound-_ATC_10_ATCATC_5*-30-262829813-262829842-262829613-262830042, Chr1-Tri-_ATC_7-21-144987573-144987593-144987373-144987793, Chr1-Tri-_TGA_8-24-35556166-35556189-35555966-35556389, Chr10-Compound-_GCT_5_GAT_6-33-138753116-138753148-138752916-138753348, Chr10-Tri-_TGA_7-21-125592449-125592469-125592249-125592669, Chr2-Tri-_ATC_8-24-14744582-14744605-14744382-14744805, Chr2-Tri-_GAT_8-24…
OG0000154		Chr1-Compound-_A_10gctccatttttttttgttta_TT_6_T_13*-43-186179311-186179353-186179111-186179553, Chr1-Compound-_CC_8_CCC_5*_C_17*-17-176882255-176882271-176882055-176882471, Chr1-Compound-_GG_8_GGG_5*_G_17*cggctgggccgagccggggtggcccacggcgcgggagagagaaaaagggaggagagagtgaaagaaaaagaaaaagaaagaaaagg_T_10-113-155030143-155030255-155029943-155030455, Chr1-Compound-_G_12_GG_6*cggctgggccggccggggcggcccacggcgcgg…
OG0000155		Chr1-Compound-_GGG_5_G_16*_GG_8*-16-48058516-48058531-48058316-48058731, Chr1-Compound-_G_13_GG_6*-12-113988805-113988816-113988605-113989016, Chr1-Mono-_G_11-11-28904883-28904893-28904683-28905093, Chr1-Mono-_G_11-11-70793506-70793516-70793306-70793716, Chr10-Compound-_CC_7_C_15*_CCC_5*-15-67410192-67410206-67409992-67410406, Chr10-Compound-_CC_8_CCC_5*_C_17*-17-118723819-118723835-118723619-118…
OG0000156		Chr1-Compound-_CTCTCT_8_CT_24*_CTCT_12*-48-65534465-65534512-65534265-65534712, Chr1-Compound-_C_12_CC_6*-12-291262281-291262292-291262081-291262492, Chr1-Compound-_GAGA_7_GAGAGA_5*_GA_15*gc_GA_8-48-222340408-222340455-222340208-222340655, Chr1-Compound-_GA_19_GAGA_9*_GAGAGA_6*-36-131889494-131889529-131889294-131889729, Chr1-Compound-_GA_19_GAGA_9*_GAGAGA_6*-36-275864176-275864211-275863976-2758…
OG0000157		Chr1-Compound-_C_12_CC_6*-12-24143032-24143043-24142832-24143243, Chr1-Mono-_C_10-10-213692142-213692151-213691942-213692351, Chr1-Mono-_C_10-10-33563336-33563345-33563136-33563545, Chr1-Mono-_C_10-10-48490293-48490302-48490093-48490502, Chr1-Mono-_G_10-10-58285125-58285134-58284925-58285334, Chr10-Mono-_C_10-10-113663702-113663711-113663502-113663911, Chr2-Compound-_G_15_GG_7*_GGG_5*-15-57325366…
OG0000158		Chr1-Compound-_C_10tccgtttcccctcctcgacggcgcccctttctccctccc_CGG_5-64-205932577-205932640-205932377-205932840, Chr1-Tri-_CCG_5-15-163628056-163628070-163627856-163628270, Chr1-Tri-_CCG_5-15-163635424-163635438-163635224-163635638, Chr10-Tri-_CGG_5-15-117064853-117064867-117064653-117065067, Chr2-Tri-_CCG_5-15-30411423-30411437-30411223-30411637, Chr2-Tri-_CCG_5-15-30417606-30417620-30417406-3041782…
OG0000159		Chr1-Hexa-_ATTTAT_5-30-265925181-265925210-265924981-265925410, Chr1-Tri-_AAG_5-15-44392788-44392802-44392588-44393002, Chr1-Tri-_CTT_5-15-131536208-131536222-131536008-131536422, Chr1-Tri-_CTT_5-15-144670394-144670408-144670194-144670608, Chr1-Tri-_CTT_5-15-292509047-292509061-292508847-292509261, Chr10-Tri-_CTT_6-18-149339308-149339325-149339108-149339525, Chr2-Tri-_AAG_5-15-119046363-119046377…
OG0000160		Chr1-Tri-_CCA_5-15-156678872-156678886-156678672-156679086, Chr1-Tri-_CCA_5-15-248945606-248945620-248945406-248945820, Chr1-Tri-_CCA_5-15-70708084-70708098-70707884-70708298, Chr1-Tri-_TGG_5-15-156888909-156888923-156888709-156889123, Chr1-Tri-_TGG_5-15-16414765-16414779-16414565-16414979, Chr1-Tri-_TGG_5-15-93367689-93367703-93367489-93367903, Chr10-Tri-_CCA_5-15-18756525-18756539-18756325-1875…
OG0000161		Chr1-Di-_AG_6-12-120387237-120387248-120387037-120387448, Chr10-Di-_AG_6-12-23681703-23681714-23681503-23681914, Chr2-Di-_AG_6-12-68512729-68512740-68512529-68512940, Chr2-Di-_AG_7-14-88907105-88907118-88906905-88907318, Chr3-Di-_AG_6-12-84770798-84770809-84770598-84771009, Chr3-Di-_AG_6-12-96728045-96728056-96727845-96728256, Chr3-Di-_CT_6-12-21006543-21006554-21006343-21006754, Chr3-Di-_CT_6-12…
OG0000162		Chr1-Compound-_GA_6tgg_GA_6-27-168920076-168920102-168919876-168920302, Chr1-Compound-_GA_8tgg_GA_6-31-225301576-225301606-225301376-225301806, Chr1-Di-_GA_6-12-116246661-116246672-116246461-116246872, Chr1-Di-_GA_6-12-170248820-170248831-170248620-170249031, Chr1-Di-_GA_9-18-168910019-168910036-168909819-168910236, Chr1-Di-_GA_9-18-225338148-225338165-225337948-225338365, Chr10-Di-_GA_6-12-73394…
OG0000163	Chr1-ssr-150085564/1, Chr10-ssr-100238469/1, Chr10-ssr-140508482/1, Chr2-ssr-204407376/1, Chr3-ssr-179483571/1, Chr3-ssr-180564737/1, Chr4-ssr-133139291/1, Chr4-ssr-194323060/1, Chr4-ssr-56768659/1, Chr5-ssr-107040707/1, Chr5-ssr-134429448/1, Chr5-ssr-49278188/1, Chr6-ssr-125138951/1, Chr6-ssr-91329221/1, Chr8-ssr-168998269/1, Chr8-ssr-81510171/1	Chr1-Tri-_CAG_5-15-150085564-150085578-150085364-150085778, Chr10-Tri-_CAG_5-15-100238469-100238483-100238269-100238683, Chr10-Tri-_TGC_5-15-140508482-140508496-140508282-140508696, Chr2-Tri-_CAG_6-18-204407376-204407393-204407176-204407593, Chr3-Tri-_CAG_5-15-180564737-180564751-180564537-180564951, Chr3-Tri-_CAG_7-21-179483571-179483591-179483371-179483791, Chr4-Tri-_CAG_6-18-133139291-13313930…
OG0000164		Chr1-Compound-_CTACTA_5_CTA_11*ctg_CTA_34_CTACTA_17*ctgctgctg_CTA_7ctg_CTA_5ctg_CTA_9ctg_CTA_7ctgctactactcctactactgctactactg_CTA_9ctgctgctgctactactactgctgctgctg_CTA_6ctgctgctg_CTACTA_6_CTA_12*ctgctactactactg_CTA_8ctgctactgctactactactactgctactactactactg_CTA_5ctgctactactctactactactgctactactgctactactactactg_CTA_7ctgccg_CTA_13_CTACTA_6*ctactgctactactactgctactactg_CTA_8ctgctactactactactgctactactactact…
OG0000165		Chr1-Tri-_GAC_5-15-26472675-26472689-26472475-26472889, Chr1-Tri-_GAG_5-15-214410007-214410021-214409807-214410221, Chr1-Tri-_GGA_5-15-271200815-271200829-271200615-271201029, Chr1-Tri-_GGA_5-15-94863131-94863145-94862931-94863345, Chr1-Tri-_GTC_6-18-76977842-76977859-76977642-76978059, Chr1-Tri-_TCC_5-15-235874852-235874866-235874652-235875066, Chr2-Tri-_CTC_5-15-100251411-100251425-100251211-10…
OG0000166		Chr1-Di-_AT_6-12-241003526-241003537-241003326-241003737, Chr1-Di-_TA_6-12-147524628-147524639-147524428-147524839, Chr1-Di-_TA_6-12-210288439-210288450-210288239-210288650, Chr1-Di-_TA_8-16-115956928-115956943-115956728-115957143, Chr1-Tri-_ATT_5-15-144060442-144060456-144060242-144060656, Chr2-Di-_AT_6-12-152738261-152738272-152738061-152738472, Chr2-Di-_TA_6-12-230804543-230804554-230804343-23…
OG0000167		Chr1-Di-_GT_6-12-61853554-61853565-61853354-61853765, Chr10-Compound-_ATG_5atcctatggatgtatatatgaatgtttatgaatgcaatgaatgatgtaatgtaacgtgcaaatgaatgtccaa_AC_6-100-109024408-109024507-109024208-109024707, Chr10-Di-_GT_6-12-10632336-10632347-10632136-10632547, Chr10-Di-_GT_6-12-23131234-23131245-23131034-23131445, Chr10-Di-_GT_9-18-53027511-53027528-53027311-53027728, Chr2-Compound-_ATG_5atcctacgaatgtct…
OG0000168		Chr1-Mono-_C_10-10-56502682-56502691-56502482-56502891, Chr1-Mono-_C_10-10-68066407-68066416-68066207-68066616, Chr1-Mono-_C_11-11-166579391-166579401-166579191-166579601, Chr1-Mono-_G_10-10-159289902-159289911-159289702-159290111, Chr1-Mono-_G_11-11-100956557-100956567-100956357-100956767, Chr10-Mono-_C_10-10-20120799-20120808-20120599-20121008, Chr10-Mono-_C_10-10-81410956-81410965-81410756-814…
OG0000169		Chr1-Mono-_C_10-10-254931433-254931442-254931233-254931642, Chr1-Mono-_C_11-11-284823107-284823117-284822907-284823317, Chr1-Mono-_C_11-11-29472155-29472165-29471955-29472365, Chr1-Mono-_G_10-10-254957379-254957388-254957179-254957588, Chr10-Mono-_C_10-10-117545020-117545029-117544820-117545229, Chr10-Mono-_C_10-10-126146645-126146654-126146445-126146854, Chr10-Mono-_C_11-11-2188296-2188306-21880…
OG0000170		Chr1-Mono-_A_10-10-19045970-19045979-19045770-19046179, Chr1-Mono-_A_10-10-19387872-19387881-19387672-19388081, Chr1-Mono-_A_10-10-48516454-48516463-48516254-48516663, Chr1-Mono-_T_10-10-160785620-160785629-160785420-160785829, Chr1-Mono-_T_10-10-249510934-249510943-249510734-249511143, Chr1-Mono-_T_10-10-261346290-261346299-261346090-261346499, Chr1-Mono-_T_10-10-46320454-46320463-46320254-46320…
OG0000171		Chr1-Compound-_CCC_5_CC_8*_C_16*aaa_CC_8_CCC_5*_C_16*gggggcaaaggggggccacacccccaaacccccctggggaaaggagaaaaattttattcccgcctttttt_C_12_CC_6*-117-97260497-97260613-97260297-97260813, Chr1-Compound-_CC_6_C_12*-12-266048848-266048859-266048648-266049059, Chr1-Compound-_CC_8_CCC_5*_C_16*aaa_CC_8_C_16*_CCC_5*cgggggcaaaggggggccacacccccaaacccccctggggaaaggagaaaaattttattcccgcctttttt_CC_6_C_12*-117-92231997-9223…
OG0000172		Chr1-Mono-_G_10-10-158729959-158729968-158729759-158730168, Chr1-Mono-_G_10-10-158743444-158743453-158743244-158743653, Chr1-Mono-_G_10-10-283690877-283690886-283690677-283691086, Chr10-Compound-_GG_6_G_12*-12-54035859-54035870-54035659-54036070, Chr10-Mono-_C_10-10-66757515-66757524-66757315-66757724, Chr10-Mono-_G_11-11-32258263-32258273-32258063-32258473, Chr2-Compound-_T_12_TT_6*-12-70448514-…
OG0000173		Chr1-Compound-_CTCT_8_CTCTCT_5*_CT_16*cg_CT_7-48-115216049-115216096-115215849-115216296, Chr1-Compound-_CT_21_CTCTCT_7*_CTCT_10*ct_CGCG_5_CG_10*-62-66137630-66137691-66137430-66137891, Chr10-Compound-_CT_25_CTCT_12*_CTCTCT_8*-48-84700305-84700352-84700105-84700552, Chr10-Compound-_GA_6gcgagtgc_GA_15_GAGAGA_5*_GAGA_7*-48-38674268-38674315-38674068-38674515, Chr10-Compound-_GA_7gcgagtgc_GA_6-34-38…
OG0000174		Chr1-Compound-_AT_11_ATAT_5*-20-125653827-125653846-125653627-125654046, Chr1-Di-_AT_6-12-125658505-125658516-125658305-125658716, Chr10-Compound-_TATATA_8_TATA_13*_TA_26*-52-60384930-60384981-60384730-60385181, Chr10-Di-_TA_7-14-73381963-73381976-73381763-73382176, Chr10-Di-_TA_8-16-146736017-146736032-146735817-146736232, Chr10-Di-_TA_8-16-60369602-60369617-60369402-60369817, Chr2-Compound-_ATA…
OG0000175		Chr1-Di-_TA_7-14-17782035-17782048-17781835-17782248, Chr10-Di-_AT_6-12-77268634-77268645-77268434-77268845, Chr10-Di-_TA_9-18-106470718-106470735-106470518-106470935, Chr2-Compound-_AA_7_A_14*-14-222336987-222337000-222336787-222337200, Chr2-Di-_TA_6-12-22970650-22970661-22970450-22970861, Chr3-Compound-_AT_7actatgttttataaaat_A_10-41-219096386-219096426-219096186-219096626, Chr3-Compound-_C_14_C…
OG0000176		Chr1-Mono-_G_11-11-206226210-206226220-206226010-206226420, Chr1-Tri-_AGG_5-15-139164676-139164690-139164476-139164890, Chr1-Tri-_CCT_5-15-14341954-14341968-14341754-14342168, Chr10-Compound-_C_23_CCCC_5*_CCC_7*_CC_11*-22-124279544-124279565-124279344-124279765, Chr10-Tri-_AGG_5-15-109524197-109524211-109523997-109524411, Chr2-Compound-_CCC_5_CC_8*_C_16*-16-117879255-117879270-117879055-117879470…
OG0000177		Chr1-Tri-_CAT_6-18-295801432-295801449-295801232-295801649, Chr1-Tri-_CAT_6-18-296676169-296676186-296675969-296676386, Chr1-Tri-_CAT_7-21-296697666-296697686-296697466-296697886, Chr1-Tri-_CAT_7-21-70863252-70863272-70863052-70863472, Chr10-Tri-_GAT_6-18-135848477-135848494-135848277-135848694, Chr2-Tri-_CAT_7-21-188498406-188498426-188498206-188498626, Chr2-Tri-_CAT_7-21-37609499-37609519-37609…
OG0000178		Chr1-Mono-_C_11-11-157935269-157935279-157935069-157935479, Chr1-Mono-_G_10-10-1561030-1561039-1560830-1561239, Chr1-Mono-_G_11-11-114354468-114354478-114354268-114354678, Chr2-Compound-_CC_6_C_12*-12-124416798-124416809-124416598-124417009, Chr2-Mono-_G_10-10-106700046-106700055-106699846-106700255, Chr2-Mono-_G_10-10-178306099-178306108-178305899-178306308, Chr2-Mono-_G_11-11-131078331-13107834…
OG0000179		Chr1-Compound-_C_12_CC_6*-12-109090963-109090974-109090763-109091174, Chr1-Compound-_GG_6_G_12*-12-11937618-11937629-11937418-11937829, Chr1-Compound-_GG_6_G_13*-13-113934502-113934514-113934302-113934714, Chr1-Compound-_GG_8_GGG_5*_G_17*-17-91941753-91941769-91941553-91941969, Chr1-Mono-_C_10-10-211938329-211938338-211938129-211938538, Chr2-Compound-_G_14_GG_7*-14-236151351-236151364-236151151-2…
OG0000180		Chr1-Compound-_CC_7_C_14*-14-167778552-167778565-167778352-167778765, Chr1-Compound-_GG_7_G_14*-14-253927875-253927888-253927675-253928088, Chr1-Mono-_C_10-10-231896837-231896846-231896637-231897046, Chr10-Compound-_CC_6_C_12*-12-618528-618539-618328-618739, Chr10-Compound-_CC_6_C_12*-12-70783295-70783306-70783095-70783506, Chr10-Compound-_G_14_GG_7*-14-72370077-72370090-72369877-72370290, Chr10-…
OG0000181		Chr1-Compound-_GG_6_G_13*-13-77494727-77494739-77494527-77494939, Chr1-Mono-_A_10-10-70703652-70703661-70703452-70703861, Chr1-Mono-_C_10-10-271201220-271201229-271201020-271201429, Chr10-Compound-_CC_6_C_13*-13-58449649-58449661-58449449-58449861, Chr10-Compound-_GG_6_G_12*-12-129710721-129710732-129710521-129710932, Chr10-Mono-_C_10-10-6562434-6562443-6562234-6562643, Chr2-Compound-_A_11ggggggg…
OG0000182		Chr1-Tri-_GAA_5-15-286885360-286885374-286885160-286885574, Chr1-Tri-_GAC_5-15-300509910-300509924-300509710-300510124, Chr1-Tri-_TCT_5-15-156060748-156060762-156060548-156060962, Chr10-Tri-_GAA_5-15-136145636-136145650-136145436-136145850, Chr10-Tri-_GAC_5-15-75829662-75829676-75829462-75829876, Chr10-Tri-_GTC_5-15-128677299-128677313-128677099-128677513, Chr10-Tri-_GTC_5-15-21856148-21856162-21…
OG0000183		Chr1-Di-_AC_6-12-262516412-262516423-262516212-262516623, Chr1-Di-_AC_8-16-224046653-224046668-224046453-224046868, Chr1-Di-_AC_8-16-68986822-68986837-68986622-68987037, Chr1-Di-_TG_6-12-300161764-300161775-300161564-300161975, Chr10-Di-_AC_6-12-112672982-112672993-112672782-112673193, Chr10-Di-_AC_6-12-141865672-141865683-141865472-141865883, Chr10-Di-_AC_7-14-112659500-112659513-112659300-11265…
OG0000184		Chr1-Tri-_ATT_5-15-74067861-74067875-74067661-74068075, Chr1-Tri-_ATT_5-15-74074812-74074826-74074612-74075026, Chr1-Tri-_TTA_5-15-123640608-123640622-123640408-123640822, Chr1-Tri-_TTA_8-24-82792530-82792553-82792330-82792753, Chr10-Mono-_G_10-10-50744631-50744640-50744431-50744840, Chr10-Tri-_TTA_6-18-130133027-130133044-130132827-130133244, Chr2-Tri-_AAT_5-15-65501198-65501212-65500998-6550141…
OG0000185		Chr1-Compound-_ATAT_11_AT_22*_ATATAT_7*-42-282148095-282148136-282147895-282148336, Chr1-Compound-_CTACTA_6_CTA_13*ctc_CTACTG_7_CTA_6atactactactactg_CTA_7ctgctactgttg_CTA_6ctgctactgctgctgctgctactactacta_CTG_6_CTA_6_CTG_5cttctgctgctactactactactgctactgctgctg_CTA_23_CTACTA_11*ctactgctgctgctactgctgctactg_CTA_7ctg_CTA_5ctgctgctgctactgctgctactgctactg_CTA_7-468-260576831-260577298-260576631-260577498, C…
OG0000186		Chr1-Compound-_T_10ctctcccgcgccgtggccgaacccggcgaccaaccgccactgcgcgccccccccctgggcccaataggcccaaccg_CC_7_C_14*-100-285593422-285593521-285593222-285593721, Chr1-Mono-_A_10-10-262884276-262884285-262884076-262884485, Chr1-Mono-_G_10-10-285737994-285738003-285737794-285738203, Chr1-Mono-_G_11-11-124226255-124226265-124226055-124226465, Chr1-Mono-_G_11-11-285748204-285748214-285748004-285748414, Chr10-M…
OG0000187		Chr1-Compound-_AC_6_AT_32_ATATAT_10*_ATAT_16*_AC_6attgcgggtacgcgggtttgcgggcacgggtataacattttcatacccgcg_A_10-149-158418274-158418422-158418074-158418622, Chr1-Compound-_AC_7_AT_7-28-194273495-194273522-194273295-194273722, Chr1-Compound-_AC_8atataactatacatatacaaatatgtatatatataatatacacacatataaaattacatatatacacacatatatat_AC_11_ACAC_5*ac_AT_13_ATAT_6*-139-274849204-274849342-274849004-274849542, Chr1-C…
OG0000188		Chr1-Mono-_A_10-10-57200965-57200974-57200765-57201174, Chr1-Mono-_A_10-10-85680904-85680913-85680704-85681113, Chr1-Mono-_T_10-10-212928316-212928325-212928116-212928525, Chr10-Mono-_T_10-10-8576343-8576352-8576143-8576552, Chr2-Mono-_A_10-10-236602994-236603003-236602794-236603203, Chr2-Mono-_T_11-11-157258713-157258723-157258513-157258923, Chr3-Di-_AT_6-12-137874633-137874644-137874433-1378748…
OG0000189		Chr1-Compound-_CC_6_C_13*-13-161178996-161179008-161178796-161179208, Chr1-Mono-_A_10-10-161186704-161186713-161186504-161186913, Chr1-Mono-_C_11-11-161186372-161186382-161186172-161186582, Chr1-Mono-_G_10-10-139905081-139905090-139904881-139905290, Chr10-Mono-_C_10-10-29750595-29750604-29750395-29750804, Chr10-Mono-_G_10-10-10314841-10314850-10314641-10315050, Chr10-Mono-_G_10-10-26606503-266065…
OG0000190		Chr1-Mono-_T_11-11-53250976-53250986-53250776-53251186, Chr10-Mono-_A_10-10-113121011-113121020-113120811-113121220, Chr10-Mono-_A_10-10-17051739-17051748-17051539-17051948, Chr10-Mono-_T_10-10-16227752-16227761-16227552-16227961, Chr10-Mono-_T_11-11-10856841-10856851-10856641-10857051, Chr2-Compound-_AAA_6_A_19*_AA_9*-18-78594690-78594707-78594490-78594907, Chr2-Mono-_A_11-11-5749415-5749425-574…
OG0000191	Chr1-ssr-119545625/1, Chr1-ssr-259289590/1, Chr1-ssr-288027011/1, Chr1-ssr-62998340/1, Chr1-ssr-66818953/1, Chr10-ssr-127953558/1, Chr10-ssr-12994158/1, Chr10-ssr-23021282/1, Chr2-ssr-3639298/1, Chr3-ssr-136398225/1, Chr7-ssr-46423091/1, Chr8-ssr-2383205/1, Chr9-ssr-29002023/1, Chr9-ssr-7760120/1	Chr1-Compound-_TGATGA_5_TGA_10*-30-62998340-62998369-62998140-62998569, Chr1-Tri-_ATC_7-21-259289590-259289610-259289390-259289810, Chr1-Tri-_ATC_7-21-288027011-288027031-288026811-288027231, Chr1-Tri-_ATC_8-24-66818953-66818976-66818753-66819176, Chr1-Tri-_TGA_5-15-119545625-119545639-119545425-119545839, Chr10-Tri-_ATC_5-15-127953558-127953572-127953358-127953772, Chr10-Tri-_TGA_5-15-23021282-2…
OG0000192		Chr1-Di-_AC_6-12-72462512-72462523-72462312-72462723, Chr1-Di-_AC_7-14-100440155-100440168-100439955-100440368, Chr1-Di-_TG_6-12-251754038-251754049-251753838-251754249, Chr1-Di-_TG_6-12-282093552-282093563-282093352-282093763, Chr10-Compound-_CC_6_C_13*-13-142129065-142129077-142128865-142129277, Chr10-Di-_AC_8-16-21854603-21854618-21854403-21854818, Chr10-Di-_TG_7-14-123394267-123394280-1233940…
OG0000193		Chr1-Tri-_ATC_5-15-115042639-115042653-115042439-115042853, Chr1-Tri-_ATC_5-15-178085695-178085709-178085495-178085909, Chr1-Tri-_ATC_5-15-247322950-247322964-247322750-247323164, Chr1-Tri-_ATG_5-15-102744160-102744174-102743960-102744374, Chr1-Tri-_TGA_5-15-108158506-108158520-108158306-108158720, Chr10-Tri-_ATC_5-15-32806836-32806850-32806636-32807050, Chr10-Tri-_TGA_5-15-119033134-119033148-11…
OG0000194		Chr1-Compound-_GG_6_G_12*-12-172260386-172260397-172260186-172260597, Chr1-Mono-_G_10-10-289190158-289190167-289189958-289190367, Chr1-Mono-_G_10-10-32237265-32237274-32237065-32237474, Chr1-Mono-_G_11-11-180648396-180648406-180648196-180648606, Chr10-Compound-_GG_7_G_14*-14-36863013-36863026-36862813-36863226, Chr10-Compound-_G_16_GGG_5*_GG_8*-16-36850999-36851014-36850799-36851214, Chr10-Mono-_…
OG0000195		Chr1-Di-_GA_7-14-216890039-216890052-216889839-216890252, Chr1-Di-_TC_6-12-4475910-4475921-4475710-4476121, Chr1-Di-_TC_6-12-9857651-9857662-9857451-9857862, Chr1-Di-_TC_6-12-9866444-9866455-9866244-9866655, Chr10-Compound-_G_11cgccaggggcggctgggccggccggggtcggcccacggcgcgg_GA_6-66-134216553-134216618-134216353-134216818, Chr10-Di-_GA_6-12-134207572-134207583-134207372-134207783, Chr10-Di-_GA_6-12-4…
OG0000196		Chr1-Compound-_C_12_CC_6*-12-95629058-95629069-95628858-95629269, Chr1-Mono-_C_11-11-73920316-73920326-73920116-73920526, Chr1-Mono-_G_10-10-252858456-252858465-252858256-252858665, Chr1-Mono-_G_10-10-41602726-41602735-41602526-41602935, Chr1-Mono-_G_10-10-7238299-7238308-7238099-7238508, Chr1-Mono-_G_11-11-167110414-167110424-167110214-167110624, Chr10-Compound-_C_12_CC_6*-12-79958903-79958914-7…
OG0000197		Chr1-Tri-_CTT_6-18-144829011-144829028-144828811-144829228, Chr1-Tri-_GAA_5-15-289836811-289836825-289836611-289837025, Chr1-Tri-_GAA_7-21-229808288-229808308-229808088-229808508, Chr1-Tri-_GAA_9-27-57053431-57053457-57053231-57053657, Chr1-Tri-_TTC_5-15-264372119-264372133-264371919-264372333, Chr10-Tri-_CTT_5-15-103866220-103866234-103866020-103866434, Chr10-Tri-_GAA_5-15-93274287-93274301-9327…
OG0000198		Chr1-Compound-_C_12_CC_6*-12-251870250-251870261-251870050-251870461, Chr1-Compound-_G_14_GG_7*-14-24482346-24482359-24482146-24482559, Chr1-Mono-_C_10-10-202814548-202814557-202814348-202814757, Chr1-Mono-_C_10-10-93395975-93395984-93395775-93396184, Chr1-Mono-_C_11-11-89122516-89122526-89122316-89122726, Chr1-Mono-_G_11-11-68007555-68007565-68007355-68007765, Chr10-Mono-_C_10-10-89530385-895303…
OG0000199		Chr1-Compound-_C_12_CC_6*-12-93344381-93344392-93344181-93344592, Chr1-Mono-_C_10-10-278410239-278410248-278410039-278410448, Chr1-Mono-_G_11-11-93472022-93472032-93471822-93472232, Chr10-Compound-_G_12_GG_6*-12-98775880-98775891-98775680-98776091, Chr2-Compound-_G_11tttggtgtgtagagcaagggtgagtacacatcaacatactcagcaagtatcctgtttggctgtagtggactagctttatgt_GG_6_G_13*-105-74156213-74156317-74156013-7415651…
OG0000200		Chr1-Compound-_G_14_GG_7*-14-289830447-289830460-289830247-289830660, Chr1-Compound-_G_15_GG_7*_GGG_5*-15-45671799-45671813-45671599-45672013, Chr10-Compound-_G_10aacggcacggccgcgagggtgacggcgtcgcttgagggcccacttgccagcgaga_G_11-76-125671744-125671819-125671544-125672019, Chr10-Compound-_G_10aagagacggcgttgcgggccagacggcgggcgaatccggccgagc_GG_8_GGG_5*_G_16*-71-149493238-149493308-149493038-149493508, Chr…
OG0000201	Chr1-ssr-47013461/1, Chr1-ssr-58948956/1, Chr10-ssr-126570445/1, Chr2-ssr-118209943/1, Chr2-ssr-69512386/1, Chr3-ssr-104524640/1, Chr3-ssr-142533635/1, Chr3-ssr-198092642/1, Chr3-ssr-209196174/1, Chr3-ssr-26063866/1, Chr4-ssr-117280728/1, Chr6-ssr-104100613/1, Chr6-ssr-130803028/1, Chr8-ssr-151458133/1	Chr1-Di-_GA_8-16-47013461-47013476-47013261-47013676, Chr1-Di-_TC_9-18-58948956-58948973-58948756-58949173, Chr10-Di-_TC_9-18-126570445-126570462-126570245-126570662, Chr2-Di-_TC_7-14-69512386-69512399-69512186-69512599, Chr2-Di-_TC_8-16-118209943-118209958-118209743-118210158, Chr3-Di-_GA_7-14-104524640-104524653-104524440-104524853, Chr3-Di-_TC_6-12-198092642-198092653-198092442-198092853, Chr3…
OG0000202		Chr1-Mono-_T_10-10-118351263-118351272-118351063-118351472, Chr1-Tri-_TTC_5-15-15205545-15205559-15205345-15205759, Chr2-Di-_AT_7-14-147640406-147640419-147640206-147640619, Chr2-Mono-_A_10-10-45481909-45481918-45481709-45482118, Chr2-Mono-_A_10-10-84415008-84415017-84414808-84415217, Chr3-Di-_TG_8-16-140769056-140769071-140768856-140769271, Chr3-Mono-_A_10-10-151245062-151245071-151244862-151245…
OG0000203		Chr1-Compound-_CC_6_C_13*-13-195902875-195902887-195902675-195903087, Chr1-Compound-_GGG_5_GG_7*_G_15*-15-46509890-46509904-46509690-46510104, Chr1-Tri-_AGG_5-15-129195711-129195725-129195511-129195925, Chr1-Tri-_AGG_5-15-46510195-46510209-46509995-46510409, Chr1-Tri-_TCC_5-15-195902569-195902583-195902369-195902783, Chr1-Tri-_TCC_5-15-9794186-9794200-9793986-9794400, Chr10-Tri-_GCA_5-15-10388458…
OG0000204		Chr1-Compound-_CCC_6_C_19*_CC_9*-18-82923891-82923908-82923691-82924108, Chr1-Compound-_GGGGG_5_GG_12*_G_25*_GGGG_6*_GGG_8*-24-219306935-219306958-219306735-219307158, Chr1-Compound-_GGG_6_GG_10*_G_20*_GGGG_5*-20-65131278-65131297-65131078-65131497, Chr1-Compound-_GG_8_GGG_5*_G_16*-16-42833828-42833843-42833628-42834043, Chr10-Compound-_CC_8_C_16*_CCC_5*-15-22044461-22044475-22044261-22044675, Ch…
OG0000205		Chr1-Compound-_CAG_5gcacccaaccgcacccaatttccagctcagaggggcaat_CAG_5-69-167290642-167290710-167290442-167290910, Chr1-Compound-_CTG_5attgctcctctgagcgggaaattgggtgcggttgggtgc_CTG_6-72-64740413-64740484-64740213-64740684, Chr1-Compound-_GCA_5acaggcacccaaccgcacccaattttccgctcagaggagcaat_CAG_5-73-258510487-258510559-258510287-258510759, Chr10-Compound-_CAG_6gcacccaaccgcacccaatttccagctcagaggagcaat_CAG_5-72…
OG0000206		Chr1-Compound-_ATATAT_7_ATAT_11*_AT_23*-46-158857237-158857282-158857037-158857482, Chr1-Compound-_AT_35_ATAT_17*_ATATAT_11*-66-1451565-1451630-1451365-1451830, Chr1-Compound-_AT_35_ATAT_17*_ATATAT_11*-66-159798276-159798341-159798076-159798541, Chr1-Compound-_TA_24_TATATA_8*_TATA_12*-48-58036808-58036855-58036608-58037055, Chr1-Compound-_TA_6tg_TA_20_TATA_10*_TATATA_6*-50-58035605-58035654-58035…
OG0000207		Chr1-Compound-_CC_6_C_13*-13-143053200-143053212-143053000-143053412, Chr1-Di-_AT_6-12-35394770-35394781-35394570-35394981, Chr1-Di-_TA_6-12-143053422-143053433-143053222-143053633, Chr1-Di-_TA_6-12-143061262-143061273-143061062-143061473, Chr10-Di-_TA_6-12-67717059-67717070-67716859-67717270, Chr10-Di-_TA_6-12-67719994-67720005-67719794-67720205, Chr10-Mono-_G_11-11-52246834-52246844-52246634-52…
OG0000208		Chr1-Compound-_GG_6_G_12*tcctccaaaaaaaaagaaaaataataaaaaaaaaccccccccctccctctttatttttttctcaca_C_10-88-104655749-104655836-104655549-104656036, Chr1-Compound-_G_10tgtgagaaaaaaataaagagggagggggggggtttttttttattatttttctttttttttggagga_CC_6_C_12*-88-47831539-47831626-47831339-47831826, Chr1-Compound-_G_10tgtgagaaaaaaataaagagggagggggggggtttttttttattatttttctttttttttggagga_C_12_CC_6*-88-231932400-231932487-2…
OG0000209		Chr1-Compound-_GGG_5_G_15*_GG_7*-14-288244746-288244759-288244546-288244959, Chr1-Compound-_GGG_5_G_17*_GG_8*-16-208076665-208076680-208076465-208076880, Chr1-Compound-_GG_7_G_15*_GGG_5*-15-214128469-214128483-214128269-214128683, Chr1-Compound-_G_12_GG_6*-12-214119491-214119502-214119291-214119702, Chr1-Compound-_G_17_GG_8*_GGG_5*-15-208068249-208068263-208068049-208068463, Chr10-Compound-_CC_7_…
OG0000210		Chr1-Mono-_C_10-10-145826210-145826219-145826010-145826419, Chr1-Mono-_C_10-10-211010657-211010666-211010457-211010866, Chr1-Mono-_C_10-10-234917943-234917952-234917743-234918152, Chr1-Mono-_C_11-11-192882123-192882133-192881923-192882333, Chr10-Compound-_C_12_CC_6*-12-89132139-89132150-89131939-89132350, Chr2-Mono-_C_10-10-126332620-126332629-126332420-126332829, Chr2-Mono-_C_10-10-86467342-8646…
OG0000211		Chr1-Compound-_GA_10_GAGA_5*-20-191667907-191667926-191667707-191668126, Chr1-Compound-_GA_6ggagagatagag_GA_6gggaagagatagaggagagagaggagagatagaggagagagaggagagatagaggagagatagag_GA_6-113-176496304-176496416-176496104-176496616, Chr1-Compound-_GA_8ggagagatagag_GA_6gggaagagatagaggagagagaggagagatagaggagagatagag_GA_6-97-19244254-19244350-19244054-19244550, Chr1-Compound-_TC_6ctctatctctcctctatctctcctctct…
OG0000212		Chr4-Compound-_C_21_CCCC_5*_CC_10*_CCC_7*gggggggaagggaaaatggggggtcctggg_CCC_6_C_18*_CC_9*aaggggggaaaggggggggcccaaaaaaaaaggggggcctttcccgcggtgaaaaaacccccgccccgccggggccccccaaaaccacccgt_G_18_GGG_6*_GG_9*_A_10-189-112472894-112473082-112472694-112473282, Chr4-Compound-_GGG_5_GG_8*_G_16*-16-159448840-159448855-159448640-159449055, Chr6-Compound-_CCC_5_CC_7*_C_15*-15-11169925-11169939-11169725-11170139,…
OG0000213		Chr1-Tri-_GAG_6-18-114671262-114671279-114671062-114671479, Chr1-Tri-_GAG_7-21-12541733-12541753-12541533-12541953, Chr1-Tri-_GAG_7-21-125680422-125680442-125680222-125680642, Chr1-Tri-_GAG_8-24-125527240-125527263-125527040-125527463, Chr10-Tri-_GAG_6-18-1594728-1594745-1594528-1594945, Chr10-Tri-_GAG_7-21-95578719-95578739-95578519-95578939, Chr2-Tri-_CCT_5-15-336928-336942-336728-337142, Chr2-…
OG0000214		Chr1-Compound-_CC_6_C_12*-12-184480504-184480515-184480304-184480715, Chr1-Compound-_CC_7_C_14*-14-32846336-32846349-32846136-32846549, Chr1-Compound-_C_12_CC_6*-12-38576830-38576841-38576630-38577041, Chr1-Compound-_C_12_CC_6*-12-7748308-7748319-7748108-7748519, Chr1-Compound-_C_12_CC_6*-12-94900007-94900018-94899807-94900218, Chr1-Compound-_G_12_GG_6*-12-60339094-60339105-60338894-60339305, Chr…
OG0000215		Chr10-Compound-_ATAT_15_AT_30*_ATATAT_10*-60-20846298-20846357-20846098-20846557, Chr10-Compound-_AT_14_ATAT_7*-28-85784824-85784851-85784624-85785051, Chr10-Di-_AT_7-14-65851542-65851555-65851342-65851755, Chr10-Di-_AT_9-18-51441446-51441463-51441246-51441663, Chr10-Di-_AT_9-18-51932193-51932210-51931993-51932410, Chr2-Compound-_ATAT_5_AT_11*-22-76357404-76357425-76357204-76357625, Chr2-Compound…
OG0000216		Chr1-Compound-_AA_6_A_12*-12-247580633-247580644-247580433-247580844, Chr1-Compound-_A_12_AA_6*-12-247589350-247589361-247589150-247589561, Chr1-Di-_AC_7-14-299818268-299818281-299818068-299818481, Chr1-Mono-_A_10-10-192020598-192020607-192020398-192020807, Chr1-Mono-_T_10-10-183188406-183188415-183188206-183188615, Chr10-Compound-_T_12_TT_6*-12-79613627-79613638-79613427-79613838, Chr10-Di-_AT_8…
OG0000217		Chr1-Compound-_AA_6_A_13*-13-113567703-113567715-113567503-113567915, Chr1-Compound-_G_10cccccaaatggtttggggggaaatcttgtttcctccaaaaagggcttttccaaattttt_AA_6_A_12*gggggaaaaccacgggggaaaaaaaatggttttaaaaaattaattataaaagggggccccccttct_CC_6_C_12*tttttttcttaaaaaac_A_12_AA_6*taaattttctccccccccttttctcgcggggggg_AA_7_A_14*ttttaaaagaaacaacaacatt_TC_6-270-284438052-284438321-284437852-284438521, Chr1-Compound-_TT…
OG0000218		Chr1-Mono-_T_10-10-71261237-71261246-71261037-71261446, Chr10-Mono-_T_10-10-37265724-37265733-37265524-37265933, Chr10-Tri-_ATT_5-15-73226423-73226437-73226223-73226637, Chr10-Tri-_ATT_5-15-73269507-73269521-73269307-73269721, Chr2-Mono-_A_10-10-66442340-66442349-66442140-66442549, Chr3-Mono-_A_10-10-155408509-155408518-155408309-155408718, Chr3-Mono-_A_10-10-155416000-155416009-155415800-1554162…
OG0000219		Chr1-Tri-_AGA_5-15-57813085-57813099-57812885-57813299, Chr1-Tri-_CTT_5-15-282102633-282102647-282102433-282102847, Chr1-Tri-_GAA_6-18-73954563-73954580-73954363-73954780, Chr1-Tri-_TCT_5-15-231322321-231322335-231322121-231322535, Chr1-Tri-_TTC_5-15-9279057-9279071-9278857-9279271, Chr10-Tri-_CTT_5-15-126825858-126825872-126825658-126826072, Chr10-Tri-_CTT_5-15-83411409-83411423-83411209-8341162…
OG0000220		Chr10-Compound-_GG_6_G_12*-12-95709225-95709236-95709025-95709436, Chr10-Compound-_G_12_GG_6*-12-146905348-146905359-146905148-146905559, Chr2-Mono-_A_10-10-33719981-33719990-33719781-33720190, Chr2-Mono-_A_10-10-5495470-5495479-5495270-5495679, Chr2-Mono-_G_10-10-23922462-23922471-23922262-23922671, Chr2-Mono-_T_10-10-222666395-222666404-222666195-222666604, Chr2-Mono-_T_11-11-33014522-33014532-…
OG0000221		Chr1-Compound-_CTACTA_6_CTA_12*-36-132656658-132656693-132656458-132656893, Chr1-Compound-_CTACTA_7_CTA_15*-45-162577764-162577808-162577564-162578008, Chr1-Compound-_CTA_5a_TAC_9-43-242674262-242674304-242674062-242674504, Chr1-Compound-_GTAGTA_6_GTA_12*-36-276402627-276402662-276402427-276402862, Chr10-Compound-_CTACTA_14_CTA_28*-84-126242853-126242936-126242653-126243136, Chr2-Compound-_CTACTA…
OG0000222		Chr1-Compound-_CC_7_CCC_5*_C_15*-15-74003533-74003547-74003333-74003747, Chr1-Mono-_C_10-10-155959162-155959171-155958962-155959371, Chr1-Mono-_C_11-11-118562494-118562504-118562294-118562704, Chr1-Mono-_C_11-11-118564069-118564079-118563869-118564279, Chr1-Mono-_C_11-11-65789197-65789207-65788997-65789407, Chr1-Mono-_G_10-10-86737387-86737396-86737187-86737596, Chr3-Mono-_C_10-10-164734661-16473…
OG0000223		Chr1-Compound-_G_10_A_11-21-228348180-228348200-228347980-228348400, Chr1-Compound-_TT_6_T_12*-12-228348322-228348333-228348122-228348533, Chr2-Compound-_G_10_A_11-21-111650061-111650081-111649861-111650281, Chr2-Compound-_T_12_TT_6*-12-111650203-111650214-111650003-111650414, Chr4-Compound-_AA_6_A_12*-12-15770508-15770519-15770308-15770719, Chr4-Compound-_A_12_AA_6*-12-187814371-187814382-187814…
OG0000224		Chr1-Mono-_C_10-10-246165473-246165482-246165273-246165682, Chr1-Mono-_G_10-10-2111838-2111847-2111638-2112047, Chr1-Mono-_G_11-11-281279583-281279593-281279383-281279793, Chr1-Mono-_G_11-11-71076037-71076047-71075837-71076247, Chr10-Compound-_C_10aaaaaataccccttccgggggaaatttggcccggaacccccggtcccccctggggcaacacgggggtccccaaggggggcccccaattg_C_17_CC_8*_CCC_5*ccaatgggggaa_T_10aaacaaaaaaattcctttttt_C_10g…
OG0000225		Chr1-Di-_AG_6-12-6330700-6330711-6330500-6330911, Chr10-Compound-_AG_6gatagagagggagagggagggagggaagagagaggaaagggagggagatt_AG_6-74-16040313-16040386-16040113-16040586, Chr10-Compound-_AG_6gatagagagggagagggagggagggaagagagaggaaagggagggagatt_AG_6-74-16041516-16041589-16041316-16041789, Chr10-Compound-_CTCT_5_CT_11*-22-110723088-110723109-110722888-110723309, Chr10-Compound-_GA_6ggagagaggggcaaagggaagag…
OG0000226		Chr1-Compound-_ATAT_5_AT_10*-20-128946835-128946854-128946635-128947054, Chr1-Di-_AT_6-12-284330065-284330076-284329865-284330276, Chr1-Di-_AT_7-14-218746169-218746182-218745969-218746382, Chr10-Di-_AT_6-12-8060721-8060732-8060521-8060932, Chr10-Di-_AT_6-12-84673573-84673584-84673373-84673784, Chr10-Di-_AT_7-14-25119963-25119976-25119763-25120176, Chr10-Di-_TA_6-12-33778896-33778907-33778696-3377…
OG0000227		Chr1-Compound-_CC_6_C_13*-13-68254941-68254953-68254741-68255153, Chr1-Mono-_G_11-11-137489257-137489267-137489057-137489467, Chr1-Tri-_CCG_5-15-281406783-281406797-281406583-281406997, Chr1-Tri-_CCG_5-15-38222967-38222981-38222767-38223181, Chr1-Tri-_CCG_6-18-83051608-83051625-83051408-83051825, Chr1-Tri-_CGG_5-15-90457381-90457395-90457181-90457595, Chr10-Compound-_GGG_5_GG_7*_G_15*-15-8131252-…
OG0000228		Chr1-Tri-_CAC_5-15-137339553-137339567-137339353-137339767, Chr1-Tri-_GGT_5-15-11552906-11552920-11552706-11553120, Chr10-Tri-_GGT_5-15-27304312-27304326-27304112-27304526, Chr2-Tri-_CAC_5-15-136675457-136675471-136675257-136675671, Chr2-Tri-_GGT_5-15-85603042-85603056-85602842-85603256, Chr2-Tri-_GTG_5-15-85590670-85590684-85590470-85590884, Chr3-Tri-_CAC_5-15-73143741-73143755-73143541-73143955…
OG0000229		Chr1-Mono-_C_10-10-274954494-274954503-274954294-274954703, Chr10-Compound-_CC_6_C_12*-12-32503539-32503550-32503339-32503750, Chr10-Di-_GA_6-12-88096713-88096724-88096513-88096924, Chr10-Mono-_G_10-10-41359034-41359043-41358834-41359243, Chr2-Di-_CT_6-12-220532764-220532775-220532564-220532975, Chr2-Di-_CT_7-14-220502140-220502153-220501940-220502353, Chr2-Di-_GA_7-14-114198371-114198384-1141981…
OG0000230		Chr1-Mono-_C_10-10-82175133-82175142-82174933-82175342, Chr1-Mono-_C_11-11-263845040-263845050-263844840-263845250, Chr1-Mono-_G_10-10-227084788-227084797-227084588-227084997, Chr1-Mono-_G_11-11-265731594-265731604-265731394-265731804, Chr10-Compound-_C_13_CC_6*-12-40700533-40700544-40700333-40700744, Chr10-Compound-_G_13_GG_6*-12-127120685-127120696-127120485-127120896, Chr2-Compound-_CC_6_C_13*…
OG0000231		Chr1-Di-_AG_6-12-291824602-291824613-291824402-291824813, Chr1-Di-_AG_7-14-54748985-54748998-54748785-54749198, Chr1-Di-_AG_9-18-81942079-81942096-81941879-81942296, Chr1-Di-_TC_6-12-215075705-215075716-215075505-215075916, Chr1-Di-_TC_6-12-241148078-241148089-241147878-241148289, Chr10-Di-_AG_7-14-52231145-52231158-52230945-52231358, Chr2-Di-_AG_6-12-164684426-164684437-164684226-164684637, Chr2…
OG0000232		Chr1-Compound-_AG_6gat_AG_6_GA_8-43-235835491-235835533-235835291-235835733, Chr1-Compound-_AG_8_GA_7-30-91580745-91580774-91580545-91580974, Chr1-Compound-_CT_6c_CT_7atc_CT_6-42-261594663-261594704-261594463-261594904, Chr1-Compound-_CT_7atc_CT_6-29-215192913-215192941-215192713-215193141, Chr1-Compound-_CT_7c_CT_8-31-163492874-163492904-163492674-163493104, Chr1-Compound-_CT_7c_CT_8-31-19841076…
OG0000233		Chr1-Mono-_A_10-10-5848023-5848032-5847823-5848232, Chr1-Mono-_T_10-10-59531627-59531636-59531427-59531836, Chr10-Mono-_A_10-10-81529065-81529074-81528865-81529274, Chr10-Mono-_T_10-10-146953069-146953078-146952869-146953278, Chr2-Compound-_GG_7_G_14*-14-143542229-143542242-143542029-143542442, Chr2-Compound-_TT_6_T_12*-12-28612040-28612051-28611840-28612251, Chr2-Mono-_A_10-10-223671807-22367181…
OG0000234		Chr1-Di-_AT_6-12-89772983-89772994-89772783-89773194, Chr1-Di-_TA_7-14-207018880-207018893-207018680-207019093, Chr1-Di-_TA_7-14-224492162-224492175-224491962-224492375, Chr1-Di-_TA_8-16-107896955-107896970-107896755-107897170, Chr10-Di-_TA_9-18-84768031-84768048-84767831-84768248, Chr3-Compound-_TATA_5_TA_10*_ATATAT_8_AT_26*_ATAT_13*-72-189823594-189823665-189823394-189823865, Chr3-Compound-_TA_…
OG0000235		Chr1-Compound-_TTA_5tttaatgcacaaacatataaactccaacatgatgc_AT_6-62-117781214-117781275-117781014-117781475, Chr1-Compound-_TTA_5tttaatgcacaaacatataaactccaacatgatgc_AT_6-62-117785800-117785861-117785600-117786061, Chr1-Tri-_AAT_5-15-133221998-133222012-133221798-133222212, Chr1-Tri-_AAT_5-15-72157784-72157798-72157584-72157998, Chr1-Tri-_AAT_5-15-72164669-72164683-72164469-72164883, Chr1-Tri-_TTA_5-1…
OG0000236		Chr1-Di-_CG_6-12-167890498-167890509-167890298-167890709, Chr1-Di-_CG_6-12-167895804-167895815-167895604-167896015, Chr1-Di-_CG_6-12-239119054-239119065-239118854-239119265, Chr1-Di-_CG_6-12-41707383-41707394-41707183-41707594, Chr1-Di-_GC_6-12-255095268-255095279-255095068-255095479, Chr1-Di-_GC_6-12-62545552-62545563-62545352-62545763, Chr2-Di-_CG_6-12-190856718-190856729-190856518-190856929, C…
OG0000237		Chr1-Mono-_A_10-10-268793535-268793544-268793335-268793744, Chr1-Mono-_A_10-10-297503078-297503087-297502878-297503287, Chr1-Mono-_A_10-10-299171660-299171669-299171460-299171869, Chr1-Mono-_T_10-10-101933674-101933683-101933474-101933883, Chr1-Mono-_T_10-10-230002270-230002279-230002070-230002479, Chr2-Mono-_A_10-10-22416118-22416127-22415918-22416327, Chr2-Mono-_A_10-10-52846422-52846431-528462…
OG0000238		Chr1-Compound-_A_12_AA_6*-12-201349026-201349037-201348826-201349237, Chr1-Compound-_CC_7_C_14*-14-201380718-201380731-201380518-201380931, Chr1-Compound-_C_12_CC_6*-12-155838668-155838679-155838468-155838879, Chr1-Compound-_GG_6_G_13*-13-201355455-201355467-201355255-201355667, Chr1-Compound-_G_12_GG_6*-12-201348810-201348821-201348610-201349021, Chr1-Mono-_A_10-10-201355672-201355681-201355472-…
OG0000239		Chr1-Compound-_AC_6tcacagtctcacactgcata_AC_9-50-188037774-188037823-188037574-188038023, Chr1-Compound-_A_10catccagcaggcagcatcaatcatccataaacattatagcttgttgcacag_CA_6-73-188037528-188037600-188037328-188037800, Chr2-Compound-_AC_6tcacagtctcacactgcata_AC_8-48-93861034-93861081-93860834-93861281, Chr2-Compound-_AC_6tcacagtctcacactgcataacacacacgt_AC_6-54-221969697-221969750-221969497-221969950, Chr2-C…
OG0000240		Chr1-Mono-_A_10-10-134194827-134194836-134194627-134195036, Chr1-Mono-_A_11-11-107979525-107979535-107979325-107979735, Chr1-Mono-_T_10-10-131504520-131504529-131504320-131504729, Chr1-Mono-_T_10-10-251006729-251006738-251006529-251006938, Chr10-Mono-_T_10-10-62773428-62773437-62773228-62773637, Chr10-Mono-_T_11-11-2333360-2333370-2333160-2333570, Chr2-Mono-_A_10-10-92903850-92903859-92903650-929…
OG0000241		Chr1-Di-_TA_6-12-66328824-66328835-66328624-66329035, Chr1-Di-_TA_7-14-268197991-268198004-268197791-268198204, Chr1-Di-_TA_7-14-269144903-269144916-269144703-269145116, Chr10-Compound-_TA_14_TATA_7*-28-2696516-2696543-2696316-2696743, Chr10-Di-_TA_8-16-138736282-138736297-138736082-138736497, Chr10-Di-_TA_8-16-70139207-70139222-70139007-70139422, Chr2-Di-_TA_7-14-60573901-60573914-60573701-60574…
OG0000242		Chr1-Tri-_GTC_6-18-158547690-158547707-158547490-158547907, Chr1-Tri-_TCG_6-18-10711887-10711904-10711687-10712104, Chr10-Tri-_GAC_5-15-5251959-5251973-5251759-5252173, Chr10-Tri-_GAC_5-15-90323572-90323586-90323372-90323786, Chr2-Tri-_GAC_5-15-14929423-14929437-14929223-14929637, Chr2-Tri-_GAC_5-15-208440951-208440965-208440751-208441165, Chr2-Tri-_GAC_6-18-161569888-161569905-161569688-16157010…
OG0000243		Chr1-Tri-_AGA_5-15-44278599-44278613-44278399-44278813, Chr1-Tri-_TCT_5-15-98064738-98064752-98064538-98064952, Chr10-Tri-_TCT_5-15-42755223-42755237-42755023-42755437, Chr2-Tri-_AGA_5-15-42863026-42863040-42862826-42863240, Chr2-Tri-_AGA_5-15-97727793-97727807-97727593-97728007, Chr2-Tri-_CTT_5-15-85414194-85414208-85413994-85414408, Chr2-Tri-_TCT_5-15-201234080-201234094-201233880-201234294, Ch…
OG0000244		Chr1-Tri-_CGT_8-24-78153227-78153250-78153027-78153450, Chr1-Tri-_GAC_6-18-162302471-162302488-162302271-162302688, Chr1-Tri-_GAC_6-18-243750332-243750349-243750132-243750549, Chr1-Tri-_GAC_7-21-124561659-124561679-124561459-124561879, Chr10-Compound-_GCC_5gctgcccctgctgctgccgccgtcgccgcccctgctgccgccgttgccgcccctgccgccgccgtcaccgtcgtcaccgccgtcgcctc_CGT_5-119-88979691-88979809-88979491-88980009, Chr10…
OG0000245		Chr1-Compound-_CCC_5_CC_8*_C_16*-16-162822339-162822354-162822139-162822554, Chr1-Compound-_GG_6_G_12*-12-156866048-156866059-156865848-156866259, Chr1-Mono-_G_11-11-261770998-261771008-261770798-261771208, Chr10-Mono-_G_11-11-65110578-65110588-65110378-65110788, Chr2-Compound-_GG_6_G_12*-12-150298783-150298794-150298583-150298994, Chr3-Compound-_C_12_CC_6*-12-68777238-68777249-68777038-68777449,…
OG0000246		Chr1-Compound-_CGT_7ca_TCG_5-38-30335235-30335272-30335035-30335472, Chr1-Compound-_GAC_8gat_GAC_5-42-259528264-259528305-259528064-259528505, Chr1-Tri-_CGT_8-24-222138824-222138847-222138624-222139047, Chr10-Compound-_CGT_6ca_TCG_5-35-75686875-75686909-75686675-75687109, Chr10-Compound-_CGT_7ca_TCG_5-38-135500831-135500868-135500631-135501068, Chr10-Compound-_GAC_6gat_GAC_5-36-79287423-79287458-…
OG0000247		Chr1-Di-_AG_8-16-277923867-277923882-277923667-277924082, Chr1-Di-_CT_6-12-290810221-290810232-290810021-290810432, Chr1-Di-_CT_7-14-180447261-180447274-180447061-180447474, Chr1-Di-_GA_6-12-26987215-26987226-26987015-26987426, Chr1-Di-_GA_6-12-32575939-32575950-32575739-32576150, Chr1-Di-_GA_7-14-277895158-277895171-277894958-277895371, Chr10-Di-_AG_7-14-89559692-89559705-89559492-89559905, Chr1…
OG0000248		Chr1-Compound-_CC_7_C_14*-14-239283476-239283489-239283276-239283689, Chr1-Compound-_C_14_CC_7*-14-215895300-215895313-215895100-215895513, Chr1-Compound-_GG_9_GGG_6*_G_19*-19-67945269-67945287-67945069-67945487, Chr1-Mono-_C_11-11-48407175-48407185-48406975-48407385, Chr1-Mono-_G_11-11-230107471-230107481-230107271-230107681, Chr10-Compound-_CCC_6_CC_9*_C_18*-18-108870105-108870122-108869905-108…
OG0000249		Chr1-Compound-_AATAAT_5_AAT_10*-30-283704049-283704078-283703849-283704278, Chr1-Di-_CT_7-14-123151408-123151421-123151208-123151621, Chr1-Mono-_T_10-10-72422379-72422388-72422179-72422588, Chr1-Tri-_TAT_9-27-283752119-283752145-283751919-283752345, Chr10-Tri-_TAT_5-15-142311047-142311061-142310847-142311261, Chr2-Compound-_TAT_6ttaatgcacaagcaaacaaaaatatccaacatgatgca_TAT_6-74-211674293-211674366-…
OG0000250		Chr1-Compound-_AT_8aatgaatattgcatcatgctggattctgcttgtgcattttgtttgagatagaagattcaaatttgaattcaaggaagaaaaatagagaaaaaaag_ATA_5-126-208941208-208941333-208941008-208941533, Chr1-Compound-_TATATA_5_TA_15*_TATA_7*-28-94833495-94833522-94833295-94833722, Chr1-Di-_AT_6-12-208936371-208936382-208936171-208936582, Chr1-Di-_AT_8-16-1210980-1210995-1210780-1211195, Chr1-Di-_TA_6-12-208472984-208472995-208472784…
OG0000251		Chr1-Compound-_GCG_5cgcgcgcgtgcgcggcggcggcgcgtgcatgcccgagcgatcatagtcgaagaaagggg_GA_7-88-267321094-267321181-267320894-267321381, Chr1-Di-_GA_6-12-18916115-18916126-18915915-18916326, Chr1-Di-_GA_7-14-158233133-158233146-158232933-158233346, Chr1-Di-_TC_7-14-158232827-158232840-158232627-158233040, Chr2-Compound-_GA_6g_GA_6g_GA_6tg_GA_7ggagagagagag_GA_6g_GA_6g_GA_6ggagggagagagagggaagagagaggagggaga…
OG0000252		Chr1-Compound-_CGT_5tcacccctggtgaggccacgtaaatccttgttcgattccgcatcggcattattttcctatgattaat_TG_6-94-20001415-20001508-20001215-20001708, Chr1-Di-_CA_6-12-160388872-160388883-160388672-160389083, Chr1-Di-_CA_7-14-127786082-127786095-127785882-127786295, Chr1-Di-_TG_6-12-65017277-65017288-65017077-65017488, Chr1-Di-_TG_6-12-65025208-65025219-65025008-65025419, Chr1-Tri-_CGT_5-15-290769807-290769821-290…
OG0000253		Chr1-Mono-_G_10-10-10102948-10102957-10102748-10103157, Chr1-Mono-_G_10-10-274790685-274790694-274790485-274790894, Chr1-Mono-_G_11-11-191215936-191215946-191215736-191216146, Chr1-Mono-_G_11-11-196608118-196608128-196607918-196608328, Chr10-Mono-_C_10-10-6051194-6051203-6050994-6051403, Chr10-Mono-_G_10-10-98948594-98948603-98948394-98948803, Chr2-Mono-_G_10-10-205047336-205047345-205047136-2050…
OG0000254		Chr1-Di-_TA_6-12-117819051-117819062-117818851-117819262, Chr1-Tri-_CAA_5-15-105084469-105084483-105084269-105084683, Chr1-Tri-_TGG_5-15-142163546-142163560-142163346-142163760, Chr1-Tri-_TGT_5-15-115790554-115790568-115790354-115790768, Chr10-Di-_AT_9-18-28912543-28912560-28912343-28912760, Chr10-Tri-_TGG_5-15-16388945-16388959-16388745-16389159, Chr2-Tri-_CAA_5-15-137153449-137153463-137153249-…
OG0000255		Chr1-Compound-_CTACTA_5_CTA_11*-33-80592209-80592241-80592009-80592441, Chr1-Compound-_CTA_16_CTACTA_8*-48-108220968-108221015-108220768-108221215, Chr1-Compound-_CTA_20_CTACTA_10*-60-191795474-191795533-191795274-191795733, Chr1-Compound-_GTAGTA_17_GTA_34*-102-25982739-25982840-25982539-25983040, Chr1-Compound-_GTA_11_GTAGTA_5*-30-130619478-130619507-130619278-130619707, Chr1-Tri-_TAG_9-27-23921…
OG0000256		Chr1-Tri-_CGC_5-15-4484945-4484959-4484745-4485159, Chr1-Tri-_CGC_5-15-65716761-65716775-65716561-65716975, Chr1-Tri-_GGC_5-15-140299551-140299565-140299351-140299765, Chr1-Tri-_GGC_5-15-171185267-171185281-171185067-171185481, Chr10-Tri-_GGC_5-15-23031932-23031946-23031732-23032146, Chr2-Tri-_CGC_5-15-223832214-223832228-223832014-223832428, Chr2-Tri-_CGC_5-15-81216948-81216962-81216748-81217162…
OG0000257		Chr10-Compound-_CC_6_C_13*-13-27175636-27175648-27175436-27175848, Chr10-Mono-_G_10-10-40553254-40553263-40553054-40553463, Chr2-Compound-_CCC_5_CC_8*_C_16*-16-205217043-205217058-205216843-205217258, Chr2-Compound-_CCC_6_C_20*_CC_10*_CCCC_5*-20-27355898-27355917-27355698-27356117, Chr2-Compound-_C_14_CC_7*-14-205174819-205174832-205174619-205175032, Chr2-Compound-_C_16_CC_8*_CCC_5*-15-174053330-…
OG0000258		Chr1-Compound-_C_10aaaaccctagccgcccctctcttaaggccccttgtgggcagccg_C_10-64-116167111-116167174-116166911-116167374, Chr1-Compound-_C_16_CCC_5*_CC_8*-16-93291306-93291321-93291106-93291521, Chr1-Mono-_C_10-10-93316641-93316650-93316441-93316850, Chr10-Compound-_GG_6_G_13*-13-27211401-27211413-27211201-27211613, Chr10-Compound-_GG_6_G_13*-13-27218457-27218469-27218257-27218669, Chr10-Mono-_G_11-11-511…
OG0000259		Chr1-Mono-_C_11-11-296293326-296293336-296293126-296293536, Chr10-Mono-_G_10-10-40897426-40897435-40897226-40897635, Chr10-Mono-_G_10-10-47796634-47796643-47796434-47796843, Chr10-Mono-_G_10-10-87970117-87970126-87969917-87970326, Chr2-Mono-_A_10-10-45295159-45295168-45294959-45295368, Chr2-Mono-_A_10-10-74221029-74221038-74220829-74221238, Chr2-Mono-_A_11-11-45302784-45302794-45302584-45302994, …
OG0000260		Chr1-Compound-_CC_6_C_13*-13-200924428-200924440-200924228-200924640, Chr1-Mono-_C_10-10-109092385-109092394-109092185-109092594, Chr1-Mono-_C_11-11-239308552-239308562-239308352-239308762, Chr10-Mono-_C_11-11-47716389-47716399-47716189-47716599, Chr2-Compound-_CC_7_CCC_5*_C_15*-15-146022815-146022829-146022615-146023029, Chr2-Compound-_CC_7_C_14*-14-194997397-194997410-194997197-194997610, Chr2-…
OG0000261		Chr1-Di-_TA_8-16-50816305-50816320-50816105-50816520, Chr1-Di-_TA_8-16-50821152-50821167-50820952-50821367, Chr1-Mono-_A_10-10-50815093-50815102-50814893-50815302, Chr1-Mono-_A_10-10-50816009-50816018-50815809-50816218, Chr1-Mono-_A_10-10-50820856-50820865-50820656-50821065, Chr1-Mono-_T_10-10-50815259-50815268-50815059-50815468, Chr1-Mono-_T_10-10-50816175-50816184-50815975-50816384, Chr1-Mono-_…
OG0000262	Chr3-ssr-229182781/1	Chr1-Compound-_TATG_6_TA_11_TATA_5*tatttatgtatatgtgtgtg_TA_8_TG_7tatatatatgtatgtatgtatatatatgtatgtgtatgtatatatatgtatatatatgtatgtatatatatgtatgtatatacgtatg_TA_6-194-251082247-251082440-251082047-251082640, Chr1-Compound-_TA_6tgtatgtatgtatatgtatatatatatgtatatatgtatgtatatatatgtatgtgtatgtatgtatatatatgtatatatatgtatgtatatatgtatg_TA_6-124-171505191-171505314-171504991-171505514, Chr1-Compound-_TA_8tgtatg…
OG0000263		Chr1-Tri-_CCA_5-15-133276051-133276065-133275851-133276265, Chr1-Tri-_CCA_5-15-280248380-280248394-280248180-280248594, Chr1-Tri-_TGG_5-15-166532397-166532411-166532197-166532611, Chr1-Tri-_TGG_5-15-231562893-231562907-231562693-231563107, Chr10-Tri-_CCA_5-15-118456210-118456224-118456010-118456424, Chr10-Tri-_CCA_5-15-143367699-143367713-143367499-143367913, Chr10-Tri-_TGG_5-15-94887236-94887250…
OG0000264		Chr1-Compound-_GG_6_G_12*-12-207758607-207758618-207758407-207758818, Chr1-Compound-_GG_6_G_12*-12-33979844-33979855-33979644-33980055, Chr1-Mono-_C_10-10-172625015-172625024-172624815-172625224, Chr1-Mono-_C_10-10-210201494-210201503-210201294-210201703, Chr1-Mono-_C_10-10-74128584-74128593-74128384-74128793, Chr1-Mono-_G_10-10-219425461-219425470-219425261-219425670, Chr1-Mono-_G_11-11-21941666…
OG0000265		Chr1-Compound-_ATAT_5_AT_10*-20-21930151-21930170-21929951-21930370, Chr1-Di-_AT_8-16-283232237-283232252-283232037-283232452, Chr1-Di-_TA_6-12-37592469-37592480-37592269-37592680, Chr1-Di-_TA_7-14-60056409-60056422-60056209-60056622, Chr10-Di-_AT_9-18-132733486-132733503-132733286-132733703, Chr2-Compound-_TATA_12_TA_24*_TATATA_8*-48-140833720-140833767-140833520-140833967, Chr2-Di-_TA_7-14-2134…
OG0000266		Chr1-Tri-_GAT_5-15-256006093-256006107-256005893-256006307, Chr1-Tri-_GAT_5-15-25687654-25687668-25687454-25687868, Chr1-Tri-_GAT_7-21-191134718-191134738-191134518-191134938, Chr1-Tri-_TCA_5-15-273177983-273177997-273177783-273178197, Chr1-Tri-_TCA_5-15-276767303-276767317-276767103-276767517, Chr2-Tri-_ATC_6-18-167928118-167928135-167927918-167928335, Chr2-Tri-_GAT_5-15-23657511-23657525-236573…
OG0000267		Chr1-Tri-_AAT_5-15-294548064-294548078-294547864-294548278, Chr1-Tri-_AAT_6-18-214577954-214577971-214577754-214578171, Chr1-Tri-_AAT_6-18-214582477-214582494-214582277-214582694, Chr1-Tri-_TAT_6-18-55373912-55373929-55373712-55374129, Chr3-Mono-_T_10-10-194128782-194128791-194128582-194128991, Chr3-Tri-_TAT_5-15-231445156-231445170-231444956-231445370, Chr3-Tri-_TAT_5-15-231449755-231449769-2314…
OG0000268		Chr1-Di-_TA_6-12-244937737-244937748-244937537-244937948, Chr1-Di-_TA_6-12-246061103-246061114-246060903-246061314, Chr1-Di-_TA_6-12-255171023-255171034-255170823-255171234, Chr1-Di-_TA_6-12-255181859-255181870-255181659-255182070, Chr1-Di-_TA_7-14-127797477-127797490-127797277-127797690, Chr2-Di-_TA_6-12-234464838-234464849-234464638-234465049, Chr2-Di-_TA_6-12-31686162-31686173-31685962-3168637…
OG0000269		Chr1-Tri-_CTA_5-15-76205655-76205669-76205455-76205869, Chr1-Tri-_CTA_6-18-128750574-128750591-128750374-128750791, Chr1-Tri-_GTA_6-18-196851587-196851604-196851387-196851804, Chr1-Tri-_GTA_6-18-219278812-219278829-219278612-219279029, Chr10-Compound-_GTAGTA_7_GTA_15*-45-63079330-63079374-63079130-63079574, Chr10-Tri-_CTA_7-21-57685007-57685027-57684807-57685227, Chr10-Tri-_GTA_6-18-2080184-20802…
OG0000270		Chr1-Di-_TA_9-18-127745552-127745569-127745352-127745769, Chr1-Tri-_ATT_5-15-99115105-99115119-99114905-99115319, Chr10-Tri-_AAT_5-15-12042224-12042238-12042024-12042438, Chr10-Tri-_TAT_5-15-87174586-87174600-87174386-87174800, Chr2-Tri-_AAT_5-15-230815834-230815848-230815634-230816048, Chr3-Tri-_ATT_5-15-158669407-158669421-158669207-158669621, Chr4-Di-_AT_7-14-107605631-107605644-107605431-1076…
OG0000271		Chr1-Tri-_CTT_5-15-108187006-108187020-108186806-108187220, Chr10-Tri-_AAG_5-15-16644276-16644290-16644076-16644490, Chr10-Tri-_CTT_5-15-76567972-76567986-76567772-76568186, Chr10-Tri-_CTT_5-15-88723776-88723790-88723576-88723990, Chr2-Tri-_CTT_5-15-130939178-130939192-130938978-130939392, Chr2-Tri-_TGA_5-15-225957027-225957041-225956827-225957241, Chr3-Tri-_AAG_5-15-132571138-132571152-132570938…
OG0000272		Chr1-Di-_TC_6-12-29747756-29747767-29747556-29747967, Chr10-Di-_AG_6-12-52441794-52441805-52441594-52442005, Chr10-Di-_AG_6-12-86427431-86427442-86427231-86427642, Chr10-Di-_GA_6-12-24443433-24443444-24443233-24443644, Chr2-Di-_AG_6-12-124545858-124545869-124545658-124546069, Chr2-Di-_AG_7-14-86359320-86359333-86359120-86359533, Chr2-Di-_TC_6-12-112637279-112637290-112637079-112637490, Chr2-Di-_T…
OG0000273		Chr1-Compound-_CC_6_C_12*-12-125602666-125602677-125602466-125602877, Chr1-Compound-_G_15_GG_7*_GGG_5*-15-138227056-138227070-138226856-138227270, Chr1-Mono-_C_10-10-125558361-125558370-125558161-125558570, Chr10-Compound-_CC_6_C_12*-12-31831320-31831331-31831120-31831531, Chr10-Compound-_C_14_CC_7*-14-31841948-31841961-31841748-31842161, Chr2-Compound-_G_13_GG_6*-12-73570865-73570876-73570665-73…
OG0000274		Chr1-Mono-_A_11-11-124382457-124382467-124382257-124382667, Chr1-Mono-_G_11-11-299945835-299945845-299945635-299946045, Chr10-Mono-_A_10-10-43551498-43551507-43551298-43551707, Chr10-Tri-_TAA_5-15-43382685-43382699-43382485-43382899, Chr10-Tri-_TAA_5-15-43430662-43430676-43430462-43430876, Chr10-Tri-_TTA_5-15-41219417-41219431-41219217-41219631, Chr10-Tri-_TTA_5-15-41229766-41229780-41229566-4122…
OG0000275		Chr1-Compound-_ATAATA_8_ATA_17*-51-240629659-240629709-240629459-240629909, Chr10-Compound-_AT_10_ATAT_5*-20-41391398-41391417-41391198-41391617, Chr10-Di-_AT_6-12-78406319-78406330-78406119-78406530, Chr2-Compound-_ATATAT_5_AT_15*_ATAT_7*-28-232224257-232224284-232224057-232224484, Chr2-Compound-_ATAT_6_AT_12*g_TATA_6_TA_12*-49-143703983-143704031-143703783-143704231, Chr2-Di-_AT_7-14-169050764-…
OG0000276		Chr1-Di-_CT_7-14-125278889-125278902-125278689-125279102, Chr1-Di-_CT_9-18-125269717-125269734-125269517-125269934, Chr1-Di-_TC_8-16-279435393-279435408-279435193-279435608, Chr10-Compound-_GG_6_G_12*cgcat_G_14_GG_7*ttgggcgctaggggcgcgcagggccgggtcggaccgggccga_GCTGG_5-98-45987026-45987123-45986826-45987323, Chr2-Compound-_GA_7gggagaagggggcgcatggggggtttgggcgccaggggcgcgcagggccgggccggaccgggcc_GGGCT_5-…
OG0000277	Chr10-ssr-47784829/1, Chr10-ssr-74462875/1, Chr10-ssr-76001744/1, Chr2-ssr-105972162/1, Chr2-ssr-123107347/1, Chr3-ssr-16687389/1, Chr4-ssr-104240615/1, Chr5-ssr-141010112/1, Chr7-ssr-43447310/1, Chr7-ssr-61584946/1, Chr8-ssr-126162913/1	Chr10-Compound-_TTA_5_TA_6*-25-76001744-76001768-76001544-76001968, Chr10-Tri-_TTA_5-15-47784829-47784843-47784629-47785043, Chr10-Tri-_TTA_7-21-74462875-74462895-74462675-74463095, Chr2-Di-_TA_7-14-105972162-105972175-105971962-105972375, Chr2-Tri-_TAT_7-21-123107347-123107367-123107147-123107567, Chr3-Tri-_TTA_5-15-16687389-16687403-16687189-16687603, Chr4-Tri-_TTA_6-18-104240615-104240632-1042…
OG0000278		Chr1-Compound-_C_15_CC_7*_CCC_5*-15-98738928-98738942-98738728-98739142, Chr1-Mono-_C_10-10-34064752-34064761-34064552-34064961, Chr1-Mono-_G_10-10-245682004-245682013-245681804-245682213, Chr10-Mono-_A_10-10-55971105-55971114-55970905-55971314, Chr2-Mono-_G_10-10-33916401-33916410-33916201-33916610, Chr4-Compound-_CCC_6_CC_9*_C_18*-18-112273142-112273159-112272942-112273359, Chr4-Compound-_CC_6_…
OG0000279		Chr1-Tri-_CCA_5-15-72586089-72586103-72585889-72586303, Chr1-Tri-_CCA_5-15-72667038-72667052-72666838-72667252, Chr10-Tri-_TGG_5-15-69627862-69627876-69627662-69628076, Chr2-Compound-_CCA_5gctccaccaagctacataaac_AT_35_ATAT_17*_ATATAT_11*-102-95261609-95261710-95261409-95261910, Chr2-Compound-_TGG_5ag_GTT_5-32-226038942-226038973-226038742-226039173, Chr2-Tri-_ACA_5-15-24749029-24749043-24748829-24…
OG0000280		Chr10-Compound-_CC_6_C_12*-12-104472175-104472186-104471975-104472386, Chr10-Compound-_CC_6_C_13*-13-76204681-76204693-76204481-76204893, Chr2-Compound-_CC_7_C_14*-14-86121802-86121815-86121602-86122015, Chr2-Compound-_C_15_CCC_5*_CC_7*-14-61475832-61475845-61475632-61476045, Chr2-Compound-_G_14_GG_7*-14-135072854-135072867-135072654-135073067, Chr4-Compound-_CC_7_C_14*-14-94572750-94572763-94572…
OG0000281		Chr1-Compound-_TT_6_T_12*gttaaagcttttgcacccaaaaaacccccttttttaaaaaccccctttttaaaacaaaatttc_T_10attatgggcaat_A_11gggggggtttttttcaagag_T_14_TT_7*caaaaaccccaaacccccttttaaagggggtatttttttttgaaaaaaaggggggagagaaaattgggtggggggg_TT_6_T_13*ctgggggag_AA_13_AAA_9*_AAAA_6*_AAAAA_5*_A_27*-267-33545008-33545274-33544808-33545474, Chr1-Compound-_TT_7_T_14*-14-293961931-293961944-293961731-293962144, Chr1-Compound-…
OG0000282		Chr1-Di-_TG_6-12-142205295-142205306-142205095-142205506, Chr1-Di-_TG_6-12-150625003-150625014-150624803-150625214, Chr1-Tri-_TGG_5-15-169728809-169728823-169728609-169729023, Chr10-Di-_CA_6-12-99247725-99247736-99247525-99247936, Chr2-Di-_TG_6-12-108243076-108243087-108242876-108243287, Chr3-Di-_CA_6-12-226538503-226538514-226538303-226538714, Chr3-Di-_CA_6-12-93036006-93036017-93035806-93036217…
OG0000283		Chr1-Compound-_C_12_CC_6*-12-117169261-117169272-117169061-117169472, Chr1-Di-_CT_6-12-255540715-255540726-255540515-255540926, Chr10-Di-_GA_6-12-138529363-138529374-138529163-138529574, Chr2-Di-_GA_6-12-40571504-40571515-40571304-40571715, Chr3-Compound-_CAGCC_5tggctcggccatgcgcgcccctcgcgcccacaccctcccccatgcgccccct_TC_7-91-115782739-115782829-115782539-115783029, Chr3-Compound-_GA_6ggaggggggcgcatt…
OG0000284		Chr1-Compound-_ACT_6a_TAC_7ta_TAC_6tatactactactactatactactactactatattacta_TAC_16_TACTAC_8*tt_CTA_5tactactactactatag_TAC_6tatactactactg_CTA_6tacta_TACTAC_14_TAC_28*ta_TAC_6tatactactactactatactactactacgatagtactactacgactacta_TAC_14_TACTAC_7*tatagtactactacta_TACTAC_5_TAC_10*tt_CTA_5tactactactacgacta_TAC_5tatactactacgagtgctgctactactactatacta_TAC_5ta_TACTAC_10_TAC_20*tatactactactactatagtactactactacta_T…
OG0000285		Chr1-Tri-_CAC_5-15-19199810-19199824-19199610-19200024, Chr1-Tri-_GGT_7-21-102597567-102597587-102597367-102597787, Chr1-Tri-_TGG_6-18-52877777-52877794-52877577-52877994, Chr2-Tri-_CAC_5-15-186482721-186482735-186482521-186482935, Chr2-Tri-_CAC_6-18-151901334-151901351-151901134-151901551, Chr2-Tri-_CAC_7-21-221616345-221616365-221616145-221616565, Chr3-Tri-_GGT_6-18-200830363-200830380-20083016…
OG0000286		Chr1-Mono-_C_11-11-274009750-274009760-274009550-274009960, Chr1-Mono-_C_11-11-58083418-58083428-58083218-58083628, Chr1-Mono-_G_10-10-117760206-117760215-117760006-117760415, Chr1-Mono-_T_10-10-102797593-102797602-102797393-102797802, Chr1-Tri-_TCA_5-15-105010602-105010616-105010402-105010816, Chr1-Tri-_TCA_5-15-122662479-122662493-122662279-122662693, Chr1-Tri-_TGA_5-15-144572456-144572470-1445…
OG0000287		Chr1-Compound-_GTGT_5_GT_10*-20-275504296-275504315-275504096-275504515, Chr1-Di-_CT_7-14-234851341-234851354-234851141-234851554, Chr1-Di-_TC_6-12-233467025-233467036-233466825-233467236, Chr2-Compound-_CC_6_C_12*-12-165541544-165541555-165541344-165541755, Chr2-Compound-_C_15_CC_7*_CCC_5*-15-165599001-165599015-165598801-165599215, Chr2-Di-_CT_6-12-64925456-64925467-64925256-64925667, Chr3-Di-_…
OG0000288		Chr1-Tri-_TCT_5-15-179349543-179349557-179349343-179349757, Chr1-Tri-_TCT_5-15-48296461-48296475-48296261-48296675, Chr1-Tri-_TCT_5-15-48303499-48303513-48303299-48303713, Chr10-Tri-_TCT_5-15-3926289-3926303-3926089-3926503, Chr10-Tri-_TCT_5-15-3949051-3949065-3948851-3949265, Chr2-Di-_CT_6-12-158024162-158024173-158023962-158024373, Chr2-Tri-_TCT_5-15-179759993-179760007-179759793-179760207, Chr…
OG0000289		Chr1-Compound-_AT_39_ATAT_19*_ATATAT_13*-78-297189674-297189751-297189474-297189951, Chr1-Compound-_TATA_5_TA_10*-20-257332074-257332093-257331874-257332293, Chr10-Compound-_ATAT_5_AT_10*-20-113199207-113199226-113199007-113199426, Chr10-Compound-_TA_50_TATA_25*_TATATA_16*tatat_GC_8_G_12_GG_6*agggaga_G_14_GG_7*_GCGC_12*_GCGCGC_8*_CG_25*g_GCGC_5_GC_11*gacagacatgcatata_TG_12_TGTG_6*tctg_TC_6actgtgt…
OG0000290		Chr1-Tetra-_ACGA_5-20-288151180-288151199-288150980-288151399, Chr1-Tetra-_ACGA_5-20-288157753-288157772-288157553-288157972, Chr1-Tetra-_TCGT_5-20-233167418-233167437-233167218-233167637, Chr10-Tetra-_ACGA_5-20-135903536-135903555-135903336-135903755, Chr10-Tetra-_TCGT_5-20-118951528-118951547-118951328-118951747, Chr10-Tetra-_TCGT_5-20-17490926-17490945-17490726-17491145, Chr10-Tetra-_TCGT_5-20…
OG0000291		Chr10-Di-_CT_6-12-128153425-128153436-128153225-128153636, Chr10-Di-_GA_7-14-128194381-128194394-128194181-128194594, Chr10-Mono-_G_10-10-20270583-20270592-20270383-20270792, Chr10-Mono-_G_10-10-20280553-20280562-20280353-20280762, Chr2-Compound-_GG_6_G_13*-13-92580982-92580994-92580782-92581194, Chr2-Mono-_C_11-11-141607145-141607155-141606945-141607355, Chr3-Compound-_GG_6_G_13*-13-65995821-659…
OG0000292		Chr1-Tri-_GGC_5-15-166902398-166902412-166902198-166902612, Chr1-Tri-_GGC_5-15-211004846-211004860-211004646-211005060, Chr1-Tri-_GGC_5-15-34749949-34749963-34749749-34750163, Chr1-Tri-_GGC_5-15-7364650-7364664-7364450-7364864, Chr10-Tri-_CCG_5-15-137834433-137834447-137834233-137834647, Chr10-Tri-_CGG_5-15-21870577-21870591-21870377-21870791, Chr3-Tri-_CCG_5-15-39206283-39206297-39206083-3920649…
OG0000293		Chr1-Compound-_AT_12_ATAT_6*aataacagcaaacgaagcatgcaaaacataagaaacaaagtgaagaattatataacattatc_AT_6-98-81831523-81831620-81831323-81831820, Chr1-Di-_AT_7-14-58723885-58723898-58723685-58724098, Chr1-Di-_AT_9-18-58730700-58730717-58730500-58730917, Chr10-Compound-_AT_10_ATAT_5*-20-29740355-29740374-29740155-29740574, Chr10-Di-_AT_6-12-29778187-29778198-29777987-29778398, Chr3-Di-_AT_6-12-153622288-153…
OG0000294		Chr1-Di-_AC_7-14-242404658-242404671-242404458-242404871, Chr1-Di-_AC_9-18-175577053-175577070-175576853-175577270, Chr1-Di-_CA_6-12-175135150-175135161-175134950-175135361, Chr1-Di-_CA_7-14-247719515-247719528-247719315-247719728, Chr1-Di-_CA_8-16-82717031-82717046-82716831-82717246, Chr1-Di-_TG_6-12-172181454-172181465-172181254-172181665, Chr1-Di-_TG_6-12-253326387-253326398-253326187-25332659…
OG0000295		Chr10-Mono-_C_11-11-34794649-34794659-34794449-34794859, Chr2-Compound-_TATATA_13_TATA_19*_TA_39*-78-131633757-131633834-131633557-131634034, Chr2-Compound-_TA_10_TATA_5*-20-138704454-138704473-138704254-138704673, Chr2-Di-_AT_6-12-75992092-75992103-75991892-75992303, Chr2-Di-_AT_8-16-118305705-118305720-118305505-118305920, Chr2-Di-_AT_8-16-84208308-84208323-84208108-84208523, Chr2-Di-_TA_7-14-1…
OG0000296		Chr1-Di-_AT_6-12-7620105-7620116-7619905-7620316, Chr1-Di-_AT_8-16-298467312-298467327-298467112-298467527, Chr1-Di-_AT_9-18-239849531-239849548-239849331-239849748, Chr10-Compound-_AT_11_ATAT_5*-20-149720316-149720335-149720116-149720535, Chr10-Di-_AT_8-16-121249543-121249558-121249343-121249758, Chr10-Di-_AT_9-18-39735533-39735550-39735333-39735750, Chr2-Compound-_AT_10_ATAT_5*-20-222932948-222…
OG0000297		Chr1-Di-_AT_8-16-193684918-193684933-193684718-193685133, Chr1-Di-_TA_9-18-86531239-86531256-86531039-86531456, Chr10-Di-_AT_7-14-41588174-41588187-41587974-41588387, Chr2-Compound-_ATAT_5_AT_10*-20-89908157-89908176-89907957-89908376, Chr2-Compound-_AT_14_ATAT_7*-28-94500839-94500866-94500639-94501066, Chr2-Di-_AG_6-12-89908005-89908016-89907805-89908216, Chr2-Di-_TA_6-12-64205139-64205150-64204…
OG0000298		Chr1-Di-_TA_6-12-136816114-136816125-136815914-136816325, Chr1-Di-_TA_6-12-136818070-136818081-136817870-136818281, Chr1-Di-_TA_6-12-136854228-136854239-136854028-136854439, Chr10-Di-_TA_6-12-42658393-42658404-42658193-42658604, Chr10-Di-_TA_6-12-43897883-43897894-43897683-43898094, Chr10-Di-_TA_7-14-43919108-43919121-43918908-43919321, Chr10-Di-_TA_7-14-96995183-96995196-96994983-96995396, Chr2-…
OG0000299		Chr10-Compound-_TT_6_T_12*-12-145873424-145873435-145873224-145873635, Chr10-Tri-_ATC_5-15-44596873-44596887-44596673-44597087, Chr10-Tri-_ATC_5-15-88305851-88305865-88305651-88306065, Chr2-Compound-_TT_6_T_13*catctcacttttcccgtttgtgtgt_G_11-49-63112110-63112158-63111910-63112358, Chr2-Mono-_A_10-10-21804470-21804479-21804270-21804679, Chr3-Compound-_A_13_AA_6*-12-206813902-206813913-206813702-206…
OG0000300		Chr1-Mono-_A_10-10-108855162-108855171-108854962-108855371, Chr1-Mono-_A_10-10-13104355-13104364-13104155-13104564, Chr1-Mono-_A_10-10-45952710-45952719-45952510-45952919, Chr1-Mono-_A_11-11-158361965-158361975-158361765-158362175, Chr1-Mono-_T_10-10-158362093-158362102-158361893-158362302, Chr10-Mono-_T_10-10-45161753-45161762-45161553-45161962, Chr2-Mono-_T_10-10-117432736-117432745-117432536-1…
OG0000301		Chr1-Mono-_G_10-10-195990935-195990944-195990735-195991144, Chr1-Mono-_T_10-10-101502889-101502898-101502689-101503098, Chr1-Mono-_T_10-10-266290485-266290494-266290285-266290694, Chr1-Mono-_T_10-10-268588191-268588200-268587991-268588400, Chr10-Mono-_T_10-10-83431503-83431512-83431303-83431712, Chr2-Di-_TG_6-12-30642285-30642296-30642085-30642496, Chr3-Mono-_A_10-10-13834724-13834733-13834524-13…
OG0000302		Chr1-Compound-_C_13_CC_6*-12-35677109-35677120-35676909-35677320, Chr1-Compound-_GG_9_GGG_6*_G_19*-19-175186452-175186470-175186252-175186670, Chr1-Compound-_G_12_GG_6*-12-18027641-18027652-18027441-18027852, Chr1-Mono-_C_11-11-252418539-252418549-252418339-252418749, Chr10-Compound-_GG_9_GGG_6*_G_18*-18-110022328-110022345-110022128-110022545, Chr10-Compound-_G_12_GG_6*-12-88011534-88011545-8801…
OG0000303		Chr1-Di-_CT_6-12-51567703-51567714-51567503-51567914, Chr1-Di-_CT_7-14-157569623-157569636-157569423-157569836, Chr10-Mono-_T_10-10-92183274-92183283-92183074-92183483, Chr2-Di-_TA_6-12-102817092-102817103-102816892-102817303, Chr2-Mono-_G_10-10-229412491-229412500-229412291-229412700, Chr2-Penta-_CTTCC_7-35-194010567-194010601-194010367-194010801, Chr3-Di-_CT_7-14-85716507-85716520-85716307-8571…
OG0000304	Chr1-ssr-267461648/1, Chr1-ssr-291983031/1, Chr1-ssr-58544794/1, Chr10-ssr-104787201/1, Chr5-ssr-180448258/1, Chr5-ssr-31931305/1, Chr5-ssr-36509123/1, Chr7-ssr-16266380/1, Chr7-ssr-38509703/1, Chr9-ssr-131290414/1	Chr1-Tri-_GAT_5-15-291983031-291983045-291982831-291983245, Chr1-Tri-_TCA_5-15-267461648-267461662-267461448-267461862, Chr1-Tri-_TCA_5-15-58544794-58544808-58544594-58545008, Chr10-Tri-_GAT_5-15-104787201-104787215-104787001-104787415, Chr5-Tri-_GAT_5-15-180448258-180448272-180448058-180448472, Chr5-Tri-_GAT_5-15-31931305-31931319-31931105-31931519, Chr5-Tri-_TCA_5-15-36509123-36509137-36508923-…
OG0000305		Chr1-Compound-_TA_6gtacgtgcaacaactacagctaatgctttgtgtacagcaacaacacggctgaagcagccatatatgtatgcgcgcgtcccaattggtatgttaggaa_AT_13_ATAT_6*-133-283546417-283546549-283546217-283546749, Chr10-Compound-_CTCT_6_CT_12*gtctata_TC_8gctctcgcgcgcgcgctctcgctcgcgcgctccctccgcgcatacacgctcgcacacgcaccccc_ATAT_19_ATATAT_12*_AT_38*-188-148549320-148549507-148549120-148549707, Chr10-Compound-_TA_8tt_TA_36_TATATA_12*_TATA_…
OG0000306		Chr10-Compound-_C_15_CC_7*_CCC_5*-15-122446148-122446162-122445948-122446362, Chr10-Mono-_G_10-10-122445929-122445938-122445729-122446138, Chr4-Compound-_CC_7_CCC_5*_C_15*-15-115384633-115384647-115384433-115384847, Chr4-Compound-_GGG_5_GG_7*_G_15*-15-89260806-89260820-89260606-89261020, Chr4-Compound-_GG_7_GGG_5*_G_15*-15-92147818-92147832-92147618-92148032, Chr4-Mono-_C_10-10-89261030-89261039-…
OG0000307		Chr1-Tri-_TTC_5-15-259554006-259554020-259553806-259554220, Chr10-Tri-_GAA_5-15-140326696-140326710-140326496-140326910, Chr2-Tri-_CTT_5-15-132727508-132727522-132727308-132727722, Chr2-Tri-_TTC_5-15-175971911-175971925-175971711-175972125, Chr2-Tri-_TTC_5-15-218374019-218374033-218373819-218374233, Chr3-Tri-_CTT_5-15-10541924-10541938-10541724-10542138, Chr3-Tri-_CTT_5-15-210180268-210180282-210…
OG0000308		Chr1-Compound-_AAA_7_AAAA_5*_A_21*_AA_10*-20-117307429-117307448-117307229-117307648, Chr1-Di-_GA_6-12-25670831-25670842-25670631-25671042, Chr1-Mono-_T_10-10-111964907-111964916-111964707-111965116, Chr10-Compound-_TT_6_T_12*-12-145981596-145981607-145981396-145981807, Chr3-Compound-_AAAAA_5_AAA_8*_AA_13*_AAAA_6*_A_26*ttccag_AA_6_A_12*-44-133552281-133552324-133552081-133552524, Chr3-Di-_GA_9-18…
OG0000309		Chr1-Compound-_TTATTA_9_TTA_19*-57-69146819-69146875-69146619-69147075, Chr1-Di-_TA_7-14-69163088-69163101-69162888-69163301, Chr1-Mono-_C_10-10-69189320-69189329-69189120-69189529, Chr1-Mono-_C_10-10-69216400-69216409-69216200-69216609, Chr1-Mono-_G_10-10-69260116-69260125-69259916-69260325, Chr1-Penta-_GGGAA_5-25-69144963-69144987-69144763-69145187, Chr1-Penta-_GGGAA_5-25-69164463-69164487-6916…
OG0000310		Chr1-Tri-_CTA_6-18-105040504-105040521-105040304-105040721, Chr2-Compound-_TAGTAG_8_TAG_16*-48-116215479-116215526-116215279-116215726, Chr2-Tri-_CTA_9-27-135568017-135568043-135567817-135568243, Chr3-Tri-_CTA_5-15-206090640-206090654-206090440-206090854, Chr3-Tri-_CTA_6-18-95098160-95098177-95097960-95098377, Chr3-Tri-_TAG_5-15-128157268-128157282-128157068-128157482, Chr3-Tri-_TAG_5-15-20778052…
OG0000311		Chr1-Mono-_G_10-10-130582644-130582653-130582444-130582853, Chr2-Compound-_CC_6_C_12*-12-68136897-68136908-68136697-68137108, Chr2-Compound-_C_12_CC_6*-12-68130082-68130093-68129882-68130293, Chr3-Compound-_C_12_CC_6*-12-134838733-134838744-134838533-134838944, Chr3-Mono-_C_10-10-134746767-134746776-134746567-134746976, Chr4-Compound-_G_15_GGG_5*_GG_7*-14-183711191-183711204-183710991-183711404, …
OG0000312		Chr1-Compound-_GG_6_G_13*-13-254149136-254149148-254148936-254149348, Chr2-Compound-_CCC_6_CC_9*_C_18*-18-197926844-197926861-197926644-197927061, Chr2-Compound-_CC_6_C_13*-13-200723822-200723834-200723622-200724034, Chr2-Compound-_C_12_CC_6*-12-193682624-193682635-193682424-193682835, Chr2-Compound-_GG_6_G_12*-12-122308685-122308696-122308485-122308896, Chr2-Mono-_C_11-11-107653146-107653156-107…
OG0000313	Chr10-ssr-121623729/1	Chr1-Compound-_A_11gaaagaaagctctttttcttttttcctccctctcttttatttttttgccccccctaatactttttttcgagagaaatatta_TT_6_T_13*c_T_10aaaaag_A_10gaagggggttttaaaaaccac_A_13_AA_6*agaaagggg_T_11aattttttttggggccacggaaaaaaac_T_10-223-230154391-230154613-230154191-230154813, Chr1-Compound-_A_11gaaagaaagctctttttcttttttcctccctctcttttatttttttgccccccctaatactttttttcgagagaaatatta_T_13_TT_6*tc_T_10aaaaag_A_10gaagggggttttaaaaa…
OG0000314		Chr1-Compound-_AT_10_ATAT_5*-20-80958467-80958486-80958267-80958686, Chr1-Di-_TA_6-12-299776969-299776980-299776769-299777180, Chr1-Di-_TA_7-14-20606410-20606423-20606210-20606623, Chr1-Di-_TA_7-14-4692206-4692219-4692006-4692419, Chr10-Di-_TA_7-14-5902696-5902709-5902496-5902909, Chr2-Di-_AT_8-16-41781886-41781901-41781686-41782101, Chr2-Di-_TA_6-12-143446737-143446748-143446537-143446948, Chr2-…
OG0000315		Chr1-Di-_AG_6-12-238513073-238513084-238512873-238513284, Chr1-Di-_CT_6-12-288895893-288895904-288895693-288896104, Chr10-Di-_AG_6-12-90092689-90092700-90092489-90092900, Chr10-Di-_CT_6-12-8418917-8418928-8418717-8419128, Chr10-Di-_CT_6-12-8426877-8426888-8426677-8427088, Chr3-Di-_AG_6-12-24504747-24504758-24504547-24504958, Chr3-Di-_AG_6-12-30708638-30708649-30708438-30708849, Chr3-Di-_CT_7-14-1…
OG0000316		Chr1-Compound-_CC_6_C_12*-12-158957397-158957408-158957197-158957608, Chr1-Compound-_CC_6_C_13*-13-158957676-158957688-158957476-158957888, Chr1-Compound-_C_13_CC_6*-12-159002590-159002601-159002390-159002801, Chr1-Compound-_GG_8_G_17*_GGG_5*-15-47605568-47605582-47605368-47605782, Chr1-Mono-_G_11-11-83955965-83955975-83955765-83956175, Chr10-Compound-_CC_6_C_12*-12-114753546-114753557-114753346-…
OG0000317		Chr1-Tri-_AAG_5-15-37562985-37562999-37562785-37563199, Chr1-Tri-_AAG_6-18-37161593-37161610-37161393-37161810, Chr1-Tri-_TCT_5-15-101254509-101254523-101254309-101254723, Chr10-Tri-_TTC_5-15-23829669-23829683-23829469-23829883, Chr2-Mono-_T_10-10-16311713-16311722-16311513-16311922, Chr2-Tri-_TTC_5-15-169790435-169790449-169790235-169790649, Chr3-Tri-_AAG_5-15-28280349-28280363-28280149-28280563…
OG0000318		Chr1-Compound-_GG_6_G_12*-12-61978676-61978687-61978476-61978887, Chr1-Mono-_G_10-10-117214478-117214487-117214278-117214687, Chr1-Mono-_G_10-10-262925434-262925443-262925234-262925643, Chr1-Mono-_G_10-10-262926748-262926757-262926548-262926957, Chr1-Mono-_G_11-11-34613532-34613542-34613332-34613742, Chr1-Mono-_T_10-10-252338477-252338486-252338277-252338686, Chr10-Compound-_GG_6_G_12*-12-3451848…
OG0000319		Chr1-Mono-_C_11-11-185151057-185151067-185150857-185151267, Chr1-Mono-_G_10-10-80853787-80853796-80853587-80853996, Chr10-Compound-_C_13_CC_6*-12-89421967-89421978-89421767-89422178, Chr10-Mono-_G_10-10-40748724-40748733-40748524-40748933, Chr2-Compound-_C_12_CC_6*-12-118440097-118440108-118439897-118440308, Chr2-Compound-_C_13_CC_6*-12-216618090-216618101-216617890-216618301, Chr2-Mono-_C_11-11-…
OG0000320		Chr1-Compound-_CCC_5_C_15*_CC_7*-14-34069258-34069271-34069058-34069471, Chr1-Compound-_CC_6_C_13*-13-113793847-113793859-113793647-113794059, Chr1-Compound-_GGG_6_G_19*_GG_9*-18-135438053-135438070-135437853-135438270, Chr1-Compound-_GG_8_G_17*_GGG_5*-15-145612089-145612103-145611889-145612303, Chr1-Compound-_G_15_GG_7*_GGG_5*-15-135446156-135446170-135445956-135446370, Chr1-Compound-_G_20_GG_10…
OG0000321		Chr1-Tri-_AAG_7-21-944746-944766-944546-944966, Chr1-Tri-_GAA_5-15-242077185-242077199-242076985-242077399, Chr1-Tri-_GCA_5-15-264372456-264372470-264372256-264372670, Chr10-Tri-_GAA_6-18-65544327-65544344-65544127-65544544, Chr2-Tri-_CTG_5-15-73730499-73730513-73730299-73730713, Chr3-Tri-_CTT_5-15-154057876-154057890-154057676-154058090, Chr3-Tri-_CTT_5-15-191706493-191706507-191706293-191706707…
OG0000322		Chr1-Di-_AG_6-12-18915050-18915061-18914850-18915261, Chr10-Di-_AG_6-12-95037228-95037239-95037028-95037439, Chr10-Di-_AG_7-14-72082596-72082609-72082396-72082809, Chr10-Di-_AG_7-14-72082722-72082735-72082522-72082935, Chr2-Compound-_TC_6tatgtcctatacgactcctcccctctccctctctatacgttctatacgactctcca_TC_6-80-105412617-105412696-105412417-105412896, Chr2-Di-_TC_6-12-83318402-83318413-83318202-83318613, C…
OG0000323		Chr1-Compound-_CC_6_C_12*-12-55341529-55341540-55341329-55341740, Chr1-Compound-_C_12_CC_6*-12-88312931-88312942-88312731-88313142, Chr1-Mono-_C_11-11-197473431-197473441-197473231-197473641, Chr10-Compound-_CCC_5_C_15*_CC_7*-14-77070939-77070952-77070739-77071152, Chr10-Compound-_GG_6_G_12*-12-74933041-74933052-74932841-74933252, Chr10-Mono-_C_11-11-111904510-111904520-111904310-111904720, Chr10…
OG0000324	Chr10-ssr-92630950/1, Chr3-ssr-115905603/1, Chr3-ssr-50759099/1, Chr6-ssr-101964350/1, Chr6-ssr-106753866/1, Chr6-ssr-18872024/1, Chr6-ssr-74377294/1, Chr9-ssr-129178805/1, Chr9-ssr-133686516/1, Chr9-ssr-23203174/1	Chr10-Di-_AG_6-12-92630950-92630961-92630750-92631161, Chr3-Di-_AG_9-18-50759099-50759116-50758899-50759316, Chr3-Di-_CT_8-16-115905603-115905618-115905403-115905818, Chr6-Di-_AG_6-12-106753866-106753877-106753666-106754077, Chr6-Di-_AG_6-12-18872024-18872035-18871824-18872235, Chr6-Di-_AG_8-16-101964350-101964365-101964150-101964565, Chr6-Di-_AG_8-16-74377294-74377309-74377094-74377509, Chr9-Di-…
OG0000325	Chr10-ssr-111045967/1, Chr2-ssr-96503625/1, Chr3-ssr-106990708/1, Chr3-ssr-55555107/1, Chr4-ssr-85602491/1, Chr4-ssr-90374308/1, Chr4-ssr-91908889/1, Chr5-ssr-20745407/1, Chr7-ssr-93907834/1, Chr8-ssr-85504019/1	Chr10-Tri-_CTG_5-15-111045967-111045981-111045767-111046181, Chr2-Tri-_CAG_5-15-96503625-96503639-96503425-96503839, Chr3-Tri-_CTG_5-15-106990708-106990722-106990508-106990922, Chr3-Tri-_CTG_5-15-55555107-55555121-55554907-55555321, Chr4-Tri-_CAG_5-15-85602491-85602505-85602291-85602705, Chr4-Tri-_CAG_5-15-91908889-91908903-91908689-91909103, Chr4-Tri-_CTG_5-15-90374308-90374322-90374108-90374522…
OG0000326	Chr1-ssr-248999998/1, Chr10-ssr-120598224/1, Chr2-ssr-219898790/1, Chr3-ssr-215289816/1, Chr3-ssr-49609767/1, Chr5-ssr-84951722/1, Chr6-ssr-145697403/1, Chr6-ssr-78550003/1, Chr6-ssr-83728831/1, Chr9-ssr-25669076/1	Chr1-Di-_GA_7-14-248999998-249000011-248999798-249000211, Chr10-Di-_CT_7-14-120598224-120598237-120598024-120598437, Chr2-Di-_CT_6-12-219898790-219898801-219898590-219899001, Chr3-Di-_CT_7-14-49609767-49609780-49609567-49609980, Chr3-Di-_CT_8-16-215289816-215289831-215289616-215290031, Chr5-Di-_GA_6-12-84951722-84951733-84951522-84951933, Chr6-Di-_CT_6-12-83728831-83728842-83728631-83729042, Chr6…
OG0000327		Chr1-Di-_CA_6-12-6016973-6016984-6016773-6017184, Chr1-Di-_TG_6-12-18298576-18298587-18298376-18298787, Chr3-Di-_CA_6-12-180330140-180330151-180329940-180330351, Chr3-Di-_CA_6-12-3701964-3701975-3701764-3702175, Chr3-Di-_TG_6-12-197367541-197367552-197367341-197367752, Chr4-Di-_CA_6-12-13132533-13132544-13132333-13132744, Chr4-Di-_CA_6-12-230610411-230610422-230610211-230610622, Chr4-Di-_CA_6-12-…
OG0000328		Chr1-Tri-_GAC_5-15-115149606-115149620-115149406-115149820, Chr1-Tri-_GAC_5-15-140109087-140109101-140108887-140109301, Chr1-Tri-_GAC_5-15-19198789-19198803-19198589-19199003, Chr1-Tri-_TCG_5-15-28985931-28985945-28985731-28986145, Chr2-Tri-_TCG_5-15-67572193-67572207-67571993-67572407, Chr3-Tri-_TCG_5-15-36123259-36123273-36123059-36123473, Chr4-Tri-_GAC_5-15-150102110-150102124-150101910-150102…
OG0000329	Chr1-ssr-256353485/1, Chr1-ssr-36958092/1, Chr3-ssr-118219865/1, Chr3-ssr-42090307/1, Chr4-ssr-136454111/1, Chr5-ssr-154625584/1, Chr7-ssr-100423126/1, Chr7-ssr-100710124/1, Chr7-ssr-65052897/1, Chr8-ssr-171051430/1	Chr1-Mono-_A_10-10-36958092-36958101-36957892-36958301, Chr1-Mono-_T_11-11-256353485-256353495-256353285-256353695, Chr3-Mono-_C_11-11-42090307-42090317-42090107-42090517, Chr3-Mono-_T_10-10-118219865-118219874-118219665-118220074, Chr4-Mono-_A_10-10-136454111-136454120-136453911-136454320, Chr5-Mono-_C_10-10-154625584-154625593-154625384-154625793, Chr7-Compound-_CC_6_C_13*-13-100710124-10071013…
OG0000330		Chr1-Di-_CT_6-12-100172336-100172347-100172136-100172547, Chr1-Di-_GA_7-14-100172662-100172675-100172462-100172875, Chr1-Di-_GA_7-14-137392719-137392732-137392519-137392932, Chr1-Di-_TC_6-12-273820271-273820282-273820071-273820482, Chr1-Di-_TC_6-12-94281131-94281142-94280931-94281342, Chr10-Di-_GA_6-12-3007230-3007241-3007030-3007441, Chr10-Di-_GA_8-16-92975510-92975525-92975310-92975725, Chr10-D…
OG0000331		Chr1-Tri-_ATC_5-15-200718305-200718319-200718105-200718519, Chr10-Tri-_ATC_5-15-121243830-121243844-121243630-121244044, Chr10-Tri-_ATC_5-15-3962514-3962528-3962314-3962728, Chr2-Tri-_TGA_5-15-42513409-42513423-42513209-42513623, Chr3-Tri-_ATC_5-15-140781427-140781441-140781227-140781641, Chr3-Tri-_ATC_5-15-197254342-197254356-197254142-197254556, Chr3-Tri-_TGA_5-15-15701664-15701678-15701464-157…
OG0000332		Chr1-Tri-_CTA_7-21-149085406-149085426-149085206-149085626, Chr1-Tri-_TAG_6-18-254306778-254306795-254306578-254306995, Chr10-Compound-_TAG_23_TAGTAG_11*-66-73889729-73889794-73889529-73889994, Chr10-Tri-_CTA_5-15-9066022-9066036-9065822-9066236, Chr2-Compound-_CTACTA_6_CTA_13*-39-189404465-189404503-189404265-189404703, Chr2-Tri-_CTA_5-15-122622938-122622952-122622738-122623152, Chr3-Tri-_CGA_5-…
OG0000333		Chr1-Mono-_A_10-10-92690030-92690039-92689830-92690239, Chr10-Compound-_ATAT_6_AT_12*-24-135743567-135743590-135743367-135743790, Chr10-Mono-_A_10-10-97215739-97215748-97215539-97215948, Chr10-Mono-_T_10-10-11829784-11829793-11829584-11829993, Chr2-Mono-_A_11-11-59122598-59122608-59122398-59122808, Chr3-Compound-_G_12_GG_6*-12-118219691-118219702-118219491-118219902, Chr3-Di-_TA_6-12-159561968-15…
OG0000334		Chr1-Di-_GT_9-18-230045986-230046003-230045786-230046203, Chr10-Di-_AC_6-12-20816724-20816735-20816524-20816935, Chr10-Di-_AC_7-14-45164273-45164286-45164073-45164486, Chr10-Di-_AC_8-16-112593163-112593178-112592963-112593378, Chr2-Di-_AC_7-14-125082480-125082493-125082280-125082693, Chr2-Di-_GT_8-16-139687537-139687552-139687337-139687752, Chr3-Di-_GT_6-12-193552653-193552664-193552453-193552864…
OG0000335		Chr1-Mono-_C_10-10-18796342-18796351-18796142-18796551, Chr1-Mono-_C_10-10-50514059-50514068-50513859-50514268, Chr1-Mono-_C_11-11-182552542-182552552-182552342-182552752, Chr10-Mono-_C_11-11-22641302-22641312-22641102-22641512, Chr2-Compound-_CC_6_C_12*-12-20575490-20575501-20575290-20575701, Chr2-Compound-_CC_6_C_13*-13-14296330-14296342-14296130-14296542, Chr2-Mono-_C_10-10-109810207-109810216…
OG0000336		Chr1-Compound-_TT_8_TTT_5*_T_17*-17-136014393-136014409-136014193-136014609, Chr1-Mono-_A_10-10-15367566-15367575-15367366-15367775, Chr1-Mono-_A_10-10-155109456-155109465-155109256-155109665, Chr10-Mono-_T_10-10-130106302-130106311-130106102-130106511, Chr10-Mono-_T_10-10-32051877-32051886-32051677-32052086, Chr10-Mono-_T_10-10-52733680-52733689-52733480-52733889, Chr2-Mono-_A_10-10-168097245-16…
OG0000337		Chr1-Compound-_AATAAT_12_AAT_24*-72-43159895-43159966-43159695-43160166, Chr1-Tri-_ATA_9-27-215688113-215688139-215687913-215688339, Chr10-Compound-_AAT_5ac_TAA_6-35-37116447-37116481-37116247-37116681, Chr10-Compound-_TTA_12_TTATTA_6*-36-105026289-105026324-105026089-105026524, Chr2-Compound-_TTATTA_5_TTA_10*-30-190541750-190541779-190541550-190541979, Chr3-Compound-_TTA_11_TTATTA_5*-30-58660099…
OG0000338		Chr1-Mono-_A_10-10-89329867-89329876-89329667-89330076, Chr1-Mono-_A_11-11-158197915-158197925-158197715-158198125, Chr10-Mono-_A_10-10-40359964-40359973-40359764-40360173, Chr2-Mono-_A_10-10-4100026-4100035-4099826-4100235, Chr3-Tri-_AAT_6-18-87077603-87077620-87077403-87077820, Chr3-Tri-_AAT_8-24-87063957-87063980-87063757-87064180, Chr4-Compound-_ATAT_5_AT_11*-22-93962961-93962982-93962761-939…
OG0000339		Chr1-Di-_AT_6-12-210155389-210155400-210155189-210155600, Chr1-Mono-_T_10-10-1236890-1236899-1236690-1237099, Chr1-Mono-_T_11-11-225398759-225398769-225398559-225398969, Chr10-Compound-_AA_8_AAA_5*_A_17*-17-42841409-42841425-42841209-42841625, Chr10-Mono-_T_10-10-133977916-133977925-133977716-133978125, Chr2-Mono-_T_11-11-81917419-81917429-81917219-81917629, Chr2-Mono-_T_11-11-82084052-82084062-8…
OG0000340		Chr1-Tri-_GCC_5-15-163724571-163724585-163724371-163724785, Chr1-Tri-_GCC_5-15-91704118-91704132-91703918-91704332, Chr1-Tri-_GCC_6-18-207885573-207885590-207885373-207885790, Chr1-Tri-_GGC_5-15-283453586-283453600-283453386-283453800, Chr1-Tri-_GGC_6-18-280377529-280377546-280377329-280377746, Chr2-Tri-_GCC_5-15-117321928-117321942-117321728-117322142, Chr2-Tri-_GCC_5-15-140592727-140592741-1405…
OG0000341		Chr1-Tri-_CAC_5-15-189743346-189743360-189743146-189743560, Chr1-Tri-_GGT_5-15-109583332-109583346-109583132-109583546, Chr2-Tri-_CAC_5-15-141882866-141882880-141882666-141883080, Chr2-Tri-_GGT_5-15-72536234-72536248-72536034-72536448, Chr2-Tri-_GGT_6-18-154409117-154409134-154408917-154409334, Chr3-Tri-_CAC_5-15-125829639-125829653-125829439-125829853, Chr4-Tri-_CAC_5-15-64252601-64252615-642524…
OG0000342		Chr1-Mono-_C_10-10-110483145-110483154-110482945-110483354, Chr1-Mono-_C_10-10-111733398-111733407-111733198-111733607, Chr1-Mono-_C_10-10-111740612-111740621-111740412-111740821, Chr3-Compound-_GG_7_G_14*-14-72561144-72561157-72560944-72561357, Chr3-Compound-_G_12_GG_6*-12-72569381-72569392-72569181-72569592, Chr3-Mono-_C_10-10-151778518-151778527-151778318-151778727, Chr4-Compound-_C_16_CCC_5*_…
OG0000343		Chr1-Mono-_C_10-10-143568370-143568379-143568170-143568579, Chr2-Compound-_CC_7_C_14*-14-121396351-121396364-121396151-121396564, Chr2-Compound-_C_13_CC_6*-12-73575232-73575243-73575032-73575443, Chr2-Compound-_G_13_GG_6*-12-90276134-90276145-90275934-90276345, Chr2-Mono-_C_10-10-50197280-50197289-50197080-50197489, Chr2-Mono-_G_10-10-68935417-68935426-68935217-68935626, Chr2-Mono-_G_10-10-807387…
OG0000344		Chr1-Tri-_TTA_5-15-152187441-152187455-152187241-152187655, Chr2-Tri-_TAA_5-15-162562214-162562228-162562014-162562428, Chr2-Tri-_TAA_5-15-162592099-162592113-162591899-162592313, Chr2-Tri-_TTA_5-15-16821123-16821137-16820923-16821337, Chr2-Tri-_TTA_5-15-16827927-16827941-16827727-16828141, Chr3-Tri-_TTA_5-15-208978958-208978972-208978758-208979172, Chr3-Tri-_TTA_5-15-208984510-208984524-20898431…
OG0000345		Chr1-Di-_TA_6-12-237715812-237715823-237715612-237716023, Chr1-Di-_TA_7-14-235674397-235674410-235674197-235674610, Chr2-Di-_TA_6-12-168454708-168454719-168454508-168454919, Chr2-Di-_TA_6-12-31241115-31241126-31240915-31241326, Chr3-Di-_TA_6-12-104686918-104686929-104686718-104687129, Chr3-Di-_TA_6-12-189086909-189086920-189086709-189087120, Chr3-Di-_TA_7-14-165037438-165037451-165037238-16503765…
OG0000346		Chr1-Tri-_GAT_6-18-170743276-170743293-170743076-170743493, Chr1-Tri-_GAT_6-18-205957729-205957746-205957529-205957946, Chr10-Tri-_TCA_5-15-7978813-7978827-7978613-7979027, Chr3-Compound-_CCC_7_CCCC_5*_C_22*_CC_11*accccctttctgtgtttggtagtatttgatttttttaaattcatttttaa_T_23_TTTT_5*_TTT_7*_TT_11*t_G_11cgcg_C_14_CC_7*aaaacaaaaatatggggggggg_C_12_CC_6*gggtttccccttcccctttttttaaaaaagggggggggttttttccgctttttt…
OG0000347		Chr1-Compound-_GCG_6ccctagaccgagcccgagcgaacgaagaaagg_GA_8-66-48193713-48193778-48193513-48193978, Chr1-Compound-_TC_8cctttcttcgttcgctcgggctcggtctaggagtgagagggaagagagaggagggcgcg_CGC_6-93-2330604-2330696-2330404-2330896, Chr10-Compound-_GCG_6cgcgccctcctctctcttccctctcactcctagaccgagcccgagcgaacgaagaaagg_GA_9-95-15791749-15791843-15791549-15792043, Chr10-Compound-_TC_8cctttcttcgttcgctcgggctcggtctaggagt…
OG0000348		Chr10-Compound-_G_10t_AAA_6_A_18*_AA_9*-29-149679145-149679173-149678945-149679373, Chr10-Mono-_A_10-10-14926515-14926524-14926315-14926724, Chr10-Tri-_ATA_5-15-14926698-14926712-14926498-14926912, Chr10-Tri-_TTA_5-15-14955636-14955650-14955436-14955850, Chr2-Tri-_TTA_6-18-187120753-187120770-187120553-187120970, Chr4-Di-_AT_7-14-88683262-88683275-88683062-88683475, Chr4-Mono-_T_10-10-240097610-2…
OG0000349		Chr10-Compound-_C_10aacccctggggcccccaaggaacccggggttttttttccccccggcccccgaaacgggccccgggaaaaggggt_C_10acacccgggggggaaaaaaagggggggttccttttccttttttcccttcccctttcctc_T_10gtggggaaaaaaaatctttctaaaaaatatatttcctccct_C_17_CCC_5*_CC_8*-220-16403914-16404133-16403714-16404333, Chr10-Compound-_TT_6_T_12*ctc_T_15_TT_7*_TTT_5*-30-96611304-96611333-96611104-96611533, Chr10-Mono-_A_11-11-46581413-46581423-46581213-…
OG0000350		Chr1-Compound-_CCC_6_C_18*_CC_9*-18-280363392-280363409-280363192-280363609, Chr1-Compound-_C_17_CCC_5*_CC_8*-16-280374107-280374122-280373907-280374322, Chr10-Compound-_CCC_5_CC_8*_C_16*-16-112272223-112272238-112272023-112272438, Chr10-Compound-_CCC_5_C_15*_CC_7*ctccgtgt_G_11aaaaaaaacggaaccgaagccccaaattgttgccttttt_C_11gggggggaaaaaaccttccttccaaatt_C_12_CC_6*_GG_8_G_16*_GGG_5*gtttttgtcccgg_C_11tt…
OG0000351		Chr1-Di-_TA_6-12-171994276-171994287-171994076-171994487, Chr1-Di-_TA_6-12-172004828-172004839-172004628-172005039, Chr1-Di-_TA_7-14-36721062-36721075-36720862-36721275, Chr10-Di-_TA_6-12-21055219-21055230-21055019-21055430, Chr10-Di-_TA_7-14-21065874-21065887-21065674-21066087, Chr2-Di-_TA_7-14-111859450-111859463-111859250-111859663, Chr2-Di-_TA_7-14-111870105-111870118-111869905-111870318, Chr…
OG0000352		Chr10-Compound-_CC_6_C_13*-13-53263961-53263973-53263761-53264173, Chr10-Compound-_CC_7_C_15*_CCC_5*-15-77896812-77896826-77896612-77897026, Chr10-Compound-_CC_8_CCC_5*_C_17*-17-29714395-29714411-29714195-29714611, Chr2-Compound-_CC_6_C_13*a_C_14_CC_7*-28-129827672-129827699-129827472-129827899, Chr2-Compound-_C_15_CCC_5*_CC_7*-14-219985914-219985927-219985714-219986127, Chr2-Compound-_C_15_CC_7*…
OG0000353	Chr5-ssr-182275977/1	Chr10-Di-_GA_6-12-41075437-41075448-41075237-41075648, Chr2-Compound-_TC_7ccgtggtgccctaggttttggagacggtgatcgccggagttggatcctgaggtgagctcccctcccctcccttctc_CT_6-102-19679890-19679991-19679690-19680191, Chr4-Compound-_CT_6ccca_TC_6-28-228952026-228952053-228951826-228952253, Chr4-Di-_CT_7-14-65515295-65515308-65515095-65515508, Chr4-Di-_TC_6-12-228942629-228942640-228942429-228942840, Chr4-Di-_TC_8-16-…
OG0000354		Chr1-Compound-_ATATAT_10_ATAT_15*_AT_31*-62-244227675-244227736-244227475-244227936, Chr1-Compound-_ATAT_10_ATATAT_6*_AT_20*-40-251539087-251539126-251538887-251539326, Chr10-Compound-_ATATAT_8_ATAT_12*_AT_25*-50-82660861-82660910-82660661-82661110, Chr10-Di-_AT_9-18-50760698-50760715-50760498-50760915, Chr2-Compound-_ATAT_9_ATATAT_6*_AT_18*-36-125338293-125338328-125338093-125338528, Chr3-Compou…
OG0000355	Chr1-ssr-250755180/1, Chr1-ssr-34444409/1, Chr10-ssr-52921601/1, Chr2-ssr-112470422/1, Chr2-ssr-161923017/1, Chr2-ssr-161936362/1, Chr3-ssr-143718462/1, Chr4-ssr-19883237/1, Chr5-ssr-79891884/1	Chr1-Di-_CT_6-12-250755180-250755191-250754980-250755391, Chr1-Di-_CT_6-12-34444409-34444420-34444209-34444620, Chr10-Compound-_CT_10_CTCT_5*-20-52921601-52921620-52921401-52921820, Chr2-Compound-_AG_11_AGAG_5*-20-161923017-161923036-161922817-161923236, Chr2-Di-_CT_6-12-112470422-112470433-112470222-112470633, Chr2-Di-_GA_6-12-161936362-161936373-161936162-161936573, Chr3-Di-_GA_7-14-143718462-1…
OG0000356		Chr1-Compound-_ATAT_5_AT_11*-22-221310583-221310604-221310383-221310804, Chr1-Di-_TA_7-14-161835973-161835986-161835773-161836186, Chr1-Mono-_A_10-10-136130372-136130381-136130172-136130581, Chr1-Mono-_A_10-10-269485027-269485036-269484827-269485236, Chr1-Tri-_TTA_6-18-172361029-172361046-172360829-172361246, Chr10-Tri-_ATA_5-15-62055955-62055969-62055755-62056169, Chr10-Tri-_ATA_5-15-62060810-62…
OG0000357		Chr1-Compound-_AAAAAA_5_AAAA_8*_A_35*_AAA_11*_AAAAA_7*_AA_17*-34-85631678-85631711-85631478-85631911, Chr1-Compound-_AAA_8_AA_13*_AAAAA_5*_AAAA_6*_A_26*-26-287689997-287690022-287689797-287690222, Chr10-Compound-_TTTTT_5_T_28*_TT_14*_TTTT_7*_TTT_9*-27-108979089-108979115-108978889-108979315, Chr10-Compound-_T_31_TTT_10*_TTTTTT_5*_TTTTT_6*_TT_15*_TTTT_7*-28-65867370-65867397-65867170-65867597, Chr…
OG0000358		Chr1-Compound-_TT_8_T_16*_TTT_5*-15-274390939-274390953-274390739-274391153, Chr1-Di-_AT_6-12-298838079-298838090-298837879-298838290, Chr1-Mono-_A_10-10-79874687-79874696-79874487-79874896, Chr1-Mono-_T_10-10-9485040-9485049-9484840-9485249, Chr1-Mono-_T_10-10-9792955-9792964-9792755-9793164, Chr10-Mono-_T_10-10-92988541-92988550-92988341-92988750, Chr2-Mono-_T_10-10-122164503-122164512-12216430…
OG0000359		Chr1-Mono-_A_10-10-17451095-17451104-17450895-17451304, Chr1-Mono-_T_10-10-170495895-170495904-170495695-170496104, Chr1-Mono-_T_10-10-170503833-170503842-170503633-170504042, Chr10-Mono-_A_10-10-98462705-98462714-98462505-98462914, Chr2-Mono-_T_10-10-54689934-54689943-54689734-54690143, Chr2-Mono-_T_10-10-59647546-59647555-59647346-59647755, Chr4-Mono-_T_10-10-112587329-112587338-112587129-11258…
OG0000360		Chr1-Di-_AT_6-12-189931706-189931717-189931506-189931917, Chr1-Di-_TA_6-12-129035579-129035590-129035379-129035790, Chr1-Di-_TA_7-14-152403274-152403287-152403074-152403487, Chr10-Compound-_ATAT_6_AT_13*-26-107303259-107303284-107303059-107303484, Chr10-Di-_AT_6-12-126848658-126848669-126848458-126848869, Chr2-Di-_AT_7-14-129973116-129973129-129972916-129973329, Chr2-Di-_AT_8-16-90890401-90890416…
OG0000361		Chr1-Compound-_C_17_CC_8*_CCC_5*-15-285291488-285291502-285291288-285291702, Chr1-Compound-_G_11tagggctagaggggc_CTT_5-41-18043332-18043372-18043132-18043572, Chr1-Di-_AT_9-18-54080769-54080786-54080569-54080986, Chr1-Mono-_A_10-10-237265999-237266008-237265799-237266208, Chr1-Tri-_AGA_5-15-111171747-111171761-111171547-111171961, Chr10-Tri-_TCT_5-15-133864561-133864575-133864361-133864775, Chr2-M…
OG0000362		Chr1-Di-_CT_6-12-141921388-141921399-141921188-141921599, Chr1-Di-_TC_6-12-199040991-199041002-199040791-199041202, Chr1-Di-_TC_7-14-177871666-177871679-177871466-177871879, Chr1-Di-_TC_7-14-48082830-48082843-48082630-48083043, Chr10-Di-_GA_7-14-136238226-136238239-136238026-136238439, Chr10-Di-_GA_8-16-136220879-136220894-136220679-136221094, Chr2-Di-_GA_6-12-232439590-232439601-232439390-232439…
OG0000363		Chr1-Compound-_C_12_CC_6*-12-71865700-71865711-71865500-71865911, Chr1-Mono-_G_10-10-13120925-13120934-13120725-13121134, Chr10-Compound-_GGG_6_G_19*_GG_9*-18-140254698-140254715-140254498-140254915, Chr3-Compound-_G_12_GG_6*-12-109657501-109657512-109657301-109657712, Chr4-Mono-_C_10-10-230524140-230524149-230523940-230524349, Chr4-Mono-_G_10-10-170825055-170825064-170824855-170825264, Chr5-Comp…
OG0000364		Chr1-Compound-_TA_6tgtatgtgtgacgtttatgttatgtatatatatagttatgttatg_TA_6-69-284765299-284765367-284765099-284765567, Chr1-Di-_AT_6-12-237873282-237873293-237873082-237873493, Chr2-Di-_AT_6-12-2615975-2615986-2615775-2616186, Chr2-Di-_TA_6-12-3768845-3768856-3768645-3769056, Chr3-Compound-_ATAT_17_ATATAT_11*_AT_35*-70-51522893-51522962-51522693-51523162, Chr3-Di-_TA_6-12-50396670-50396681-50396470-50…
OG0000365		Chr2-Compound-_T_10atactcgctagtagatgatttggaaaatatag_AT_10_ATAT_5*_GT_6-74-31910886-31910959-31910686-31911159, Chr2-Mono-_A_10-10-134474323-134474332-134474123-134474532, Chr2-Mono-_C_10-10-23866563-23866572-23866363-23866772, Chr2-Mono-_T_10-10-32000298-32000307-32000098-32000507, Chr3-Di-_TA_8-16-56697490-56697505-56697290-56697705, Chr4-Compound-_AC_10_ACAC_5*_ATAT_5_AT_11*-42-28299068-2829910…
OG0000366		Chr2-Mono-_C_10-10-126539504-126539513-126539304-126539713, Chr2-Mono-_C_10-10-58437966-58437975-58437766-58438175, Chr2-Mono-_C_10-10-63508644-63508653-63508444-63508853, Chr2-Mono-_C_11-11-146940523-146940533-146940323-146940733, Chr3-Compound-_C_13_CC_6*-12-65389566-65389577-65389366-65389777, Chr4-Mono-_C_10-10-220864329-220864338-220864129-220864538, Chr4-Mono-_G_10-10-119546673-119546682-11…
OG0000367	Chr2-ssr-156830144/1, Chr2-ssr-203882692/1, Chr3-ssr-26209873/1, Chr3-ssr-55213872/1, Chr4-ssr-49814657/1, Chr6-ssr-27367020/1, Chr6-ssr-54493255/1, Chr7-ssr-124117302/1, Chr7-ssr-145186865/1	Chr2-Tri-_GCA_5-15-203882692-203882706-203882492-203882906, Chr2-Tri-_GCA_6-18-156830144-156830161-156829944-156830361, Chr3-Tri-_AGC_6-18-26209873-26209890-26209673-26210090, Chr3-Tri-_GCA_5-15-55213872-55213886-55213672-55214086, Chr4-Tri-_GCA_5-15-49814657-49814671-49814457-49814871, Chr6-Tri-_CTG_5-15-27367020-27367034-27366820-27367234, Chr6-Tri-_GCT_5-15-54493255-54493269-54493055-54493469,…
OG0000368		Chr1-Mono-_C_11-11-55215923-55215933-55215723-55216133, Chr1-Mono-_G_10-10-211783572-211783581-211783372-211783781, Chr10-Compound-_GGG_5_G_15*_GG_7*-14-55509549-55509562-55509349-55509762, Chr10-Compound-_G_14_GG_7*-14-2523542-2523555-2523342-2523755, Chr2-Compound-_G_10agagaaaatgagagaaaatgagagggagggagagagaattggggaaaaaggggaggt_G_11-78-115112927-115113004-115112727-115113204, Chr2-Mono-_C_11-11-1…
OG0000369		Chr1-Di-_AG_6-12-94280754-94280765-94280554-94280965, Chr1-Di-_AG_7-14-137391992-137392005-137391792-137392205, Chr1-Di-_TC_7-14-100173250-100173263-100173050-100173463, Chr10-Di-_AG_6-12-46204368-46204379-46204168-46204579, Chr10-Di-_AG_6-12-68880198-68880209-68879998-68880409, Chr10-Di-_AG_8-16-37102155-37102170-37101955-37102370, Chr10-Di-_TC_6-12-3007832-3007843-3007632-3008043, Chr10-Di-_TC_…
OG0000370		Chr1-Compound-_T_17_TT_8*_TTT_5*-15-123684103-123684117-123683903-123684317, Chr1-Mono-_A_10-10-37891266-37891275-37891066-37891475, Chr1-Mono-_A_11-11-63315504-63315514-63315304-63315714, Chr10-Mono-_T_10-10-106376424-106376433-106376224-106376633, Chr10-Mono-_T_11-11-4836686-4836696-4836486-4836896, Chr2-Mono-_A_10-10-29647432-29647441-29647232-29647641, Chr3-Mono-_A_10-10-123050132-123050141-1…
OG0000371		Chr1-Compound-_GGG_5_GG_7*_G_15*-15-65811187-65811201-65810987-65811401, Chr1-Compound-_GG_6_G_12*-12-119409509-119409520-119409309-119409720, Chr1-Compound-_GG_6_G_13*-13-297196529-297196541-297196329-297196741, Chr10-Mono-_A_10-10-73697456-73697465-73697256-73697665, Chr10-Mono-_G_10-10-113207696-113207705-113207496-113207905, Chr10-Mono-_G_10-10-5326580-5326589-5326380-5326789, Chr2-Compound-_…
OG0000372		Chr1-Tri-_CGA_6-18-102028298-102028315-102028098-102028515, Chr1-Tri-_CGA_6-18-134666931-134666948-134666731-134667148, Chr10-Tri-_CGA_6-18-69732126-69732143-69731926-69732343, Chr10-Tri-_TCG_6-18-12400289-12400306-12400089-12400506, Chr10-Tri-_TCG_6-18-8185833-8185850-8185633-8186050, Chr2-Tri-_CGA_6-18-212054850-212054867-212054650-212055067, Chr2-Tri-_TCG_6-18-56563125-56563142-56562925-565633…
OG0000373		Chr1-Compound-_C_12_CC_6*-12-35379069-35379080-35378869-35379280, Chr1-Mono-_C_11-11-278012350-278012360-278012150-278012560, Chr1-Mono-_G_11-11-176970935-176970945-176970735-176971145, Chr1-Mono-_G_11-11-244195823-244195833-244195623-244196033, Chr10-Compound-_CC_6_C_12*-12-8664854-8664865-8664654-8665065, Chr2-Compound-_GG_6_G_13*-13-25023188-25023200-25022988-25023400, Chr2-Compound-_G_13_GG_6…
OG0000374		Chr1-Compound-_C_13_CC_6*-12-185292947-185292958-185292747-185293158, Chr1-Compound-_C_13_CC_6*-12-215416743-215416754-215416543-215416954, Chr1-Mono-_C_10-10-185284013-185284022-185283813-185284222, Chr10-Compound-_C_11tcccgcgtgggccccggccggcccagccgcgcgcgcccccccttcccccactttgggcccatccggcccag_C_11-93-102209403-102209495-102209203-102209695, Chr10-Mono-_A_10-10-102217869-102217878-102217669-10221807…
OG0000375		Chr1-Compound-_ATAT_7_AT_14*-28-232269654-232269681-232269454-232269881, Chr1-Tri-_CCA_5-15-140292856-140292870-140292656-140293070, Chr1-Tri-_CCA_5-15-252218556-252218570-252218356-252218770, Chr1-Tri-_TGG_5-15-43720323-43720337-43720123-43720537, Chr1-Tri-_TGG_5-15-97301860-97301874-97301660-97302074, Chr10-Mono-_A_11-11-23001199-23001209-23000999-23001409, Chr2-Tri-_CCA_6-18-6349469-6349486-63…
OG0000376		Chr1-Di-_AT_7-14-216175695-216175708-216175495-216175908, Chr1-Di-_TA_6-12-90535413-90535424-90535213-90535624, Chr1-Di-_TA_9-18-208340135-208340152-208339935-208340352, Chr1-Di-_TA_9-18-33659669-33659686-33659469-33659886, Chr10-Compound-_AT_11_ATAT_5*-20-29335321-29335340-29335121-29335540, Chr2-Di-_AT_6-12-200191588-200191599-200191388-200191799, Chr2-Di-_TA_6-12-62035442-62035453-62035242-620…
OG0000377		Chr1-Compound-_GG_6_G_12*-12-66727974-66727985-66727774-66728185, Chr1-Compound-_GG_7_G_14*-14-277974304-277974317-277974104-277974517, Chr10-Mono-_G_10-10-31071543-31071552-31071343-31071752, Chr2-Compound-_C_12_CC_6*-12-231423148-231423159-231422948-231423359, Chr2-Compound-_C_15_CC_7*_CCC_5*-15-25715095-25715109-25714895-25715309, Chr2-Compound-_C_17_CC_8*_CCC_5*-15-137232861-137232875-1372326…
OG0000378		Chr1-Compound-_TA_30_TATATA_10*_TATA_15*_TGTG_8_TG_16*_TGTGTG_5*-90-35400971-35401060-35400771-35401260, Chr1-Di-_AT_7-14-35374168-35374181-35373968-35374381, Chr10-Di-_AT_6-12-34792837-34792848-34792637-34793048, Chr10-Di-_AT_7-14-55530622-55530635-55530422-55530835, Chr10-Di-_TA_6-12-96061572-96061583-96061372-96061783, Chr2-Di-_AT_6-12-84140699-84140710-84140499-84140910, Chr2-Di-_AT_6-12-8414…
OG0000379		Chr1-Mono-_A_10-10-164407543-164407552-164407343-164407752, Chr1-Mono-_A_10-10-258530385-258530394-258530185-258530594, Chr1-Mono-_A_10-10-258532505-258532514-258532305-258532714, Chr1-Mono-_T_10-10-216124180-216124189-216123980-216124389, Chr10-Mono-_A_10-10-42562310-42562319-42562110-42562519, Chr2-Mono-_T_10-10-203618251-203618260-203618051-203618460, Chr2-Mono-_T_10-10-42099864-42099873-42099…
OG0000380		Chr1-Compound-_TATA_5_TA_10*-20-277683203-277683222-277683003-277683422, Chr1-Mono-_A_11-11-154769364-154769374-154769164-154769574, Chr1-Mono-_T_10-10-293878885-293878894-293878685-293879094, Chr10-Compound-_A_11_AT_7*-24-76390778-76390801-76390578-76391001, Chr10-Mono-_T_10-10-53884712-53884721-53884512-53884921, Chr2-Mono-_T_10-10-111775307-111775316-111775107-111775516, Chr3-Di-_AT_8-16-21285…
OG0000381		Chr1-Di-_TC_6-12-280156891-280156902-280156691-280157102, Chr1-Di-_TC_6-12-283450156-283450167-283449956-283450367, Chr1-Mono-_A_10-10-38684403-38684412-38684203-38684612, Chr10-Di-_GA_6-12-60424006-60424017-60423806-60424217, Chr2-Compound-_A_12_AA_6*-12-168651280-168651291-168651080-168651491, Chr4-Di-_CT_6-12-185297265-185297276-185297065-185297476, Chr4-Di-_GA_7-14-228651621-228651634-2286514…
OG0000382		Chr1-Di-_TC_7-14-42782980-42782993-42782780-42783193, Chr10-Di-_CT_8-16-113618774-113618789-113618574-113618989, Chr10-Di-_GA_7-14-113619141-113619154-113618941-113619354, Chr10-Di-_TC_6-12-77347093-77347104-77346893-77347304, Chr2-Di-_GA_6-12-57597764-57597775-57597564-57597975, Chr2-Di-_GA_7-14-148575507-148575520-148575307-148575720, Chr2-Di-_TC_6-12-142459436-142459447-142459236-142459647, Ch…
OG0000383		Chr1-Compound-_AT_10_ATAT_5*-20-13215021-13215040-13214821-13215240, Chr1-Compound-_AT_11_ATAT_5*-20-85836842-85836861-85836642-85837061, Chr1-Di-_AT_6-12-74705986-74705997-74705786-74706197, Chr1-Di-_AT_7-14-216500876-216500889-216500676-216501089, Chr1-Di-_AT_9-18-204587174-204587191-204586974-204587391, Chr10-Compound-_AT_7tata_TG_7-32-79334052-79334083-79333852-79334283, Chr2-Compound-_ATATAT…
OG0000384		Chr1-Mono-_A_10-10-194400822-194400831-194400622-194401031, Chr10-Mono-_A_10-10-90236072-90236081-90235872-90236281, Chr10-Mono-_T_10-10-90260814-90260823-90260614-90261023, Chr2-Mono-_T_10-10-236603207-236603216-236603007-236603416, Chr4-Mono-_A_10-10-148150408-148150417-148150208-148150617, Chr4-Mono-_T_10-10-103467144-103467153-103466944-103467353, Chr4-Mono-_T_10-10-103470608-103470617-103470…
OG0000385		Chr1-Mono-_A_10-10-197094737-197094746-197094537-197094946, Chr1-Tetra-_TTTA_5-20-211487157-211487176-211486957-211487376, Chr10-Compound-_GG_6_G_12*-12-110266071-110266082-110265871-110266282, Chr2-Tetra-_TTTA_5-20-215202467-215202486-215202267-215202686, Chr3-Tetra-_AAAT_5-20-90095924-90095943-90095724-90096143, Chr3-Tetra-_TTTA_5-20-163099477-163099496-163099277-163099696, Chr4-Tetra-_AAAT_5-2…
OG0000386		Chr1-Di-_AT_6-12-230909202-230909213-230909002-230909413, Chr1-Di-_AT_6-12-230914401-230914412-230914201-230914612, Chr10-Di-_AT_6-12-110618089-110618100-110617889-110618300, Chr2-Di-_AT_6-12-214180801-214180812-214180601-214181012, Chr3-Di-_AT_8-16-68264364-68264379-68264164-68264579, Chr4-Compound-_AT_13_ATAT_6*-24-1546081-1546104-1545881-1546304, Chr4-Compound-_T_16_TT_8*_TTT_5*tataatatat_A_14…
OG0000387		Chr1-Compound-_CCC_7_CCCC_5*_CC_10*_C_21*tgg_C_11ttaattttaccctggccccggg_C_10-67-223478422-223478488-223478222-223478688, Chr10-Compound-_G_10cccggggccagggtaaaattaa_G_11cca_G_21_GG_10*_GGGG_5*_GGG_7*-67-128006960-128007026-128006760-128007226, Chr2-Compound-_C_21_CCC_7*_CC_10*_CCCC_5*ctgg_C_11ttaattttaccctggccccggg_C_10-67-8035774-8035840-8035574-8036040, Chr2-Compound-_C_21_CC_10*_CCC_7*_CCCC_5*c…
OG0000388		Chr1-Compound-_TATTAT_7_TAT_15*-45-44562965-44563009-44562765-44563209, Chr1-Compound-_TTA_22_TTATTA_11*-66-173366836-173366901-173366636-173367101, Chr10-Compound-_TTATTA_9_TTA_19*_TA_7*-69-132981290-132981358-132981090-132981558, Chr2-Compound-_AAT_6aa_AAT_5-35-150588156-150588190-150587956-150588390, Chr2-Compound-_TTA_22_TTATTA_11*-66-209746332-209746397-209746132-209746597, Chr3-Compound-_AA…
OG0000389		Chr1-Compound-_TATA_11_TATATA_7*_TA_22*-44-121664870-121664913-121664670-121665113, Chr1-Di-_TA_6-12-167021642-167021653-167021442-167021853, Chr10-Di-_TA_7-14-135707158-135707171-135706958-135707371, Chr2-Compound-_TATATA_5_TATA_8*_TA_16*-32-52442234-52442265-52442034-52442465, Chr2-Compound-_TATA_5_TA_10*-20-194287976-194287995-194287776-194288195, Chr3-Compound-_TA_10_TATA_5*-20-53299636-53299…
OG0000390		Chr1-Di-_CA_6-12-296559550-296559561-296559350-296559761, Chr1-Di-_CA_8-16-296551933-296551948-296551733-296552148, Chr10-Di-_AC_6-12-140084338-140084349-140084138-140084549, Chr10-Di-_CA_6-12-140125492-140125503-140125292-140125703, Chr2-Di-_TG_6-12-185208835-185208846-185208635-185209046, Chr2-Di-_TG_8-16-185201053-185201068-185200853-185201268, Chr3-Di-_TG_6-12-191205342-191205353-191205142-19…
OG0000391		Chr1-Mono-_C_10-10-195361732-195361741-195361532-195361941, Chr10-Mono-_C_11-11-140628793-140628803-140628593-140629003, Chr10-Mono-_G_11-11-149489369-149489379-149489169-149489579, Chr2-Compound-_G_12_GG_6*-12-19752409-19752420-19752209-19752620, Chr2-Mono-_C_10-10-178631841-178631850-178631641-178632050, Chr3-Mono-_C_10-10-126966913-126966922-126966713-126967122, Chr3-Mono-_G_10-10-135732631-13…
OG0000392	Chr3-ssr-231926466/1	Chr1-Compound-_ACT_5aaattatactaattactactacattattctagctatactaaactatactaatatctaagaagaccagtggcacctagccactggccctgcccct_GCC_5-124-213081447-213081570-213081247-213081770, Chr1-Tri-_GGC_5-15-162550744-162550758-162550544-162550958, Chr10-Compound-_GGC_5aggggcagggccagtggctaggtgccactggtcttcttagatattagtatagtttagtatagctagaataatgtagtagtaattagtataatt_TAG_5-123-144760589-144760711-144760389-144760911, Chr10-C…
OG0000393		Chr1-Compound-_GA_6gcgcagggcgggctagcgcgctcgcgcgagagcaggccggaaatgggccaaggggagggagtcgcgggcgcga_G_10-95-248804391-248804485-248804191-248804685, Chr1-Di-_TC_6-12-6595789-6595800-6595589-6596000, Chr1-Mono-_G_11-11-248812909-248812919-248812709-248813119, Chr3-Compound-_C_11tcgcgcccgcaactccctcccccggcccgctctcgcgcacgcgcgccagcccgccctgcg_CT_6-83-229264419-229264501-229264219-229264701, Chr3-Di-_CT_7-14-2…
OG0000394		Chr1-Di-_CT_6-12-60302433-60302444-60302233-60302644, Chr1-Di-_GA_6-12-46707290-46707301-46707090-46707501, Chr1-Mono-_G_10-10-9248256-9248265-9248056-9248465, Chr2-Di-_CT_6-12-7512576-7512587-7512376-7512787, Chr2-Di-_CT_7-14-7483188-7483201-7482988-7483401, Chr3-Di-_CT_6-12-190469018-190469029-190468818-190469229, Chr3-Di-_GA_6-12-169105962-169105973-169105762-169106173, Chr3-Mono-_T_10-10-1872…
OG0000395		Chr1-Compound-_CC_6_C_12*-12-55254795-55254806-55254595-55255006, Chr1-Compound-_GGGG_5_G_21*_GG_10*_GGG_7*ctgcggagcaatagaagaccgacgaacggcgcgccgtcgcccgctccggtagcggcaacgacgacgacttctgcccc_GG_6_G_13*-111-181740429-181740539-181740229-181740739, Chr1-Compound-_GGG_6_G_20*_GGGG_5*_GG_10*-20-185979544-185979563-185979344-185979763, Chr1-Compound-_GG_7_G_15*_GGG_5*cctgcggagcaacggaagaccgacgaacggcgcgtcgtca…
OG0000396		Chr1-Di-_CA_7-14-56299419-56299432-56299219-56299632, Chr1-Tri-_CCG_5-15-153353555-153353569-153353355-153353769, Chr1-Tri-_GCG_5-15-153844464-153844478-153844264-153844678, Chr2-Tri-_CCG_5-15-20654732-20654746-20654532-20654946, Chr2-Tri-_CCG_6-18-6731040-6731057-6730840-6731257, Chr3-Tri-_CCG_5-15-154962852-154962866-154962652-154963066, Chr3-Tri-_CCG_5-15-30608742-30608756-30608542-30608956, C…
OG0000397		Chr1-Di-_AG_6-12-85952112-85952123-85951912-85952323, Chr1-Di-_TC_6-12-59478141-59478152-59477941-59478352, Chr1-Di-_TC_6-12-90827417-90827428-90827217-90827628, Chr2-Di-_AG_6-12-91198418-91198429-91198218-91198629, Chr2-Di-_TC_6-12-57598136-57598147-57597936-57598347, Chr3-Di-_AG_6-12-140131404-140131415-140131204-140131615, Chr3-Di-_AG_6-12-27176017-27176028-27175817-27176228, Chr3-Di-_AG_6-12-…
OG0000398	Chr9-ssr-133018713/1	Chr1-Compound-_AC_8_AT_14_ATAT_7*-44-228882729-228882772-228882529-228882972, Chr1-Compound-_TA_6_TG_8-28-103095413-103095440-103095213-103095640, Chr1-Di-_TA_7-14-283350421-283350434-283350221-283350634, Chr1-Di-_TA_8-16-96506444-96506459-96506244-96506659, Chr2-Compound-_AC_9_ATAT_6_AT_12*-42-87862914-87862955-87862714-87863155, Chr2-Compound-_G_12_GG_6*-12-154557232-154557243-154557032-1545574…
OG0000399		Chr1-Compound-_CC_6_C_13*-13-167145841-167145853-167145641-167146053, Chr1-Mono-_C_10-10-111480220-111480229-111480020-111480429, Chr1-Mono-_G_10-10-224985574-224985583-224985374-224985783, Chr3-Compound-_CC_6_C_12*-12-165596015-165596026-165595815-165596226, Chr3-Compound-_GGC_5ttagggcaggggcgggtaggggcggcgcttgggagagagagggaaaatgagagggagagggaggggaattgaggggaaaaggggaggt_GG_8_G_16*_GGG_5*-118-17217014…
OG0000400		Chr1-Di-_AT_6-12-115057957-115057968-115057757-115058168, Chr1-Di-_AT_6-12-145466435-145466446-145466235-145466646, Chr1-Di-_AT_9-18-145451184-145451201-145450984-145451401, Chr1-Di-_TA_7-14-118546024-118546037-118545824-118546237, Chr2-Di-_TA_6-12-101521574-101521585-101521374-101521785, Chr2-Di-_TA_7-14-143722049-143722062-143721849-143722262, Chr3-Di-_AT_8-16-41837609-41837624-41837409-4183782…
OG0000401		Chr1-Mono-_T_10-10-145421032-145421041-145420832-145421241, Chr2-Mono-_A_10-10-161326381-161326390-161326181-161326590, Chr2-Mono-_T_10-10-62836614-62836623-62836414-62836823, Chr2-Tri-_ATG_5-15-210811825-210811839-210811625-210812039, Chr3-Di-_TA_8-16-55795817-55795832-55795617-55796032, Chr3-Mono-_T_10-10-204877047-204877056-204876847-204877256, Chr3-Tri-_ATG_5-15-144219755-144219769-144219555-…
OG0000402	Chr2-ssr-118259331/1	Chr1-Compound-_AT_8caattagttttctagacatgattaatattatccatcaaattagtccatat_TA_8-82-151792735-151792816-151792535-151793016, Chr1-Di-_AT_9-18-151788071-151788088-151787871-151788288, Chr2-Compound-_AT_11_ATAT_5*-20-120739370-120739389-120739170-120739589, Chr2-Compound-_AT_9aatatggactaatttgatggataatattaatcatgtctagaaaactaattg_AT_8-85-120752858-120752942-120752658-120753142, Chr2-Compound-_AT_9caattagttt…
OG0000403		Chr1-Mono-_G_11-11-171573784-171573794-171573584-171573994, Chr2-Compound-_G_12_GG_6*-12-40835065-40835076-40834865-40835276, Chr3-Compound-_CC_7_C_15*_CCC_5*-15-155361874-155361888-155361674-155362088, Chr3-Mono-_C_10-10-133567925-133567934-133567725-133568134, Chr4-Compound-_CC_6_C_13*-13-12851001-12851013-12850801-12851213, Chr4-Compound-_G_14_GG_7*-14-136196499-136196512-136196299-136196712, …
OG0000404		Chr1-Tri-_AAG_5-15-179534563-179534577-179534363-179534777, Chr1-Tri-_CTC_5-15-252071497-252071511-252071297-252071711, Chr3-Tri-_AAG_5-15-231001118-231001132-231000918-231001332, Chr3-Tri-_CTT_5-15-64513793-64513807-64513593-64514007, Chr4-Compound-_A_19_AA_9*_AAA_6*-18-195657914-195657931-195657714-195658131, Chr4-Tri-_CTT_5-15-155080089-155080103-155079889-155080303, Chr4-Tri-_GAA_5-15-1553200…
OG0000405		Chr1-Compound-_GG_6_G_12*-12-198526170-198526181-198525970-198526381, Chr2-Compound-_G_16_GG_8*_GGG_5*-15-63969056-63969070-63968856-63969270, Chr2-Mono-_G_11-11-210006406-210006416-210006206-210006616, Chr3-Compound-_C_12_CC_6*-12-192396473-192396484-192396273-192396684, Chr3-Compound-_C_15_CCC_5*_CC_7*-14-73468746-73468759-73468546-73468959, Chr3-Compound-_GGG_5_GG_7*_G_15*-15-125872301-1258723…
OG0000406		Chr2-Di-_CT_7-14-27186943-27186956-27186743-27187156, Chr2-Di-_CT_8-16-27198868-27198883-27198668-27199083, Chr6-Compound-_GAGAGA_5_GAGA_7*_GA_15*-30-10247500-10247529-10247300-10247729, Chr6-Compound-_GAGAGA_5_GA_16*_GAGA_8*-32-10259484-10259515-10259284-10259715, Chr6-Compound-_GAGA_5_GA_10*tggaggttcccgcgatc_TT_8_TTT_5*_T_17*cgcccaggtcgggtgctctt_G_12_GG_6*-86-14507131-14507216-14506931-14507416…
OG0000407		Chr1-Di-_CT_6-12-44025292-44025303-44025092-44025503, Chr1-Di-_CT_6-12-44045928-44045939-44045728-44046139, Chr10-Di-_CT_6-12-15850377-15850388-15850177-15850588, Chr10-Di-_CT_6-12-39659029-39659040-39658829-39659240, Chr2-Di-_AG_6-12-201685113-201685124-201684913-201685324, Chr2-Di-_CT_9-18-78840180-78840197-78839980-78840397, Chr3-Di-_GA_6-12-138707950-138707961-138707750-138708161, Chr4-Di-_CT…
OG0000408		Chr1-Compound-_CTG_6ttgaatcagctggttctgctgaatctgttgaacagttgcagtgagtccttgtagtaactgcatttgagcggcgatgaactgctccatgttgggattcagt_G_12_GG_6*-130-116102602-116102731-116102402-116102931, Chr1-Tri-_GGT_5-15-176398115-176398129-176397915-176398329, Chr10-Tri-_CAG_5-15-25363150-25363164-25362950-25363364, Chr10-Tri-_CTG_5-15-20214274-20214288-20214074-20214488, Chr10-Tri-_GGT_5-15-69725859-69725873-69725659-6…
OG0000409		Chr1-Tri-_ACT_5-15-94750520-94750534-94750320-94750734, Chr1-Tri-_CTA_5-15-78602216-78602230-78602016-78602430, Chr10-Tri-_CTA_5-15-32699294-32699308-32699094-32699508, Chr10-Tri-_TAC_6-18-22191917-22191934-22191717-22192134, Chr2-Tri-_CTA_6-18-83649810-83649827-83649610-83650027, Chr2-Tri-_TAG_6-18-110204623-110204640-110204423-110204840, Chr2-Tri-_TAG_7-21-101201335-101201355-101201135-10120155…
OG0000410		Chr1-Compound-_GG_6_G_12*-12-1635703-1635714-1635503-1635914, Chr1-Mono-_C_10-10-125289121-125289130-125288921-125289330, Chr1-Mono-_C_10-10-90629832-90629841-90629632-90630041, Chr1-Mono-_G_10-10-217817264-217817273-217817064-217817473, Chr1-Mono-_G_10-10-284708975-284708984-284708775-284709184, Chr10-Mono-_G_10-10-22431646-22431655-22431446-22431855, Chr2-Compound-_CC_6_C_12*-12-121133914-12113…
OG0000411		Chr1-Compound-_TA_9_TG_14_TGTG_7*-46-196864973-196865018-196864773-196865218, Chr10-Compound-_AC_10_ACAC_5*_ATAT_8_ATATAT_5*_AT_16*-52-79734727-79734778-79734527-79734978, Chr10-Compound-_ATAT_11_ATATAT_7*_AT_22*_GT_11_GTGT_5*-64-52810961-52811024-52810761-52811224, Chr10-Compound-_AT_22_ATAT_11*_ATATAT_7*at_GT_8-60-38773864-38773923-38773664-38774123, Chr2-Compound-_ATAT_11_ATATAT_7*_AT_22*-44-8…
OG0000412		Chr1-Mono-_T_10-10-148183694-148183703-148183494-148183903, Chr10-Mono-_A_10-10-41926289-41926298-41926089-41926498, Chr10-Mono-_T_10-10-42302575-42302584-42302375-42302784, Chr2-Compound-_A_12_AA_6*-12-201478682-201478693-201478482-201478893, Chr2-Compound-_A_12_AA_6*-12-70260786-70260797-70260586-70260997, Chr2-Compound-_GG_6_G_12*-12-90705350-90705361-90705150-90705561, Chr2-Mono-_A_10-10-2014…
OG0000413		Chr1-Di-_AT_6-12-93543910-93543921-93543710-93544121, Chr1-Di-_AT_7-14-100445377-100445390-100445177-100445590, Chr1-Di-_TA_6-12-100428668-100428679-100428468-100428879, Chr1-Di-_TA_7-14-192312761-192312774-192312561-192312974, Chr10-Di-_AT_7-14-46864600-46864613-46864400-46864813, Chr2-Di-_AT_6-12-121602104-121602115-121601904-121602315, Chr2-Di-_AT_6-12-71281345-71281356-71281145-71281556, Chr2…
OG0000414		Chr1-Compound-_T_10ctg_T_10-23-112008432-112008454-112008232-112008654, Chr1-Mono-_A_10-10-135090507-135090516-135090307-135090716, Chr10-Compound-_A_12_AA_6*c_A_10cctagtcaacgccgcttccttgtttttctccttcggttacgtc_A_10-76-50664985-50665060-50664785-50665260, Chr10-Compound-_A_12_AA_6*c_A_10cctagtcaacgccgcttccttgtttttctccttcggttacgtc_A_10-76-50691466-50691541-50691266-50691741, Chr10-Compound-_T_10gtttc…
OG0000415		Chr1-Di-_CT_7-14-169848809-169848822-169848609-169849022, Chr1-Di-_CT_7-14-169865365-169865378-169865165-169865578, Chr10-Di-_CT_6-12-52182255-52182266-52182055-52182466, Chr10-Di-_CT_6-12-67856460-67856471-67856260-67856671, Chr2-Di-_CT_6-12-64679751-64679762-64679551-64679962, Chr3-Di-_AG_6-12-77295200-77295211-77295000-77295411, Chr3-Di-_CT_6-12-177428209-177428220-177428009-177428420, Chr3-Di…
OG0000416	Chr1-ssr-147790449/1, Chr4-ssr-211359793/1	Chr1-Compound-_C_11ttccctattcccctttgtggccgcca_C_10tctctccctctccttctccccccaagtgattgcagca_C_10-94-147790449-147790542-147790249-147790742, Chr10-Compound-_C_13_CC_6*-12-62228278-62228289-62228078-62228489, Chr10-Mono-_C_10-10-62221828-62221837-62221628-62222037, Chr2-Mono-_G_10-10-217522605-217522614-217522405-217522814, Chr2-Mono-_G_10-10-217529401-217529410-217529201-217529610, Chr3-Compound-_C_1…
OG0000417		Chr1-Compound-_GG_6_G_12*-12-290077632-290077643-290077432-290077843, Chr10-Mono-_G_11-11-68682220-68682230-68682020-68682430, Chr2-Compound-_CC_6_C_12*-12-50543147-50543158-50542947-50543358, Chr2-Compound-_G_11tggctgggcctgccaaggcccaaga_G_10-46-191137237-191137282-191137037-191137482, Chr2-Mono-_C_10-10-50533981-50533990-50533781-50534190, Chr3-Compound-_GG_6_G_12*-12-129098571-129098582-1290983…
OG0000418		Chr1-Compound-_TATA_5_TA_10*-20-216774716-216774735-216774516-216774935, Chr1-Di-_AT_6-12-211390113-211390124-211389913-211390324, Chr1-Di-_CT_6-12-220709161-220709172-220708961-220709372, Chr1-Di-_TA_6-12-188733353-188733364-188733153-188733564, Chr1-Di-_TA_6-12-4124968-4124979-4124768-4125179, Chr1-Mono-_A_10-10-109410250-109410259-109410050-109410459, Chr1-Mono-_T_10-10-211389906-211389915-211…
OG0000419		Chr1-Compound-_ATAATA_5_ATA_11*-33-22898322-22898354-22898122-22898554, Chr1-Compound-_TTA_10_TTATTA_5*-30-22928341-22928370-22928141-22928570, Chr1-Tri-_TTA_7-21-252983097-252983117-252982897-252983317, Chr10-Tri-_TTA_5-15-70743415-70743429-70743215-70743629, Chr10-Tri-_TTA_5-15-70750060-70750074-70749860-70750274, Chr2-Tri-_TTA_8-24-219649531-219649554-219649331-219649754, Chr3-Tri-_TTA_5-15-16…
OG0000420		Chr1-Tri-_GAT_5-15-31638602-31638616-31638402-31638816, Chr1-Tri-_GAT_6-18-203996801-203996818-203996601-203997018, Chr1-Tri-_TCA_5-15-159151145-159151159-159150945-159151359, Chr10-Tri-_TCA_5-15-77566521-77566535-77566321-77566735, Chr2-Tri-_GAT_5-15-217033823-217033837-217033623-217034037, Chr2-Tri-_TGA_5-15-232623845-232623859-232623645-232624059, Chr3-Tri-_GAT_5-15-196750166-196750180-1967499…
OG0000421		Chr1-Mono-_C_10-10-291769766-291769775-291769566-291769975, Chr1-Mono-_G_10-10-51514469-51514478-51514269-51514678, Chr10-Mono-_C_10-10-98068646-98068655-98068446-98068855, Chr2-Compound-_G_14_GG_7*-14-213876779-213876792-213876579-213876992, Chr2-Mono-_C_10-10-66363768-66363777-66363568-66363977, Chr2-Mono-_G_11-11-51955190-51955200-51954990-51955400, Chr3-Compound-_G_12_GG_6*-12-22466703-224667…
OG0000422		Chr1-Compound-_GTA_5gtggtagtagtagtagtggtagtagtagtagtg_GTAGTA_7_GTA_15*gtggtagtg_GTGGTA_5ggggtagcggtagcggtagcggtagcggtaggagtagcggtaggagtagcggtagtagtc_GTA_6_TAG_5cggtagtagcggtagtagcggtagtagcggtagtagtagcggtagtagtagcggtagtagcggtggtagg_AGT_27_AGTAGT_13*agtaga_AGT_21_AGTAGT_10*agtagcg_GTA_7gcg_GTA_6gcagcg_GTA_6gtc_GTA_16_GTAGTA_8*-563-152376181-152376743-152375981-152376943, Chr1-Mono-_C_10-10-1415285-…
OG0000423	Chr1-ssr-63420112/1, Chr10-ssr-117213367/1, Chr10-ssr-144386053/1, Chr2-ssr-71398841/1, Chr3-ssr-50423680/1, Chr6-ssr-20249078/1, Chr7-ssr-45937820/1, Chr8-ssr-104573665/1	Chr1-Compound-_CC_9_C_19*_CCC_6*-18-63420112-63420129-63419912-63420329, Chr10-Di-_CG_6-12-144386053-144386064-144385853-144386264, Chr10-Di-_GC_6-12-117213367-117213378-117213167-117213578, Chr2-Compound-_C_13_CC_6*-12-71398841-71398852-71398641-71399052, Chr3-Compound-_CG_6cctct_CC_7_CCC_5*_C_15*-32-50423680-50423711-50423480-50423911, Chr6-Compound-_GGG_5_GG_7*_G_15*-15-20249078-20249092-20248…
OG0000424		Chr1-Compound-_CT_12_CTCT_6*-24-45520582-45520605-45520382-45520805, Chr1-Compound-_CT_14_CTCT_7*-28-173102251-173102278-173102051-173102478, Chr10-Compound-_CTCT_10_CTCTCT_6*_CT_20*-40-124050834-124050873-124050634-124051073, Chr2-Compound-_GAGA_11_GA_22*_GAGAGA_7*-42-134401252-134401293-134401052-134401493, Chr2-Mono-_C_10-10-210666905-210666914-210666705-210667114, Chr3-Compound-_C_10attgtacac…
OG0000425		Chr1-Di-_TA_7-14-21923136-21923149-21922936-21923349, Chr1-Di-_TA_8-16-60065243-60065258-60065043-60065458, Chr10-Di-_TA_7-14-132724654-132724667-132724454-132724867, Chr3-Di-_TA_9-18-6901588-6901605-6901388-6901805, Chr5-Di-_TA_6-12-82310402-82310413-82310202-82310613, Chr5-Di-_TA_6-12-82339190-82339201-82338990-82339401, Chr5-Di-_TA_7-14-19399396-19399409-19399196-19399609, Chr5-Di-_TA_7-14-888…
OG0000426		Chr1-Tri-_TAT_5-15-108560022-108560036-108559822-108560236, Chr1-Tri-_TAT_6-18-462346-462363-462146-462563, Chr2-Tri-_ATA_5-15-127047101-127047115-127046901-127047315, Chr2-Tri-_TAT_5-15-226134206-226134220-226134006-226134420, Chr3-Tri-_TAT_5-15-147350380-147350394-147350180-147350594, Chr3-Tri-_TAT_5-15-81244667-81244681-81244467-81244881, Chr4-Tri-_ATA_5-15-106314999-106315013-106314799-106315…
OG0000427		Chr1-Di-_TC_6-12-14620119-14620130-14619919-14620330, Chr1-Di-_TC_6-12-42278716-42278727-42278516-42278927, Chr1-Di-_TC_9-18-30431013-30431030-30430813-30431230, Chr2-Di-_AG_6-12-181714724-181714735-181714524-181714935, Chr3-Di-_AG_6-12-31429342-31429353-31429142-31429553, Chr3-Di-_TC_6-12-73015121-73015132-73014921-73015332, Chr3-Di-_TC_7-14-1159127-1159140-1158927-1159340, Chr4-Di-_AG_6-12-1826…
OG0000428		Chr1-Compound-_CC_6_C_13*-13-18099608-18099620-18099408-18099820, Chr1-Mono-_C_10-10-212808405-212808414-212808205-212808614, Chr1-Mono-_G_10-10-104312711-104312720-104312511-104312920, Chr4-Compound-_C_12_CC_6*-12-13605464-13605475-13605264-13605675, Chr4-Mono-_C_10-10-13601384-13601393-13601184-13601593, Chr5-Compound-_G_12_GG_6*-12-73196603-73196614-73196403-73196814, Chr5-Compound-_G_16_GGG_5…
OG0000429		Chr1-Mono-_G_10-10-20396846-20396855-20396646-20397055, Chr1-Mono-_G_10-10-287366621-287366630-287366421-287366830, Chr2-Mono-_G_11-11-157270181-157270191-157269981-157270391, Chr2-Mono-_G_11-11-45018599-45018609-45018399-45018809, Chr3-Compound-_CC_6_C_12*-12-170835524-170835535-170835324-170835735, Chr4-Mono-_C_11-11-184519320-184519330-184519120-184519530, Chr4-Mono-_C_11-11-236070908-23607091…
OG0000430		Chr1-Compound-_ATATAT_8_AT_25*_ATAT_12*-48-144221598-144221645-144221398-144221845, Chr1-Compound-_ATAT_12_ATATAT_8*_AT_24*-48-211736423-211736470-211736223-211736670, Chr1-Compound-_ATAT_13_AT_26*_ATATAT_8*-48-33345822-33345869-33345622-33346069, Chr1-Compound-_AT_33_ATATAT_11*_ATAT_16*-64-33351916-33351979-33351716-33352179, Chr2-Compound-_ATATAT_7_AT_23*_ATAT_11*-44-126204373-126204416-1262041…
OG0000431		Chr1-Compound-_GG_6_G_12*-12-283018844-283018855-283018644-283019055, Chr1-Mono-_C_11-11-220544276-220544286-220544076-220544486, Chr1-Mono-_G_10-10-59449022-59449031-59448822-59449231, Chr2-Compound-_CT_7gcccgtgggcccggcccgtcagccccgcttccctcgcgcccgcacccgctttct_TC_6-80-220863327-220863406-220863127-220863606, Chr2-Compound-_C_12_CC_6*-12-216167934-216167945-216167734-216168145, Chr2-Compound-_C_12_…
OG0000432		Chr1-Compound-_T_10aaagtcctttacttggtgaggcgggggg_AAA_5_A_15*_AA_7*-52-116898078-116898129-116897878-116898329, Chr1-Mono-_T_10-10-159259246-159259255-159259046-159259455, Chr1-Mono-_T_10-10-159283234-159283243-159283034-159283443, Chr2-Mono-_A_10-10-100691827-100691836-100691627-100692036, Chr2-Mono-_A_10-10-87894901-87894910-87894701-87895110, Chr2-Mono-_T_10-10-195016740-195016749-195016540-1950…
OG0000433		Chr1-Compound-_ATATAT_11_ATAT_17*_AT_35*-70-117603702-117603771-117603502-117603971, Chr1-Compound-_TATATA_6_TATA_9*_TA_18*-36-244286209-244286244-244286009-244286444, Chr1-Di-_AT_7-14-300056922-300056935-300056722-300057135, Chr2-Compound-_TATATA_5_TA_15*_TATA_7*-28-55304603-55304630-55304403-55304830, Chr3-Compound-_AT_8agtcgaaagttctaactatataggtgcttgtggttaatcgaaatgccagcaagggaattaacttgtgtcatgctg…
OG0000434		Chr1-Mono-_T_10-10-152456712-152456721-152456512-152456921, Chr1-Mono-_T_11-11-161185693-161185703-161185493-161185903, Chr2-Mono-_A_10-10-133959685-133959694-133959485-133959894, Chr3-Mono-_T_10-10-64544365-64544374-64544165-64544574, Chr4-Compound-_TT_7_T_14*c_TT_7_T_14*-29-229223422-229223450-229223222-229223650, Chr4-Mono-_A_10-10-220980543-220980552-220980343-220980752, Chr4-Mono-_A_10-10-46…
OG0000435		Chr1-Di-_GA_6-12-271964829-271964840-271964629-271965040, Chr1-Mono-_T_10-10-271964655-271964664-271964455-271964864, Chr2-Di-_GA_6-12-134525492-134525503-134525292-134525703, Chr2-Di-_TC_7-14-144222534-144222547-144222334-144222747, Chr3-Compound-_CTCT_5_CT_10*t_TC_12_TCTC_6*-45-12965987-12966031-12965787-12966231, Chr3-Di-_GA_6-12-52443903-52443914-52443703-52444114, Chr3-Di-_TC_6-12-109052601-…
OG0000436	Chr2-ssr-145583199/1, Chr2-ssr-26971091/1, Chr2-ssr-99449299/1, Chr5-ssr-144869561/1, Chr7-ssr-42349293/1, Chr8-ssr-81832808/1, Chr9-ssr-91811658/1, Chr9-ssr-97158157/1	Chr2-Compound-_CT_11_CTCT_5*-20-145583199-145583218-145582999-145583418, Chr2-Di-_CT_9-18-99449299-99449316-99449099-99449516, Chr2-Di-_GA_6-12-26971091-26971102-26970891-26971302, Chr5-Di-_CT_8-16-144869561-144869576-144869361-144869776, Chr7-Di-_CT_8-16-42349293-42349308-42349093-42349508, Chr8-Di-_CT_6-12-81832808-81832819-81832608-81833019, Chr9-Di-_GA_8-16-97158157-97158172-97157957-97158372…
OG0000437	Chr6-ssr-52362836/1	Chr1-Di-_TA_6-12-148581850-148581861-148581650-148582061, Chr10-Compound-_TA_6aaagattgcaacaaagattcaaaaaattgaactgaaagtttggaacagaatattagaacaca_AT_7-88-958386-958473-958186-958673, Chr10-Compound-_TA_6agattgcaacaaattaagattaaaaaaattgaacataaagtttggaacagaagattagaacaca_AT_7-90-68044309-68044398-68044109-68044598, Chr10-Compound-_TA_6ttgtgttctaatattctgttccaaactgtgtgttcaattttttgaatctttgttgcaatcttt_TA_6-87…
OG0000438		Chr1-Mono-_G_10-10-181947679-181947688-181947479-181947888, Chr1-Mono-_G_10-10-196576881-196576890-196576681-196577090, Chr10-Mono-_C_10-10-3212286-3212295-3212086-3212495, Chr10-Mono-_C_11-11-29161696-29161706-29161496-29161906, Chr4-Mono-_C_10-10-110029276-110029285-110029076-110029485, Chr4-Mono-_C_11-11-110013120-110013130-110012920-110013330, Chr4-Mono-_C_11-11-71862075-71862085-71861875-718…
OG0000439		Chr1-Tri-_CCA_6-18-75590979-75590996-75590779-75591196, Chr1-Tri-_GGT_7-21-157762004-157762024-157761804-157762224, Chr10-Tri-_CCA_6-18-51223496-51223513-51223296-51223713, Chr10-Tri-_GGT_8-24-7458631-7458654-7458431-7458854, Chr2-Tri-_GGT_6-18-112294113-112294130-112293913-112294330, Chr2-Tri-_GGT_6-18-233973837-233973854-233973637-233974054, Chr3-Tri-_CCA_5-15-125809793-125809807-125809593-1258…
OG0000440		Chr10-Compound-_AT_8tagaaattactaaa_AT_6-42-17069515-17069556-17069315-17069756, Chr10-Compound-_AT_8tagaaattacttaaaa_AT_6-44-17064852-17064895-17064652-17065095, Chr10-Compound-_TA_6tttttaagtaatttcta_AT_9-47-134866592-134866638-134866392-134866838, Chr10-Di-_AT_9-18-134839275-134839292-134839075-134839492, Chr2-Di-_AT_6-12-35590871-35590882-35590671-35591082, Chr2-Di-_AT_7-14-35586481-35586494-35…
OG0000441		Chr1-Tri-_AGA_5-15-13612306-13612320-13612106-13612520, Chr1-Tri-_TTC_5-15-53125152-53125166-53124952-53125366, Chr10-Tri-_GAA_5-15-118027888-118027902-118027688-118028102, Chr10-Tri-_TTC_5-15-20338624-20338638-20338424-20338838, Chr2-Mono-_G_10-10-114359462-114359471-114359262-114359671, Chr2-Tri-_AGA_5-15-25036766-25036780-25036566-25036980, Chr3-Tri-_AGA_5-15-191027507-191027521-191027307-1910…
OG0000442		Chr1-Di-_TA_6-12-115929715-115929726-115929515-115929926, Chr1-Di-_TA_6-12-115954751-115954762-115954551-115954962, Chr1-Di-_TA_6-12-164471187-164471198-164470987-164471398, Chr1-Di-_TA_7-14-164466369-164466382-164466169-164466582, Chr1-Tri-_AAT_5-15-115954492-115954506-115954292-115954706, Chr10-Di-_TA_6-12-38363246-38363257-38363046-38363457, Chr10-Di-_TA_6-12-38368121-38368132-38367921-3836833…
OG0000443		Chr10-Mono-_T_10-10-47351259-47351268-47351059-47351468, Chr10-Mono-_T_10-10-80124839-80124848-80124639-80125048, Chr2-Mono-_A_10-10-231759112-231759121-231758912-231759321, Chr3-Mono-_A_11-11-60395532-60395542-60395332-60395742, Chr3-Mono-_T_10-10-212850281-212850290-212850081-212850490, Chr3-Mono-_T_10-10-70457713-70457722-70457513-70457922, Chr6-Compound-_TT_6_T_12*-12-68563144-68563155-685629…
OG0000444		Chr1-Compound-_TTA_5tttatattctacctcaccatgtaattcaaaaagaattaaatgaatatcataattacctttttaaaactctttc_AT_12_ATAT_6*tcttttatataagctgaggtcaaatttaaat_TA_8-159-96432380-96432538-96432180-96432738, Chr1-Compound-_TTA_5tttatattctacctcaccatttatttcaaaaagaattaaatgattatcataattacctttttaaaactctttcc_TA_7ttcttttatataagctgaggtcaaatttaaat_TA_6-147-96426688-96426834-96426488-96427034, Chr1-Di-_AT_6-12-111083675-111083686…
OG0000445		Chr1-Di-_GA_6-12-269791459-269791470-269791259-269791670, Chr1-Di-_GA_7-14-269768212-269768225-269768012-269768425, Chr1-Di-_GA_8-16-269791781-269791796-269791581-269791996, Chr10-Di-_TC_7-14-62613726-62613739-62613526-62613939, Chr10-Di-_TC_7-14-62621544-62621557-62621344-62621757, Chr2-Di-_GA_6-12-52505613-52505624-52505413-52505824, Chr2-Di-_GA_8-16-52489005-52489020-52488805-52489220, Chr2-Di…
OG0000446		Chr10-Mono-_C_10-10-74140274-74140283-74140074-74140483, Chr10-Penta-_TTTTA_5-25-145591536-145591560-145591336-145591760, Chr2-Compound-_G_12_GG_6*-12-183540446-183540457-183540246-183540657, Chr2-Mono-_C_10-10-138791843-138791852-138791643-138792052, Chr3-Mono-_A_10-10-10219059-10219068-10218859-10219268, Chr3-Mono-_C_10-10-58314889-58314898-58314689-58315098, Chr3-Mono-_C_11-11-44519687-4451969…
OG0000447		Chr1-Tri-_ATA_7-21-149444091-149444111-149443891-149444311, Chr1-Tri-_ATA_7-21-149444686-149444706-149444486-149444906, Chr10-Tri-_TTA_5-15-85938654-85938668-85938454-85938868, Chr10-Tri-_TTA_5-15-85943161-85943175-85942961-85943375, Chr2-Mono-_A_10-10-144058569-144058578-144058369-144058778, Chr2-Tri-_AAT_5-15-34897036-34897050-34896836-34897250, Chr2-Tri-_AAT_8-24-34901681-34901704-34901481-349…
OG0000448		Chr1-Compound-_G_15_GG_7*_GGG_5*-15-7253020-7253034-7252820-7253234, Chr1-Mono-_G_11-11-104260419-104260429-104260219-104260629, Chr10-Compound-_GGG_5_GG_7*_G_15*-15-87373325-87373339-87373125-87373539, Chr2-Compound-_CCC_5_C_15*_CC_7*-14-201160026-201160039-201159826-201160239, Chr4-Mono-_C_10-10-184409826-184409835-184409626-184410035, Chr5-Compound-_C_16_CCC_5*_CC_8*-16-147127644-147127659-147…
OG0000449		Chr1-Compound-_CC_6_C_13*-13-265641073-265641085-265640873-265641285, Chr1-Compound-_G_17_GG_8*_GGG_5*-15-90052886-90052900-90052686-90053100, Chr10-Compound-_CC_10_C_21*_CCCC_5*_CCC_7*-21-149619358-149619378-149619158-149619578, Chr10-Compound-_C_12_CC_6*-12-125484640-125484651-125484440-125484851, Chr10-Mono-_C_11-11-142623220-142623230-142623020-142623430, Chr2-Compound-_GGGG_5_GG_10*_GGG_6*_G…
OG0000450		Chr1-Di-_CT_6-12-105258055-105258066-105257855-105258266, Chr1-Di-_CT_6-12-273493796-273493807-273493596-273494007, Chr1-Di-_CT_6-12-35553983-35553994-35553783-35554194, Chr1-Di-_GA_6-12-232541424-232541435-232541224-232541635, Chr1-Di-_GA_6-12-278141850-278141861-278141650-278142061, Chr10-Di-_CT_6-12-125590259-125590270-125590059-125590470, Chr3-Di-_CT_7-14-211579206-211579219-211579006-2115794…
OG0000451		Chr10-Compound-_CC_6_C_12*-12-140878432-140878443-140878232-140878643, Chr10-Mono-_C_10-10-140869572-140869581-140869372-140869781, Chr4-Compound-_GG_8_G_16*_GGG_5*-15-5066057-5066071-5065857-5066271, Chr4-Compound-_G_12_GG_6*-12-5048789-5048800-5048589-5049000, Chr4-Mono-_C_11-11-175674270-175674280-175674070-175674480, Chr5-Compound-_G_14_GG_7*-14-19964997-19965010-19964797-19965210, Chr5-Mono-…
OG0000452		Chr1-Mono-_A_10-10-152480909-152480918-152480709-152481118, Chr1-Mono-_A_10-10-238073520-238073529-238073320-238073729, Chr1-Mono-_A_11-11-93263425-93263435-93263225-93263635, Chr10-Mono-_A_10-10-142855174-142855183-142854974-142855383, Chr4-Compound-_ATAT_5_AT_10*-20-123080310-123080329-123080110-123080529, Chr4-Mono-_A_10-10-192346147-192346156-192345947-192346356, Chr4-Mono-_A_10-10-55875896-5…
OG0000453		Chr1-Di-_AT_8-16-2601216-2601231-2601016-2601431, Chr1-Di-_AT_9-18-2572409-2572426-2572209-2572626, Chr2-Di-_AT_7-14-71899560-71899573-71899360-71899773, Chr2-Di-_AT_8-16-174433606-174433621-174433406-174433821, Chr2-Di-_AT_8-16-8365372-8365387-8365172-8365587, Chr2-Di-_AT_9-18-8337340-8337357-8337140-8337557, Chr2-Di-_TA_7-14-71906373-71906386-71906173-71906586, Chr3-Di-_AT_6-12-46928517-4692852…
OG0000454		Chr1-Mono-_G_10-10-21853419-21853428-21853219-21853628, Chr1-Mono-_G_10-10-21861823-21861832-21861623-21862032, Chr3-Mono-_C_11-11-180377925-180377935-180377725-180378135, Chr4-Compound-_C_12_CC_6*-12-206516528-206516539-206516328-206516739, Chr5-Compound-_G_12_GG_6*-12-55841788-55841799-55841588-55841999, Chr6-Mono-_C_10-10-6858126-6858135-6857926-6858335, Chr6-Mono-_G_10-10-5733570-5733579-5733…
OG0000455		Chr1-Tri-_CGT_6-18-29578563-29578580-29578363-29578780, Chr3-Tri-_GAC_6-18-180052891-180052908-180052691-180053108, Chr7-Tri-_CGT_5-15-157157105-157157119-157156905-157157319, Chr7-Tri-_CGT_6-18-124272820-124272837-124272620-124273037, Chr7-Tri-_GAC_6-18-159058207-159058224-159058007-159058424, Chr8-Tri-_CGT_6-18-153521800-153521817-153521600-153522017, Chr8-Tri-_CGT_7-21-22263688-22263708-222634…
OG0000456		Chr1-Tri-_CGA_6-18-299736138-299736155-299735938-299736355, Chr1-Tri-_TCG_5-15-115638889-115638903-115638689-115639103, Chr1-Tri-_TCG_5-15-87218219-87218233-87218019-87218433, Chr1-Tri-_TCG_6-18-284932860-284932877-284932660-284933077, Chr3-Compound-_TCA_6_TCG_6-36-79223715-79223750-79223515-79223950, Chr3-Tri-_TCG_7-21-223782371-223782391-223782171-223782591, Chr3-Tri-_TCG_7-21-27542542-27542562…
OG0000457		Chr1-Compound-_GGG_5_GG_8*_G_17*-17-97685097-97685113-97684897-97685313, Chr1-Compound-_G_16_GGG_5*_GG_8*-16-97993069-97993084-97992869-97993284, Chr1-Mono-_G_11-11-212839272-212839282-212839072-212839482, Chr2-Compound-_G_13_GG_6*-12-61072544-61072555-61072344-61072755, Chr2-Mono-_C_10-10-175664225-175664234-175664025-175664434, Chr2-Mono-_G_11-11-17454459-17454469-17454259-17454669, Chr2-Mono-_…
OG0000458		Chr1-Compound-_G_13_GG_6*-12-292733731-292733742-292733531-292733942, Chr1-Mono-_G_10-10-245894107-245894116-245893907-245894316, Chr1-Mono-_G_11-11-121068646-121068656-121068446-121068856, Chr2-Compound-_G_12_GG_6*-12-188224808-188224819-188224608-188225019, Chr3-Compound-_G_12_GG_6*-12-116587062-116587073-116586862-116587273, Chr3-Compound-_G_12_GG_6*-12-54029689-54029700-54029489-54029900, Chr…
OG0000459		Chr1-Di-_AT_6-12-131734963-131734974-131734763-131735174, Chr1-Di-_AT_6-12-131739722-131739733-131739522-131739933, Chr2-Compound-_A_10ttagggggaacccccccccgttttcgggggggggaaaaaaaggggggcagggttttttcccccc_G_10aaaaagaaaagggggccccccctgggggggggtgaagagtgccaaaaagtgtgtccccccc_AA_7_A_14*gggaggacag_C_11-180-204036-204215-203836-204415, Chr4-Di-_TA_6-12-91658166-91658177-91657966-91658377, Chr4-Di-_TA_8-16-181…
OG0000460		Chr1-Tri-_TAA_5-15-131770947-131770961-131770747-131771161, Chr2-Tri-_TAT_5-15-8626422-8626436-8626222-8626636, Chr2-Tri-_TAT_5-15-8633408-8633422-8633208-8633622, Chr2-Tri-_TTA_5-15-143156553-143156567-143156353-143156767, Chr2-Tri-_TTA_5-15-143162987-143163001-143162787-143163201, Chr2-Tri-_TTA_5-15-74435473-74435487-74435273-74435687, Chr2-Tri-_TTA_5-15-74440154-74440168-74439954-74440368, Chr…
OG0000461		Chr1-Compound-_AT_14_ATAT_7*gtc_ATT_6-49-134396349-134396397-134396149-134396597, Chr2-Tri-_AAT_6-18-121238431-121238448-121238231-121238648, Chr2-Tri-_ATA_6-18-121243457-121243474-121243257-121243674, Chr3-Compound-_TA_12_TATA_6*-24-173331129-173331152-173330929-173331352, Chr3-Compound-_TA_8tttacatgtc_ATT_6-44-161407047-161407090-161406847-161407290, Chr3-Di-_TA_8-16-173335738-173335753-1733355…
OG0000462		Chr1-Mono-_A_10-10-180701010-180701019-180700810-180701219, Chr1-Mono-_A_10-10-211498319-211498328-211498119-211498528, Chr2-Mono-_A_10-10-173893085-173893094-173892885-173893294, Chr2-Mono-_A_10-10-232073243-232073252-232073043-232073452, Chr2-Mono-_A_10-10-64019239-64019248-64019039-64019448, Chr2-Mono-_A_11-11-140677204-140677214-140677004-140677414, Chr3-Mono-_T_10-10-158702075-158702084-1587…
OG0000463		Chr1-Di-_AT_9-18-190524252-190524269-190524052-190524469, Chr2-Di-_AT_9-18-119092873-119092890-119092673-119093090, Chr2-Di-_AT_9-18-119097588-119097605-119097388-119097805, Chr2-Tri-_AAT_5-15-88425429-88425443-88425229-88425643, Chr3-Compound-_TATA_5_TA_10*-20-166440927-166440946-166440727-166441146, Chr3-Di-_TA_8-16-209746900-209746915-209746700-209747115, Chr3-Di-_TA_9-18-166445665-166445682-1…
OG0000464		Chr2-Tri-_AAT_5-15-86318343-86318357-86318143-86318557, Chr2-Tri-_AAT_5-15-86324719-86324733-86324519-86324933, Chr4-Compound-_ATAT_5_AT_10*-20-106456686-106456705-106456486-106456905, Chr5-Compound-_ATAT_5_AT_10*-20-48742672-48742691-48742472-48742891, Chr5-Compound-_TA_13_TATA_6*-24-110432352-110432375-110432152-110432575, Chr5-Di-_AT_7-14-48732962-48732975-48732762-48733175, Chr5-Di-_TA_6-12-1…
OG0000465		Chr2-Compound-_A_10cccccc_G_11ttg_T_19_TTT_6*_TT_9*tgggggggg_A_11ga_G_10aaaaaaaat_A_11-100-91681935-91682034-91681735-91682234, Chr2-Compound-_A_11ctg_AA_6_A_12*-26-91681696-91681721-91681496-91681921, Chr3-Compound-_A_10cccccc_G_11ttg_TTT_6_TT_9*_T_19*gggggggg_A_11ga_G_10aaaaaaaat_A_11-100-40176344-40176443-40176144-40176643, Chr3-Compound-_A_11ctg_AA_6_A_12*-26-40176105-40176130-40175905-401763…
OG0000466		Chr2-Di-_CG_6-12-161243464-161243475-161243264-161243675, Chr2-Di-_CG_6-12-166849200-166849211-166849000-166849411, Chr2-Di-_CG_6-12-166855403-166855414-166855203-166855614, Chr3-Di-_CG_6-12-115509166-115509177-115508966-115509377, Chr3-Di-_CG_6-12-115647641-115647652-115647441-115647852, Chr3-Di-_CG_6-12-16385663-16385674-16385463-16385874, Chr3-Di-_CG_6-12-16393999-16394010-16393799-16394210, C…
OG0000467		Chr2-Di-_TA_7-14-200945414-200945427-200945214-200945627, Chr2-Di-_TA_7-14-200949794-200949807-200949594-200950007, Chr3-Di-_TA_6-12-73339299-73339310-73339099-73339510, Chr3-Di-_TA_8-16-16436125-16436140-16435925-16436340, Chr3-Di-_TA_8-16-73334601-73334616-73334401-73334816, Chr3-Di-_TA_9-18-16431489-16431506-16431289-16431706, Chr3-Mono-_T_10-10-16436004-16436013-16435804-16436213, Chr5-Tri-_T…
OG0000468		Chr10-Tetra-_TTAT_5-20-2111664-2111683-2111464-2111883, Chr2-Tetra-_ATAA_5-20-41953366-41953385-41953166-41953585, Chr2-Tetra-_TTAT_6-24-189372384-189372407-189372184-189372607, Chr3-Tetra-_AAAT_6-24-176050371-176050394-176050171-176050594, Chr4-Compound-_AATA_5attgagtgttttagggatttcttgatttccttctttcatacttaactaatggcattagtttatgcaaataga_AAAT_5-112-147083891-147084002-147083691-147084202, Chr4-Tetra-_…
OG0000469		Chr1-Compound-_GG_7_G_14*-14-288813921-288813934-288813721-288814134, Chr10-Compound-_GG_6_G_12*-12-2280863-2280874-2280663-2281074, Chr2-Compound-_GG_6_G_12*-12-155104875-155104886-155104675-155105086, Chr2-Mono-_C_11-11-182789520-182789530-182789320-182789730, Chr3-Compound-_CC_6_C_13*-13-28955185-28955197-28954985-28955397, Chr3-Mono-_C_10-10-88277480-88277489-88277280-88277689, Chr3-Mono-_C_1…
OG0000470		Chr1-Compound-_T_10a_T_10-21-64270282-64270302-64270082-64270502, Chr1-Mono-_C_10-10-62822526-62822535-62822326-62822735, Chr1-Mono-_G_10-10-174503084-174503093-174502884-174503293, Chr10-Mono-_G_11-11-2523103-2523113-2522903-2523313, Chr2-Mono-_T_10-10-182851163-182851172-182850963-182851372, Chr4-Mono-_A_10-10-227140642-227140651-227140442-227140851, Chr4-Mono-_T_10-10-138935076-138935085-13893…
OG0000471		Chr1-Compound-_ATAT_7_AT_14*-28-104734346-104734373-104734146-104734573, Chr10-Di-_AT_8-16-3914058-3914073-3913858-3914273, Chr10-Di-_AT_9-18-44755736-44755753-44755536-44755953, Chr2-Di-_AT_7-14-104603491-104603504-104603291-104603704, Chr2-Di-_AT_8-16-104603221-104603236-104603021-104603436, Chr3-Mono-_A_10-10-150640138-150640147-150639938-150640347, Chr4-Di-_AT_8-16-93286855-93286870-93286655-…
OG0000472		Chr1-Compound-_C_13_CC_6*-12-59169115-59169126-59168915-59169326, Chr1-Compound-_GG_8_G_17*_GGG_5*-15-289085565-289085579-289085365-289085779, Chr10-Compound-_GG_6_G_12*-12-4367927-4367938-4367727-4368138, Chr10-Compound-_G_14_GG_7*-14-4358332-4358345-4358132-4358545, Chr4-Compound-_CC_9_CCC_6*_C_18*-18-162501515-162501532-162501315-162501732, Chr4-Mono-_C_10-10-162509951-162509960-162509751-1625…
OG0000473		Chr1-Mono-_G_11-11-257250771-257250781-257250571-257250981, Chr10-Compound-_GG_7_G_14*-14-4894358-4894371-4894158-4894571, Chr10-Mono-_A_11-11-50112014-50112024-50111814-50112224, Chr2-Compound-_CC_7_C_15*_CCC_5*-15-159096365-159096379-159096165-159096579, Chr2-Compound-_C_12_CC_6*-12-142646832-142646843-142646632-142647043, Chr2-Compound-_C_13_CC_6*-12-142633469-142633480-142633269-142633680, Ch…
OG0000474		Chr1-Compound-_CC_6_C_13*aca_C_11agaggaagaggggcacccccccgcggagaaagctccccaccccctcccccgcgtttttttaaaaaaaaagggaggagaggaaagaagaagg_C_11tcct_C_17_CC_8*_CCC_5*-148-168747921-168748068-168747721-168748268, Chr1-Compound-_C_13_CC_6*caca_C_11-27-31333867-31333893-31333667-31334093, Chr1-Mono-_G_10-10-168747777-168747786-168747577-168747986, Chr1-Mono-_G_10-10-31333723-31333732-31333523-31333932, Chr10-Compo…
OG0000475		Chr1-Compound-_CC_7_CCC_5*_C_15*-15-272548842-272548856-272548642-272549056, Chr1-Compound-_CC_9_C_18*_CCC_6*-18-74598116-74598133-74597916-74598333, Chr10-Mono-_G_11-11-7516675-7516685-7516475-7516885, Chr2-Compound-_C_13_CC_6*-12-15418055-15418066-15417855-15418266, Chr3-Compound-_C_20_CC_10*_CCC_6*_CCCC_5*-20-42059914-42059933-42059714-42060133, Chr3-Compound-_GG_8_G_16*_GGG_5*-15-225374313-22…
OG0000476		Chr10-Tetra-_AAAT_5-20-17463061-17463080-17462861-17463280, Chr3-Di-_TC_6-12-192063451-192063462-192063251-192063662, Chr4-Di-_AT_7-14-30323684-30323697-30323484-30323897, Chr5-Tetra-_TATT_6-24-109737975-109737998-109737775-109738198, Chr5-Tetra-_TATT_6-24-109775967-109775990-109775767-109776190, Chr7-Compound-_AT_11_ATAT_5*-20-74158653-74158672-74158453-74158872, Chr7-Compound-_AT_13_ATAT_6*-24-…
OG0000477		Chr10-Penta-_TATAA_5-25-19615999-19616023-19615799-19616223, Chr2-Penta-_ATATT_6-30-203334710-203334739-203334510-203334939, Chr2-Penta-_TAATA_44-220-152005353-152005572-152005153-152005772, Chr3-Mono-_T_10-10-108280231-108280240-108280031-108280440, Chr3-Penta-_TATAA_40-200-85364366-85364565-85364166-85364765, Chr4-Penta-_TATAA_5-25-75198667-75198691-75198467-75198891, Chr5-Penta-_TATAA_6-30-130…
OG0000478		Chr1-Di-_AT_6-12-92999135-92999146-92998935-92999346, Chr1-Di-_TA_6-12-92937643-92937654-92937443-92937854, Chr10-Compound-_CC_6_C_12*-12-84897114-84897125-84896914-84897325, Chr10-Di-_AT_6-12-30301302-30301313-30301102-30301513, Chr10-Di-_TA_6-12-51149583-51149594-51149383-51149794, Chr10-Di-_TA_6-12-51299864-51299875-51299664-51300075, Chr2-Di-_AT_6-12-185566172-185566183-185565972-185566383, C…
OG0000479		Chr10-Compound-_A_17_AAA_5*_AA_8*-16-126481304-126481319-126481104-126481519, Chr10-Mono-_T_10-10-34556493-34556502-34556293-34556702, Chr2-Mono-_A_10-10-41539174-41539183-41538974-41539383, Chr2-Mono-_C_10-10-179969306-179969315-179969106-179969515, Chr2-Mono-_G_11-11-41542724-41542734-41542524-41542934, Chr3-Compound-_GG_7_G_14*-14-34157512-34157525-34157312-34157725, Chr3-Mono-_T_10-10-1346403…
OG0000480		Chr1-Compound-_GG_6_G_12*-12-225450524-225450535-225450324-225450735, Chr10-Mono-_C_11-11-34594138-34594148-34593938-34594348, Chr2-Mono-_C_11-11-77539156-77539166-77538956-77539366, Chr2-Mono-_G_10-10-161175619-161175628-161175419-161175828, Chr2-Mono-_G_11-11-161233553-161233563-161233353-161233763, Chr3-Compound-_CC_6_C_13*-13-102586139-102586151-102585939-102586351, Chr4-Compound-_G_13_GG_6*-…
OG0000481	Chr10-ssr-35472369/1, Chr10-ssr-48620597/1, Chr2-ssr-66752987/1, Chr3-ssr-76189601/1, Chr8-ssr-55435416/1	Chr10-Compound-_AT_34_ATATAT_11*_ATAT_17*-68-35472369-35472436-35472169-35472636, Chr10-Compound-_CCA_5gctccaccaagctacataaac_ATAT_12_AT_24*_ATATAT_8*-84-48620597-48620680-48620397-48620880, Chr2-Compound-_CCA_5actccaccaagctacataaac_AT_7t_TA_8aac_AT_8-86-68739711-68739796-68739511-68739996, Chr2-Compound-_CCA_5gcagctccaccaagctacataaac_ATATAT_10_AT_30*_ATAT_15*-99-66752987-66753085-66752787-6675328…
OG0000482		Chr1-Compound-_TT_6_T_12*-12-154462973-154462984-154462773-154463184, Chr1-Mono-_A_10-10-103191337-103191346-103191137-103191546, Chr10-Mono-_T_10-10-39692892-39692901-39692692-39693101, Chr10-Tri-_TCA_5-15-127464165-127464179-127463965-127464379, Chr3-Mono-_T_11-11-93253073-93253083-93252873-93253283, Chr3-Tri-_TGA_5-15-179853677-179853691-179853477-179853891, Chr3-Tri-_TGA_5-15-218282977-218282…
OG0000483		Chr10-Compound-_CT_7ccctgtggtgccctagggtttggagtcgagatcgccggagtttaaatccccggaggtgagttttttccctccccttcccttt_TC_6-108-41034531-41034638-41034331-41034838, Chr10-Di-_GA_6-12-70711127-70711138-70710927-70711338, Chr2-Di-_GA_6-12-138804861-138804872-138804661-138805072, Chr2-Di-_GA_7-14-50748300-50748313-50748100-50748513, Chr3-Di-_GA_6-12-147685200-147685211-147685000-147685411, Chr4-Compound-_GA_6aaaggg…
OG0000484		Chr1-Tri-_GAA_5-15-1301000-1301014-1300800-1301214, Chr1-Tri-_GAA_5-15-153188997-153189011-153188797-153189211, Chr10-Tri-_GAA_5-15-46311920-46311934-46311720-46312134, Chr2-Tri-_TTC_5-15-116743158-116743172-116742958-116743372, Chr3-Tri-_TTC_5-15-94508659-94508673-94508459-94508873, Chr5-Tri-_GAA_5-15-52434674-52434688-52434474-52434888, Chr5-Tri-_TTC_5-15-41311988-41312002-41311788-41312202, Ch…
OG0000485		Chr1-Di-_TA_6-12-175657442-175657453-175657242-175657653, Chr10-Di-_TA_6-12-49473683-49473694-49473483-49473894, Chr2-Di-_TA_7-14-85581328-85581341-85581128-85581541, Chr3-Di-_TA_7-14-102336265-102336278-102336065-102336478, Chr3-Di-_TA_9-18-77657921-77657938-77657721-77658138, Chr4-Compound-_TATA_5_TA_10*-20-40184004-40184023-40183804-40184223, Chr4-Di-_TA_6-12-78106432-78106443-78106232-7810664…
OG0000486		Chr1-Di-_GT_7-14-243892180-243892193-243891980-243892393, Chr10-Di-_AC_6-12-60208591-60208602-60208391-60208802, Chr2-Di-_GT_6-12-137324748-137324759-137324548-137324959, Chr2-Di-_GT_6-12-146771096-146771107-146770896-146771307, Chr4-Di-_AC_6-12-70175664-70175675-70175464-70175875, Chr4-Di-_AC_6-12-93631365-93631376-93631165-93631576, Chr4-Di-_AC_7-14-53866330-53866343-53866130-53866543, Chr5-Com…
OG0000487		Chr1-Compound-_T_14_TT_7*-14-1738706-1738719-1738506-1738919, Chr1-Mono-_A_10-10-286149157-286149166-286148957-286149366, Chr10-Mono-_A_10-10-88694104-88694113-88693904-88694313, Chr10-Mono-_C_10-10-63583025-63583034-63582825-63583234, Chr2-Compound-_T_17_TT_8*_TTT_5*ttaatc_TTT_5_T_16*_TT_8*gtttttgattttggtttggttttgtttattttcttttatttaaatttg_T_11-96-201027061-201027156-201026861-201027356, Chr2-Mono…
OG0000488		Chr1-Compound-_GG_6_G_12*-12-164244798-164244809-164244598-164245009, Chr1-Mono-_C_11-11-118577304-118577314-118577104-118577514, Chr10-Compound-_CC_6_C_12*-12-92083813-92083824-92083613-92084024, Chr10-Compound-_GG_6_G_13*-13-69916394-69916406-69916194-69916606, Chr10-Mono-_C_10-10-92094144-92094153-92093944-92094353, Chr2-Mono-_C_11-11-184624322-184624332-184624122-184624532, Chr2-Mono-_G_10-10…
OG0000489	Chr10-ssr-71593645/1, Chr2-ssr-142974312/1, Chr3-ssr-94917517/1, Chr5-ssr-129516162/1, Chr7-ssr-129416805/1, Chr7-ssr-76427683/1, Chr9-ssr-101342981/1	Chr10-Compound-_TTATTA_8_TTA_16*-48-71593645-71593692-71593445-71593892, Chr2-Compound-_AATAAT_5_AAT_10*-30-142974312-142974341-142974112-142974541, Chr3-Compound-_TTA_13_TTATTA_6*-36-94917517-94917552-94917317-94917752, Chr5-Tri-_TTA_6-18-129516162-129516179-129515962-129516379, Chr7-Tri-_TTA_5-15-129416805-129416819-129416605-129417019, Chr7-Tri-_TTA_5-15-76427683-76427697-76427483-76427897, Ch…
OG0000490		Chr1-Mono-_A_10-10-225119318-225119327-225119118-225119527, Chr1-Mono-_T_10-10-30831447-30831456-30831247-30831656, Chr10-Compound-_T_12_TT_6*-12-140197298-140197309-140197098-140197509, Chr10-Mono-_T_10-10-76483397-76483406-76483197-76483606, Chr2-Mono-_T_10-10-202256754-202256763-202256554-202256963, Chr3-Compound-_TT_6_T_12*-12-155081294-155081305-155081094-155081505, Chr3-Compound-_TT_6_T_12*…
OG0000491		Chr10-Compound-_TT_6_T_12*-12-79101380-79101391-79101180-79101591, Chr2-Compound-_A_11ggaaaaaaggttatcgcccgaaatgttggggagtaaagaaaagg_A_10-65-190311477-190311541-190311277-190311741, Chr2-Mono-_A_10-10-205011270-205011279-205011070-205011479, Chr2-Mono-_A_10-10-27720316-27720325-27720116-27720525, Chr2-Mono-_A_11-11-71774741-71774751-71774541-71774951, Chr2-Mono-_T_10-10-139332450-139332459-13933225…
OG0000492		Chr1-Compound-_G_12_GG_6*-12-85097225-85097236-85097025-85097436, Chr1-Mono-_C_10-10-233616203-233616212-233616003-233616412, Chr10-Mono-_C_10-10-121827735-121827744-121827535-121827944, Chr10-Mono-_C_10-10-81317731-81317740-81317531-81317940, Chr2-Mono-_C_10-10-152816048-152816057-152815848-152816257, Chr2-Mono-_C_10-10-198212947-198212956-198212747-198213156, Chr2-Mono-_C_11-11-152659088-152659…
OG0000493		Chr1-Compound-_A_13_AA_6*-12-242232427-242232438-242232227-242232638, Chr1-Mono-_G_10-10-132185284-132185293-132185084-132185493, Chr1-Mono-_G_11-11-110340448-110340458-110340248-110340658, Chr10-Compound-_G_12_GG_6*-12-85359667-85359678-85359467-85359878, Chr10-Mono-_C_10-10-85161318-85161327-85161118-85161527, Chr10-Mono-_G_11-11-120982584-120982594-120982384-120982794, Chr10-Mono-_T_10-10-1041…
OG0000494		Chr1-Mono-_C_10-10-96632823-96632832-96632623-96633032, Chr10-Compound-_G_12_GG_6*-12-86797882-86797893-86797682-86798093, Chr10-Mono-_G_10-10-86787104-86787113-86786904-86787313, Chr2-Mono-_G_10-10-176825504-176825513-176825304-176825713, Chr4-Mono-_C_11-11-134569963-134569973-134569763-134570173, Chr4-Mono-_C_11-11-229620790-229620800-229620590-229621000, Chr7-Mono-_G_10-10-127476236-127476245-…
OG0000495		Chr1-Compound-_GG_6_G_13*-13-60198622-60198634-60198422-60198834, Chr1-Compound-_G_13_GG_6*-12-55793685-55793696-55793485-55793896, Chr1-Compound-_G_13_GG_6*-12-60292335-60292346-60292135-60292546, Chr1-Mono-_G_11-11-223362739-223362749-223362539-223362949, Chr1-Mono-_G_11-11-25268332-25268342-25268132-25268542, Chr10-Mono-_G_11-11-115502696-115502706-115502496-115502906, Chr3-Mono-_C_11-11-23206…
OG0000496		Chr1-Di-_GA_8-16-235798251-235798266-235798051-235798466, Chr1-Di-_TC_7-14-184134473-184134486-184134273-184134686, Chr1-Di-_TC_7-14-215416929-215416942-215416729-215417142, Chr1-Di-_TC_8-16-123827120-123827135-123826920-123827335, Chr10-Di-_TC_7-14-116113457-116113470-116113257-116113670, Chr2-Compound-_GGC_5tcgggcgagcaggggagggcggcggcggcggttagggcaggggttagggtgagggagg_GA_10_GAGA_5*-93-185638225-18…
OG0000497		Chr1-Di-_AG_7-14-71276346-71276359-71276146-71276559, Chr10-Compound-_GG_6_G_13*-13-124642096-124642108-124641896-124642308, Chr10-Mono-_G_10-10-134199372-134199381-134199172-134199581, Chr2-Mono-_C_11-11-18010897-18010907-18010697-18011107, Chr2-Mono-_G_11-11-139211794-139211804-139211594-139212004, Chr3-Compound-_G_15_GG_7*_GGG_5*-15-181847682-181847696-181847482-181847896, Chr3-Mono-_G_10-10-2…
OG0000498		Chr1-Compound-_AATAAT_5_AAT_11*-33-153994051-153994083-153993851-153994283, Chr1-Mono-_T_10-10-206660749-206660758-206660549-206660958, Chr1-Tetra-_AATA_6-24-221634253-221634276-221634053-221634476, Chr1-Tetra-_ATTT_5-20-176985491-176985510-176985291-176985710, Chr10-Compound-_TTA_17_TTATTA_8*-48-136418358-136418405-136418158-136418605, Chr2-Tri-_TTA_5-15-9408135-9408149-9407935-9408349, Chr5-Com…
OG0000499		Chr1-Di-_AG_6-12-162290799-162290810-162290599-162291010, Chr1-Di-_AG_7-14-87404399-87404412-87404199-87404612, Chr1-Di-_CT_6-12-211413018-211413029-211412818-211413229, Chr1-Di-_CT_8-16-7838695-7838710-7838495-7838910, Chr1-Mono-_T_10-10-263509712-263509721-263509512-263509921, Chr10-Di-_CT_6-12-141223947-141223958-141223747-141224158, Chr2-Mono-_A_10-10-127641052-127641061-127640852-127641261, …
OG0000500		Chr1-Tri-_AAG_5-15-22320368-22320382-22320168-22320582, Chr1-Tri-_AAG_5-15-291755759-291755773-291755559-291755973, Chr1-Tri-_TCT_5-15-118759883-118759897-118759683-118760097, Chr1-Tri-_TTC_6-18-241147458-241147475-241147258-241147675, Chr2-Tri-_AAG_5-15-36178545-36178559-36178345-36178759, Chr2-Tri-_TCT_5-15-24673483-24673497-24673283-24673697, Chr2-Tri-_TCT_5-15-36104794-36104808-36104594-36105…
OG0000501		Chr1-Di-_GA_6-12-27165399-27165410-27165199-27165610, Chr2-Di-_AG_6-12-27214495-27214506-27214295-27214706, Chr2-Di-_GA_7-14-211124476-211124489-211124276-211124689, Chr2-Di-_TC_7-14-34227682-34227695-34227482-34227895, Chr3-Di-_AG_6-12-188855474-188855485-188855274-188855685, Chr3-Di-_CT_7-14-55076462-55076475-55076262-55076675, Chr3-Di-_GA_6-12-25585935-25585946-25585735-25586146, Chr3-Di-_TC_6…
OG0000502		Chr1-Compound-_CC_6_C_13*-13-35965544-35965556-35965344-35965756, Chr1-Mono-_G_11-11-242154150-242154160-242153950-242154360, Chr3-Mono-_G_10-10-81341485-81341494-81341285-81341694, Chr4-Compound-_CC_7_CCC_5*_C_15*-15-196531137-196531151-196530937-196531351, Chr4-Mono-_C_10-10-5676163-5676172-5675963-5676372, Chr5-Mono-_C_11-11-36521733-36521743-36521533-36521943, Chr5-Mono-_G_11-11-134480111-134…
OG0000503		Chr1-Compound-_C_16_CC_8*_CCC_5*-15-41522635-41522649-41522435-41522849, Chr1-Compound-_G_12_GG_6*-12-172887714-172887725-172887514-172887925, Chr1-Di-_CT_6-12-269048326-269048337-269048126-269048537, Chr1-Tri-_ATA_5-15-263080159-263080173-263079959-263080373, Chr3-Mono-_A_10-10-89457213-89457222-89457013-89457422, Chr4-Compound-_CC_7_C_14*-14-33403648-33403661-33403448-33403861, Chr5-Compound-_C…
OG0000504		Chr1-Compound-_AA_7_AAA_5*_A_15*-15-75609370-75609384-75609170-75609584, Chr1-Mono-_A_11-11-42935769-42935779-42935569-42935979, Chr1-Mono-_T_10-10-139006797-139006806-139006597-139007006, Chr1-Tri-_AGA_5-15-97711629-97711643-97711429-97711843, Chr1-Tri-_AGA_5-15-98553791-98553805-98553591-98554005, Chr1-Tri-_TTC_5-15-135806930-135806944-135806730-135807144, Chr3-Tri-_AGA_5-15-119346714-119346728…
OG0000505		Chr1-Di-_TA_6-12-163637288-163637299-163637088-163637499, Chr1-Di-_TA_6-12-76521698-76521709-76521498-76521909, Chr1-Di-_TA_7-14-168420861-168420874-168420661-168421074, Chr1-Di-_TA_8-16-158020608-158020623-158020408-158020823, Chr1-Di-_TA_8-16-76565369-76565384-76565169-76565584, Chr1-Di-_TA_9-18-170484386-170484403-170484186-170484603, Chr2-Di-_AT_6-12-13372706-13372717-13372506-13372917, Chr2-…
OG0000506		Chr1-Compound-_CG_8_GAGA_5*_AG_10*cctgttcgttagctcgttcccccacgcga_C_13_CC_6*-77-238960543-238960619-238960343-238960819, Chr1-Compound-_G_11tcgcgtgggggaacgagctaacgaacaggctca_CT_7-58-94726949-94727006-94726749-94727206, Chr2-Compound-_GAGA_5_GA_11*gtctgttcgttagctcgttcccccgcgcga_CC_6_C_13*-65-181953798-181953862-181953598-181954062, Chr2-Compound-_GA_6gtgagtgagagagagtgagcctgttcgtttgctcgttctccccacgcga…
OG0000507		Chr1-Compound-_ATAT_5_AT_10*-20-134123674-134123693-134123474-134123893, Chr1-Di-_AT_7-14-134131523-134131536-134131323-134131736, Chr2-Di-_AT_6-12-43030631-43030642-43030431-43030842, Chr2-Di-_AT_7-14-43041081-43041094-43040881-43041294, Chr3-Di-_AT_8-16-64967374-64967389-64967174-64967589, Chr3-Di-_AT_9-18-92242692-92242709-92242492-92242909, Chr3-Di-_TA_9-18-91913713-91913730-91913513-91913930…
OG0000508		Chr1-Mono-_A_11-11-138123267-138123277-138123067-138123477, Chr2-Compound-_AG_15_AGAGAG_5*_AGAG_7*-28-232129537-232129564-232129337-232129764, Chr3-Di-_AG_6-12-182014995-182015006-182014795-182015206, Chr3-Mono-_A_10-10-136474929-136474938-136474729-136475138, Chr4-Di-_AG_7-14-217818358-217818371-217818158-217818571, Chr4-Di-_AG_7-14-68311039-68311052-68310839-68311252, Chr4-Mono-_A_10-10-1163039…
OG0000509		Chr1-Compound-_AATAAT_6_AAT_12*_AT_6*-46-139229290-139229335-139229090-139229535, Chr1-Compound-_AAT_19_AATAAT_9*-54-139224452-139224505-139224252-139224705, Chr2-Compound-_TA_6_ATT_8-36-230854156-230854191-230853956-230854391, Chr4-Compound-_TATA_6_TA_12*-24-36294882-36294905-36294682-36295105, Chr4-Compound-_TATA_9_TA_19*_TATATA_6*-36-174736256-174736291-174736056-174736491, Chr4-Compound-_TAT_…
OG0000510		Chr1-Mono-_A_10-10-254770639-254770648-254770439-254770848, Chr1-Mono-_C_11-11-139547103-139547113-139546903-139547313, Chr1-Mono-_T_10-10-206275751-206275760-206275551-206275960, Chr2-Mono-_A_11-11-227895546-227895556-227895346-227895756, Chr5-Compound-_ATAT_8_AT_16*_ATATAT_5*-30-103862924-103862953-103862724-103863153, Chr5-Di-_TC_7-14-15609294-15609307-15609094-15609507, Chr5-Mono-_A_10-10-237…
OG0000511		Chr1-Di-_CT_6-12-142142181-142142192-142141981-142142392, Chr1-Di-_GA_6-12-285428476-285428487-285428276-285428687, Chr2-Di-_GA_6-12-100349700-100349711-100349500-100349911, Chr2-Di-_GA_6-12-180280868-180280879-180280668-180281079, Chr2-Di-_GA_6-12-183376111-183376122-183375911-183376322, Chr2-Di-_TC_6-12-114753012-114753023-114752812-114753223, Chr4-Di-_GA_6-12-183850298-183850309-183850098-1838…
OG0000512		Chr1-Di-_GC_6-12-176736592-176736603-176736392-176736803, Chr2-Di-_CG_6-12-158131721-158131732-158131521-158131932, Chr2-Mono-_A_10-10-37803449-37803458-37803249-37803658, Chr3-Di-_CT_7-14-141749010-141749023-141748810-141749223, Chr3-Di-_GC_6-12-141976091-141976102-141975891-141976302, Chr4-Di-_GC_6-12-241189598-241189609-241189398-241189809, Chr5-Di-_GC_7-14-66639192-66639205-66638992-66639405,…
OG0000513		Chr1-Tri-_CGG_5-15-185166628-185166642-185166428-185166842, Chr2-Tri-_CGC_5-15-205788862-205788876-205788662-205789076, Chr2-Tri-_CGC_5-15-210752004-210752018-210751804-210752218, Chr3-Tri-_CGG_5-15-119059442-119059456-119059242-119059656, Chr3-Tri-_CGG_5-15-15841132-15841146-15840932-15841346, Chr4-Tri-_CGG_5-15-166022568-166022582-166022368-166022782, Chr4-Tri-_CGG_5-15-80937513-80937527-809373…
OG0000514		Chr1-Di-_AG_7-14-259553452-259553465-259553252-259553665, Chr1-Di-_TC_8-16-218370535-218370550-218370335-218370750, Chr2-Di-_AG_6-12-132726986-132726997-132726786-132727197, Chr3-Di-_TC_6-12-179778946-179778957-179778746-179779157, Chr3-Di-_TC_6-12-208863047-208863058-208862847-208863258, Chr3-Di-_TC_6-12-96414366-96414377-96414166-96414577, Chr4-Di-_AG_7-14-145481750-145481763-145481550-14548196…
OG0000515		Chr1-Tri-_GGT_5-15-300507651-300507665-300507451-300507865, Chr2-Mono-_C_10-10-47373743-47373752-47373543-47373952, Chr2-Tri-_CCA_5-15-205032950-205032964-205032750-205033164, Chr3-Tri-_GGT_5-15-150440282-150440296-150440082-150440496, Chr4-Mono-_G_10-10-109772265-109772274-109772065-109772474, Chr4-Mono-_G_11-11-23145490-23145500-23145290-23145700, Chr5-Mono-_C_10-10-104217701-104217710-10421750…
OG0000516		Chr2-Mono-_C_10-10-144932319-144932328-144932119-144932528, Chr2-Mono-_G_11-11-224432696-224432706-224432496-224432906, Chr3-Compound-_CC_6_C_13*-13-51891766-51891778-51891566-51891978, Chr3-Mono-_C_10-10-172046529-172046538-172046329-172046738, Chr4-Compound-_CC_6_C_12*-12-164073321-164073332-164073121-164073532, Chr4-Compound-_GG_6_G_12*-12-177186025-177186036-177185825-177186236, Chr4-Mono-_G_…
OG0000517		Chr3-Di-_AC_7-14-116467942-116467955-116467742-116468155, Chr5-Di-_AC_6-12-196978318-196978329-196978118-196978529, Chr5-Di-_TG_6-12-56086259-56086270-56086059-56086470, Chr6-Di-_CA_6-12-18582019-18582030-18581819-18582230, Chr6-Di-_CA_6-12-18615396-18615407-18615196-18615607, Chr6-Di-_TG_6-12-69940877-69940888-69940677-69941088, Chr6-Di-_TG_6-12-69949291-69949302-69949091-69949502, Chr7-Di-_AC_6…
OG0000518	Chr3-ssr-140799920/1, Chr3-ssr-140863729/1, Chr4-ssr-171207885/1, Chr5-ssr-129690935/1, Chr5-ssr-16295894/1, Chr6-ssr-117286965/1, Chr7-ssr-52371482/1	Chr3-Tri-_CTT_5-15-140799920-140799934-140799720-140800134, Chr3-Tri-_CTT_5-15-140863729-140863743-140863529-140863943, Chr4-Tri-_AAG_5-15-171207885-171207899-171207685-171208099, Chr5-Tri-_AAG_5-15-129690935-129690949-129690735-129691149, Chr5-Tri-_CTT_6-18-16295894-16295911-16295694-16296111, Chr6-Tri-_CTT_5-15-117286965-117286979-117286765-117287179, Chr7-Tri-_AAG_5-15-52371482-52371496-523712…
OG0000519		Chr1-Compound-_C_12_CC_6*acggaggggagaaaaaaggggttgtttccacaaaaagggggggagaatttccaccaaaatcccccaaccttttttc_A_10ttttttgtaaaacccccccccacaaatttttc_T_11cac_GG_6_G_12*aacaaatttttttttcccctttttttcccccccctccacaaaggagaaaggttccccgggaaaatccccttcctttttcaattttaacaaagaatg_T_11-263-112389930-112390192-112389730-112390392, Chr10-Compound-_A_11cattctttgttaaaattgaaaaaggaaggggattttcccggggaacctttctcctttgtggaggggggggaaaaa…
OG0000520		Chr1-Compound-_C_12_CC_6*-12-181615627-181615638-181615427-181615838, Chr1-Mono-_C_10-10-280717038-280717047-280716838-280717247, Chr1-Mono-_C_10-10-281086278-281086287-281086078-281086487, Chr10-Compound-_G_12_GG_6*-12-48617706-48617717-48617506-48617917, Chr10-Mono-_C_11-11-10125287-10125297-10125087-10125497, Chr10-Mono-_G_10-10-62517535-62517544-62517335-62517744, Chr2-Compound-_CCC_5_CC_8*_C…
OG0000521		Chr1-Tri-_TGG_5-15-203754254-203754268-203754054-203754468, Chr10-Hexa-_TGATAG_5-30-11327968-11327997-11327768-11328197, Chr10-Mono-_T_10-10-146710117-146710126-146709917-146710326, Chr10-Tri-_CAC_6-18-131719598-131719615-131719398-131719815, Chr2-Mono-_T_11-11-197804063-197804073-197803863-197804273, Chr3-Di-_AG_6-12-153908267-153908278-153908067-153908478, Chr4-Mono-_T_10-10-44363752-44363761-4…
OG0000522		Chr10-Tri-_GAA_5-15-13107199-13107213-13106999-13107413, Chr2-Tri-_TTC_5-15-191539217-191539231-191539017-191539431, Chr2-Tri-_TTC_5-15-199879178-199879192-199878978-199879392, Chr2-Tri-_TTC_5-15-5057567-5057581-5057367-5057781, Chr3-Tri-_TTC_5-15-139895245-139895259-139895045-139895459, Chr3-Tri-_TTC_5-15-53312766-53312780-53312566-53312980, Chr4-Tri-_TTC_5-15-120653804-120653818-120653604-12065…
OG0000523		Chr1-Compound-_AT_11_ATAT_5*atgtagcttggtggagctggtgctgctggtggtggtggag_GTT_5-75-190005594-190005668-190005394-190005868, Chr1-Compound-_TA_7tttgtttatgtagcttggtggagccggtggtggtggtggaggttgtgggc_GTT_7-85-123841830-123841914-123841630-123842114, Chr10-Di-_AT_9-18-17330778-17330795-17330578-17330995, Chr2-Compound-_AT_8agttatgtatattagtggagc_TGG_5-52-57022243-57022294-57022043-57022494, Chr3-Compound-_CCA…
OG0000524		Chr1-Di-_AT_6-12-148832983-148832994-148832783-148833194, Chr1-Di-_AT_6-12-247100218-247100229-247100018-247100429, Chr1-Di-_AT_7-14-246992793-246992806-246992593-246993006, Chr10-Di-_AT_7-14-18511151-18511164-18510951-18511364, Chr2-Compound-_AT_40_ATATAT_13*_ATAT_20*-80-227932907-227932986-227932707-227933186, Chr2-Di-_AT_8-16-227550952-227550967-227550752-227551167, Chr3-Di-_AT_6-12-133062476-…
OG0000525		Chr1-Tri-_ATT_5-15-85316951-85316965-85316751-85317165, Chr1-Tri-_TAT_8-24-85322814-85322837-85322614-85323037, Chr10-Tri-_ATT_5-15-23630352-23630366-23630152-23630566, Chr3-Compound-_TATTAT_10_TAT_20*-60-82512996-82513055-82512796-82513255, Chr3-Mono-_C_11-11-82512860-82512870-82512660-82513070, Chr3-Tri-_ATT_7-21-82525022-82525042-82524822-82525242, Chr8-Tri-_AAT_5-15-26454100-26454114-26453900…
OG0000526		Chr1-Di-_TA_8-16-84845887-84845902-84845687-84846102, Chr10-Di-_AT_6-12-41754623-41754634-41754423-41754834, Chr10-Di-_TA_6-12-25221898-25221909-25221698-25222109, Chr10-Di-_TA_8-16-100951851-100951866-100951651-100952066, Chr2-Compound-_ATAT_8_ATATAT_5*_AT_16*-32-67510132-67510163-67509932-67510363, Chr2-Di-_AT_8-16-67501393-67501408-67501193-67501608, Chr2-Di-_TA_7-14-136389359-136389372-136389…
OG0000527		Chr10-Di-_AT_9-18-32478357-32478374-32478157-32478574, Chr10-Di-_TA_7-14-32559814-32559827-32559614-32560027, Chr2-Compound-_ATAT_5_AT_10*-20-113371030-113371049-113370830-113371249, Chr2-Di-_AT_6-12-199720059-199720070-199719859-199720270, Chr2-Di-_AT_6-12-199727109-199727120-199726909-199727320, Chr3-Compound-_ATAT_6_AT_12*-24-63363667-63363690-63363467-63363890, Chr3-Di-_TA_9-18-63370643-63370…
OG0000528		Chr1-Di-_AT_8-16-165157608-165157623-165157408-165157823, Chr1-Di-_TA_7-14-182678653-182678666-182678453-182678866, Chr1-Mono-_T_10-10-7158292-7158301-7158092-7158501, Chr10-Di-_AT_9-18-39667869-39667886-39667669-39668086, Chr10-Di-_TA_7-14-96715287-96715300-96715087-96715500, Chr3-Di-_AT_7-14-112399835-112399848-112399635-112400048, Chr3-Di-_AT_8-16-112399566-112399581-112399366-112399781, Chr3-…
OG0000529		Chr1-Di-_CA_6-12-86260275-86260286-86260075-86260486, Chr1-Di-_GT_6-12-130109635-130109646-130109435-130109846, Chr10-Di-_AC_6-12-43080835-43080846-43080635-43081046, Chr3-Di-_AC_6-12-139616499-139616510-139616299-139616710, Chr3-Di-_AC_6-12-139626740-139626751-139626540-139626951, Chr3-Di-_AC_6-12-139637006-139637017-139636806-139637217, Chr3-Di-_AC_6-12-139647332-139647343-139647132-139647543, …
OG0000530		Chr1-Tri-_CTA_5-15-147442361-147442375-147442161-147442575, Chr10-Tri-_TAG_7-21-52510346-52510366-52510146-52510566, Chr2-Mono-_T_10-10-95607551-95607560-95607351-95607760, Chr2-Tri-_TAC_5-15-131784290-131784304-131784090-131784504, Chr3-Tri-_TAG_5-15-53626446-53626460-53626246-53626660, Chr4-Tri-_CTA_5-15-122142128-122142142-122141928-122142342, Chr4-Tri-_CTA_5-15-54571246-54571260-54571046-5457…
OG0000531		Chr1-Compound-_TT_8_T_16*_TTT_5*-15-131784843-131784857-131784643-131785057, Chr10-Compound-_TT_6_T_13*-13-132774267-132774279-132774067-132774479, Chr10-Mono-_T_10-10-53143295-53143304-53143095-53143504, Chr2-Mono-_A_10-10-14837569-14837578-14837369-14837778, Chr4-Mono-_T_10-10-218561945-218561954-218561745-218562154, Chr5-Compound-_A_12_AA_6*-12-38391807-38391818-38391607-38392018, Chr6-Mono-_A…
OG0000532		Chr1-Compound-_A_10g_A_10-21-107629700-107629720-107629500-107629920, Chr1-Compound-_T_10c_T_10-21-120787270-120787290-120787070-120787490, Chr1-Di-_CT_8-16-140115048-140115063-140114848-140115263, Chr1-Di-_CT_9-18-140105670-140105687-140105470-140105887, Chr1-Di-_GA_7-14-120777778-120777791-120777578-120777991, Chr1-Mono-_A_10-10-128811733-128811742-128811533-128811942, Chr10-Compound-_T_10c_T_1…
OG0000533		Chr1-Mono-_C_11-11-173909301-173909311-173909101-173909511, Chr10-Compound-_C_10_G_10_T_12_TT_6*_A_15_AA_7*_AAA_5*ccccttggaaaaaac_T_11gggaaaaaagagagggggggggaaaacaca_C_16_CC_8*_CCC_5*cggggttttttttcggttt_AA_6_A_12*cccttttcctcataaaaaagggtcgcccgaacccaaaccaacacc_T_11-205-79152831-79153035-79152631-79153235, Chr10-Mono-_C_10-10-101010695-101010704-101010495-101010904, Chr10-Mono-_G_10-10-64550029-64550…
OG0000534		Chr10-Tri-_GGT_5-15-65263275-65263289-65263075-65263489, Chr2-Tri-_ACC_5-15-114375166-114375180-114374966-114375380, Chr3-Tri-_ACC_5-15-19365818-19365832-19365618-19366032, Chr4-Tri-_GGT_5-15-144415832-144415846-144415632-144416046, Chr5-Tri-_GGT_5-15-78498509-78498523-78498309-78498723, Chr6-Tri-_CAC_6-18-82010872-82010889-82010672-82011089, Chr8-Tri-_CAC_5-15-23738396-23738410-23738196-23738610…
OG0000535		Chr1-Di-_AT_8-16-231735468-231735483-231735268-231735683, Chr10-Compound-_AT_10_ATAT_5*-20-68775379-68775398-68775179-68775598, Chr10-Compound-_AT_6gtttgaatactgaggttggaattctaatta_AT_7-56-68770859-68770914-68770659-68771114, Chr4-Di-_AT_6-12-156763979-156763990-156763779-156764190, Chr4-Di-_AT_6-12-164560634-164560645-164560434-164560845, Chr4-Di-_AT_7-14-156768562-156768575-156768362-156768775, C…
OG0000536		Chr1-Compound-_GA_6agggaaggggaggggaaaaactcacctccggggatccaaaatctggcgatctcgactccaaaccctagggcaccacggg_GA_6-103-47616866-47616968-47616666-47617168, Chr1-Compound-_GA_8agggaaggggagggaaaaactcacctccagggatccaaattccggcgatctcgactccaaaccctagggcaccatggg_GA_6-106-47608066-47608171-47607866-47608371, Chr10-Compound-_GA_7agggaaggggaggggaaaaactcactccggggatccaaattccggcgatctcgactccaaaccctagggcaccacggg_GA_7-106-70…
OG0000537		Chr1-Di-_CT_6-12-18915742-18915753-18915542-18915953, Chr10-Di-_CT_7-14-72083191-72083204-72082991-72083404, Chr10-Di-_TC_7-14-95037770-95037783-95037570-95037983, Chr2-Di-_GA_6-12-83317993-83318004-83317793-83318204, Chr2-Di-_GA_7-14-48873699-48873712-48873499-48873912, Chr3-Di-_GA_6-12-29203798-29203809-29203598-29204009, Chr4-Di-_CT_6-12-206284911-206284922-206284711-206285122, Chr4-Di-_GA_6-1…
OG0000538		Chr1-Tri-_GAA_5-15-250417186-250417200-250416986-250417400, Chr10-Tri-_GAA_5-15-86626092-86626106-86625892-86626306, Chr3-Tri-_TCT_5-15-183591897-183591911-183591697-183592111, Chr3-Tri-_TCT_5-15-183593148-183593162-183592948-183593362, Chr3-Tri-_TCT_5-15-32971214-32971228-32971014-32971428, Chr4-Tri-_GAA_5-15-142851964-142851978-142851764-142852178, Chr4-Tri-_GAA_5-15-64124759-64124773-64124559-…
OG0000539		Chr1-Compound-_AG_6gaaagcgggcgcggacgcggggaaggcggtcgcgctgacgggcgggcccgccagggcagagagagaa_G_11-90-73229653-73229742-73229453-73229942, Chr1-Compound-_C_13_CC_6*caacccccccttctctctctgccctggcgggcccgcccgtcagcgcggccgccttctccgcgccagcgcccgctttc_CT_6-101-285906850-285906950-285906650-285907150, Chr1-Di-_AG_6-12-73219810-73219821-73219610-73220021, Chr10-Di-_CG_6-12-88252545-88252556-88252345-88252756, Chr2-…
OG0000540		Chr1-Di-_AC_8-16-180597963-180597978-180597763-180598178, Chr10-Di-_TG_6-12-114243474-114243485-114243274-114243685, Chr2-Di-_CA_8-16-156440948-156440963-156440748-156441163, Chr2-Di-_CA_8-16-34822008-34822023-34821808-34822223, Chr2-Di-_TG_8-16-48310929-48310944-48310729-48311144, Chr3-Di-_TG_6-12-126512655-126512666-126512455-126512866, Chr5-Compound-_CA_10_CACA_5*-20-217289473-217289492-217289…
OG0000541		Chr1-Mono-_C_10-10-68411035-68411044-68410835-68411244, Chr1-Tri-_TCG_5-15-179897184-179897198-179896984-179897398, Chr10-Mono-_A_10-10-115711605-115711614-115711405-115711814, Chr2-Mono-_C_11-11-224149675-224149685-224149475-224149885, Chr3-Compound-_A_14_AA_7*t_A_16_AA_8*_AAA_5*-30-55602210-55602239-55602010-55602439, Chr3-Mono-_A_10-10-125596201-125596210-125596001-125596410, Chr3-Mono-_A_11-1…
OG0000542		Chr1-Di-_TA_6-12-49737598-49737609-49737398-49737809, Chr1-Di-_TA_6-12-77219851-77219862-77219651-77220062, Chr10-Di-_AT_6-12-121717129-121717140-121716929-121717340, Chr2-Di-_AT_6-12-187301170-187301181-187300970-187301381, Chr3-Compound-_CA_8_ATAT_5*_TA_11*-38-209073646-209073683-209073446-209073883, Chr4-Di-_AT_6-12-157477011-157477022-157476811-157477222, Chr4-Di-_AT_6-12-72040888-72040899-72…
OG0000543		Chr1-Mono-_C_10-10-146014277-146014286-146014077-146014486, Chr10-Mono-_C_10-10-126256314-126256323-126256114-126256523, Chr2-Mono-_A_10-10-152185314-152185323-152185114-152185523, Chr2-Mono-_C_10-10-51455945-51455954-51455745-51456154, Chr3-Compound-_A_14_AA_7*-14-218756433-218756446-218756233-218756646, Chr3-Mono-_G_10-10-205707233-205707242-205707033-205707442, Chr4-Mono-_C_11-11-133627061-133…
OG0000544		Chr10-Compound-_G_17_GGG_5*_GG_8*-16-129800372-129800387-129800172-129800587, Chr10-Tri-_TTA_6-18-129800659-129800676-129800459-129800876, Chr2-Tri-_TTA_6-18-171708758-171708775-171708558-171708975, Chr2-Tri-_TTA_6-18-171715732-171715749-171715532-171715949, Chr2-Tri-_TTA_6-18-171719035-171719052-171718835-171719252, Chr3-Tri-_TTA_5-15-102828217-102828231-102828017-102828431, Chr3-Tri-_TTA_7-21-7…
OG0000545		Chr1-Compound-_C_12_CC_6*-12-219776703-219776714-219776503-219776914, Chr1-Compound-_C_15_CCC_5*_CC_7*-14-192259137-192259150-192258937-192259350, Chr1-Mono-_T_10-10-219776865-219776874-219776665-219777074, Chr10-Compound-_GGG_6_GG_9*_G_19*-19-135479832-135479850-135479632-135480050, Chr2-Compound-_G_12_GG_6*-12-37740501-37740512-37740301-37740712, Chr3-Compound-_GGG_7_GGGG_5*_G_22*_GG_11*-22-768…
OG0000546		Chr1-Compound-_C_12_CC_6*-12-190824029-190824040-190823829-190824240, Chr1-Mono-_A_10-10-230090264-230090273-230090064-230090473, Chr1-Mono-_T_10-10-6871714-6871723-6871514-6871923, Chr3-Compound-_GG_6_G_12*-12-146743189-146743200-146742989-146743400, Chr3-Mono-_G_10-10-28906246-28906255-28906046-28906455, Chr3-Mono-_T_10-10-166001412-166001421-166001212-166001621, Chr3-Mono-_T_10-10-175380422-17…
OG0000547		Chr1-Di-_TC_6-12-24338953-24338964-24338753-24339164, Chr1-Tri-_AAT_6-18-121034237-121034254-121034037-121034454, Chr1-Tri-_AAT_7-21-121021328-121021348-121021128-121021548, Chr1-Tri-_ATT_5-15-289826231-289826245-289826031-289826445, Chr3-Di-_AG_6-12-172958230-172958241-172958030-172958441, Chr4-Di-_AG_6-12-69987385-69987396-69987185-69987596, Chr5-Di-_AG_7-14-174281544-174281557-174281344-174281…
OG0000548		Chr1-Compound-_A_10cttttctttctttttctttttctttctctccctcctcctttttctctctgccgcgccgtgggccgcccctagccggcccagccg_C_12_CC_6*-106-107204315-107204420-107204115-107204620, Chr1-Compound-_CC_7_CCC_5*_C_15*-15-107195527-107195541-107195327-107195741, Chr1-Compound-_GG_7_G_14*-14-206808028-206808041-206807828-206808241, Chr1-Compound-_G_12_GG_6*-12-206801218-206801229-206801018-206801429, Chr1-Compound-_G_15_GG…
OG0000549		Chr1-Tri-_AAT_5-15-80997786-80997800-80997586-80998000, Chr2-Tri-_AAT_5-15-93876645-93876659-93876445-93876859, Chr2-Tri-_AAT_6-18-93885445-93885462-93885245-93885662, Chr2-Tri-_ATT_6-18-95981984-95982001-95981784-95982201, Chr4-Tri-_AAT_5-15-74754925-74754939-74754725-74755139, Chr4-Tri-_AAT_5-15-74767196-74767210-74766996-74767410, Chr4-Tri-_ATT_5-15-110671827-110671841-110671627-110672041, Chr…
OG0000550		Chr1-Compound-_CCCC_5_C_20*_CCC_6*_CC_10*-20-178462971-178462990-178462771-178463190, Chr1-Compound-_GGG_5_G_15*_GG_7*-14-82978427-82978440-82978227-82978640, Chr1-Compound-_G_14_GG_7*-14-105829021-105829034-105828821-105829234, Chr1-Mono-_G_11-11-105893756-105893766-105893556-105893966, Chr2-Compound-_CC_9_C_18*_CCC_6*-18-168145996-168146013-168145796-168146213, Chr3-Compound-_G_13_GG_6*-12-6426…
OG0000551		Chr1-Di-_TA_9-18-84519343-84519360-84519143-84519560, Chr2-Di-_AT_7-14-225298328-225298341-225298128-225298541, Chr3-Di-_TA_6-12-130966055-130966066-130965855-130966266, Chr3-Di-_TA_6-12-130978134-130978145-130977934-130978345, Chr5-Di-_AT_7-14-61736683-61736696-61736483-61736896, Chr5-Di-_TA_6-12-44587433-44587444-44587233-44587644, Chr7-Di-_AT_6-12-12406813-12406824-12406613-12407024, Chr8-Comp…
OG0000552		Chr1-Compound-_CT_6ccctcctctctctcctctctccctcctctctctctccctc_CT_6cctctctctcctttctctgttctctctttctcctatctctctctcctctctctccctctctctctc_CT_6-142-85352765-85352906-85352565-85353106, Chr1-Hexa-_CTCTCC_5-30-267321949-267321978-267321749-267322178, Chr2-Compound-_AG_7_GA_7-28-125369205-125369232-125369005-125369432, Chr3-Di-_CT_6-12-59280439-59280450-59280239-59280650, Chr3-Di-_TA_6-12-89439561-89439572-…
OG0000553		Chr1-Mono-_C_10-10-102051829-102051838-102051629-102052038, Chr2-Di-_TG_7-14-77635205-77635218-77635005-77635418, Chr2-Mono-_G_11-11-59499448-59499458-59499248-59499658, Chr3-Compound-_C_15_CC_7*_CCC_5*-15-44453048-44453062-44452848-44453262, Chr3-Compound-_G_12_GG_6*-12-105267725-105267736-105267525-105267936, Chr6-Compound-_C_12_CC_6*-12-36793781-36793792-36793581-36793992, Chr6-Mono-_C_11-11-6…
OG0000554		Chr1-Tri-_CAG_5-15-115612227-115612241-115612027-115612441, Chr1-Tri-_CTG_7-21-153087198-153087218-153086998-153087418, Chr2-Tri-_CAG_6-18-92200865-92200882-92200665-92201082, Chr2-Tri-_CTG_5-15-81061071-81061085-81060871-81061285, Chr3-Tri-_CTG_5-15-77870911-77870925-77870711-77871125, Chr5-Tri-_CAG_6-18-111932318-111932335-111932118-111932535, Chr5-Tri-_CTG_5-15-104207582-104207596-104207382-10…
OG0000555		Chr1-Tri-_CTA_5-15-132590736-132590750-132590536-132590950, Chr1-Tri-_CTA_5-15-161421720-161421734-161421520-161421934, Chr1-Tri-_GTA_5-15-139239393-139239407-139239193-139239607, Chr1-Tri-_GTA_5-15-157203409-157203423-157203209-157203623, Chr2-Tri-_CTA_6-18-197049897-197049914-197049697-197050114, Chr3-Tri-_CTA_5-15-107029754-107029768-107029554-107029968, Chr4-Tri-_GTA_5-15-160679403-160679417-…
OG0000556		Chr1-Di-_AT_7-14-168705498-168705511-168705298-168705711, Chr1-Di-_AT_8-16-168700971-168700986-168700771-168701186, Chr2-Compound-_AT_10_ATAT_5*-20-72241868-72241887-72241668-72242087, Chr2-Di-_AT_9-18-72245706-72245723-72245506-72245923, Chr3-Compound-_ATAT_5_AT_11*tattcttgtacagatttgagttggtacatttgactcaaaagtgaagttcataacaggattcaaattcaaattagagattcaaatgaaaagaagataaatc_A_10-132-109179457-109179588-10…
OG0000557		Chr1-Compound-_C_12_CC_6*-12-213255198-213255209-213254998-213255409, Chr3-Di-_GT_6-12-218253297-218253308-218253097-218253508, Chr4-Mono-_G_10-10-171885264-171885273-171885064-171885473, Chr4-Mono-_T_10-10-234770418-234770427-234770218-234770627, Chr5-Compound-_GG_6_G_13*-13-164549261-164549273-164549061-164549473, Chr5-Mono-_G_11-11-164550086-164550096-164549886-164550296, Chr6-Di-_TG_6-12-1372…
OG0000558		Chr1-Tri-_TAT_5-15-237190038-237190052-237189838-237190252, Chr2-Compound-_AAT_11_AATAAT_5*-30-132873923-132873952-132873723-132874152, Chr3-Tri-_TAT_5-15-191228003-191228017-191227803-191228217, Chr3-Tri-_TAT_5-15-213428727-213428741-213428527-213428941, Chr3-Tri-_TAT_6-18-191231075-191231092-191230875-191231292, Chr5-Compound-_AATAAT_5_AAT_11*-33-183992229-183992261-183992029-183992461, Chr6-Tr…
OG0000559		Chr1-Mono-_C_10-10-274353741-274353750-274353541-274353950, Chr1-Mono-_C_11-11-274342621-274342631-274342421-274342831, Chr1-Mono-_T_10-10-266525660-266525669-266525460-266525869, Chr3-Compound-_G_12_GG_6*-12-172169808-172169819-172169608-172170019, Chr3-Mono-_G_10-10-44009305-44009314-44009105-44009514, Chr4-Compound-_C_14_CC_7*-14-16207852-16207865-16207652-16208065, Chr4-Mono-_A_10-10-57252364…
OG0000560		Chr2-Compound-_GG_6_G_13*-13-56727534-56727546-56727334-56727746, Chr2-Mono-_C_11-11-219714470-219714480-219714270-219714680, Chr2-Mono-_G_10-10-226388299-226388308-226388099-226388508, Chr2-Mono-_G_11-11-200506522-200506532-200506322-200506732, Chr4-Compound-_CC_6_C_12*-12-39473798-39473809-39473598-39474009, Chr4-Mono-_G_11-11-219062795-219062805-219062595-219063005, Chr5-Mono-_C_11-11-82917350…
OG0000561		Chr2-Compound-_AC_9_ATAT_5_AT_10*-38-59970167-59970204-59969967-59970404, Chr2-Compound-_TATA_5_TA_11*-22-59969900-59969921-59969700-59970121, Chr2-Di-_TA_7-14-59954269-59954282-59954069-59954482, Chr3-Compound-_ATAT_5_AT_10*-20-41500632-41500651-41500432-41500851, Chr3-Di-_AT_6-12-41492334-41492345-41492134-41492545, Chr5-Compound-_T_10caaattcaagtttggattccattgtaactgtgaacctaagctcattttaaatgtataaat…
OG0000562		Chr3-Compound-_CCC_5_CC_8*_C_17*-17-4385151-4385167-4384951-4385367, Chr3-Compound-_GG_6_G_13*-13-212981072-212981084-212980872-212981284, Chr4-Compound-_C_13_CC_6*-12-135301705-135301716-135301505-135301916, Chr4-Compound-_GGG_5_G_16*_GG_8*-16-184372296-184372311-184372096-184372511, Chr4-Compound-_G_21_GG_10*_GGG_7*_GGGG_5*-20-49122503-49122522-49122303-49122722, Chr4-Mono-_C_10-10-99149573-991…
OG0000563		Chr3-Compound-_C_10tcaaaaaaaccgcttataattcatgggaaagatttgaaatccatt_G_11-66-215300102-215300167-215299902-215300367, Chr3-Compound-_GG_8_GGG_5*_G_16*agggcacacaaaaagaggggggccccccccctct_G_10-60-215299885-215299944-215299685-215300144, Chr5-Compound-_C_10tcaaaaaaaccgcttataattcatgggaaagatttgaaatccatt_G_11-66-64722669-64722734-64722469-64722934, Chr5-Compound-_GGG_5_GG_8*_G_16*agggcacacaaaaagaggggggccccc…
OG0000564		Chr6-Di-_AT_8-16-168338066-168338081-168337866-168338281, Chr7-Compound-_ATAT_16_AT_32*_ATATAT_10*-60-164849436-164849495-164849236-164849695, Chr7-Compound-_TA_11_TATA_5*-20-76815471-76815490-76815271-76815690, Chr7-Di-_AT_8-16-164856971-164856986-164856771-164857186, Chr8-Compound-_ATAT_5_AT_10*-20-38549132-38549151-38548932-38549351, Chr8-Compound-_ATAT_7_AT_14*-28-38556798-38556825-38556598-3…
OG0000565		Chr10-Compound-_GGG_5_GG_7*_G_15*-15-125573665-125573679-125573465-125573879, Chr10-Compound-_GG_6_G_13*-13-125551713-125551725-125551513-125551925, Chr10-Mono-_C_10-10-2355324-2355333-2355124-2355533, Chr2-Compound-_C_12_CC_6*-12-41308621-41308632-41308421-41308832, Chr2-Compound-_GG_6_G_13*-13-141933420-141933432-141933220-141933632, Chr2-Compound-_G_17_GGG_5*_GG_8*-16-198334466-198334481-19833…
OG0000566		Chr1-Mono-_A_10-10-288972956-288972965-288972756-288973165, Chr1-Mono-_T_10-10-243997208-243997217-243997008-243997417, Chr1-Mono-_T_10-10-8956394-8956403-8956194-8956603, Chr10-Compound-_A_13_AA_6*-12-4300587-4300598-4300387-4300798, Chr2-Compound-_A_12_AA_6*-12-16670647-16670658-16670447-16670858, Chr3-Compound-_GG_6_G_13*-13-21588186-21588198-21587986-21588398, Chr3-Mono-_A_10-10-68382092-6838…
OG0000567		Chr1-Compound-_GG_6_G_12*-12-144983682-144983693-144983482-144983893, Chr1-Compound-_G_12_GG_6*-12-287243003-287243014-287242803-287243214, Chr10-Compound-_CC_6_C_12*-12-4765280-4765291-4765080-4765491, Chr2-Compound-_GG_6_G_12*-12-28615421-28615432-28615221-28615632, Chr3-Compound-_CC_6_C_12*-12-149539835-149539846-149539635-149540046, Chr4-Compound-_GGG_5_GG_7*_G_15*-15-177847381-177847395-1778…
OG0000568		Chr1-Mono-_T_10-10-180266907-180266916-180266707-180267116, Chr10-Di-_GT_7-14-6253296-6253309-6253096-6253509, Chr2-Di-_AC_6-12-86906491-86906502-86906291-86906702, Chr2-Di-_GT_6-12-204665801-204665812-204665601-204666012, Chr2-Di-_GT_6-12-44879540-44879551-44879340-44879751, Chr2-Di-_GT_6-12-86069654-86069665-86069454-86069865, Chr3-Di-_GT_6-12-7475262-7475273-7475062-7475473, Chr4-Di-_GT_6-12-2…
OG0000569		Chr1-Mono-_A_10-10-113301903-113301912-113301703-113302112, Chr1-Mono-_T_10-10-41058602-41058611-41058402-41058811, Chr10-Compound-_TTT_5_TT_7*_T_15*_CC_6_C_13*-28-8202218-8202245-8202018-8202445, Chr10-Tri-_CTC_5-15-48401734-48401748-48401534-48401948, Chr10-Tri-_GAG_5-15-24082313-24082327-24082113-24082527, Chr2-Tri-_CTC_5-15-146724763-146724777-146724563-146724977, Chr4-Tri-_GAG_7-21-182048154…
OG0000570		Chr1-Tri-_TAT_5-15-64811129-64811143-64810929-64811343, Chr1-Tri-_TAT_5-15-64818124-64818138-64817924-64818338, Chr10-Compound-_ATAT_9_ATATAT_6*_AT_18*-36-8816154-8816189-8815954-8816389, Chr10-Tri-_TTA_6-18-149414008-149414025-149413808-149414225, Chr3-Compound-_ATAT_5_AT_10*-20-125015976-125015995-125015776-125016195, Chr3-Compound-_AT_10_ATAT_5*-20-125009414-125009433-125009214-125009633, Chr3…
OG0000571		Chr10-Compound-_ATT_5aaagaacatgaacactattttcattagtttattctttaggaaaactaagtg_AT_6-78-9193654-9193731-9193454-9193931, Chr10-Compound-_ATT_5aaagaacatgaacactattttcattagtttattctttaggaaaactaagtg_AT_6-78-9201429-9201506-9201229-9201706, Chr2-Di-_AT_6-12-31527910-31527921-31527710-31528121, Chr3-Compound-_ATT_5aaagaacatgaacactattttcattagtttattctttaggaaaactaagtg_AT_7-80-147651523-147651602-147651323-1476518…
OG0000572		Chr1-Compound-_TGG_5aggcagtggtacttgttgctgttgc_TGT_6-58-233681649-233681706-233681449-233681906, Chr10-Compound-_ACA_7gcaacaacagcaacaagtgccactgcct_CCA_5-64-11973764-11973827-11973564-11974027, Chr2-Compound-_TGG_5aggcaatggtgc_TTGTTG_10_TTG_20*-87-84912826-84912912-84912626-84913112, Chr2-Tri-_CCA_5-15-6269476-6269490-6269276-6269690, Chr2-Tri-_TGG_5-15-160442014-160442028-160441814-160442228, Chr4…
OG0000573		Chr10-Mono-_G_10-10-13217289-13217298-13217089-13217498, Chr10-Mono-_G_11-11-13219278-13219288-13219078-13219488, Chr2-Mono-_G_10-10-187161015-187161024-187160815-187161224, Chr3-Mono-_G_10-10-1435719-1435728-1435519-1435928, Chr3-Mono-_G_11-11-172951617-172951627-172951417-172951827, Chr5-Mono-_C_10-10-160619626-160619635-160619426-160619835, Chr5-Mono-_G_11-11-213982064-213982074-213981864-2139…
OG0000574		Chr1-Compound-_TA_10_TATA_5*-20-186296903-186296922-186296703-186297122, Chr1-Di-_TA_6-12-167425683-167425694-167425483-167425894, Chr10-Di-_TA_6-12-73021831-73021842-73021631-73022042, Chr10-Di-_TA_7-14-14866504-14866517-14866304-14866717, Chr10-Di-_TA_8-16-84353915-84353930-84353715-84354130, Chr4-Di-_AT_9-18-35619759-35619776-35619559-35619976, Chr5-Di-_TA_6-12-39701328-39701339-39701128-39701…
OG0000575	Chr3-ssr-130637763/1	Chr1-Compound-_AT_27_ATAT_13*_ATATAT_9*ttatgtaacttggtggagctggtcgtggtggtggaggtagtgag_TGT_5-113-149755936-149756048-149755736-149756248, Chr10-Compound-_ATATAT_10_AT_31*_ATAT_15*-60-38323256-38323315-38323056-38323515, Chr10-Compound-_ATAT_15_ATATAT_10*_AT_31*gtatgtatattgatggagctggtggtggaggtagtggg_TGT_5-115-32196644-32196758-32196444-32196958, Chr10-Compound-_ATAT_15_AT_30*_ATATAT_10*-60-35318958-3…
OG0000576		Chr10-Mono-_C_10-10-75413065-75413074-75412865-75413274, Chr10-Mono-_G_10-10-35111629-35111638-35111429-35111838, Chr10-Mono-_G_10-10-75339794-75339803-75339594-75340003, Chr2-Compound-_G_13_GG_6*-12-160371264-160371275-160371064-160371475, Chr3-Mono-_G_11-11-48580017-48580027-48579817-48580227, Chr4-Mono-_G_11-11-68819207-68819217-68819007-68819417, Chr5-Mono-_G_10-10-54266853-54266862-54266653-…
OG0000577		Chr1-Tri-_ATA_5-15-214043082-214043096-214042882-214043296, Chr10-Tri-_ATA_5-15-35270785-35270799-35270585-35270999, Chr2-Tri-_ATA_5-15-62676026-62676040-62675826-62676240, Chr4-Tri-_TAT_5-15-113006482-113006496-113006282-113006696, Chr4-Tri-_TAT_5-15-235837071-235837085-235836871-235837285, Chr4-Tri-_TAT_6-18-87155834-87155851-87155634-87156051, Chr7-Tri-_ATA_5-15-84290910-84290924-84290710-8429…
OG0000578		Chr10-Tetra-_AAAT_7-28-35932177-35932204-35931977-35932404, Chr2-Tetra-_AAAT_5-20-135184862-135184881-135184662-135185081, Chr2-Tetra-_AAAT_5-20-175375446-175375465-175375246-175375665, Chr2-Tetra-_TATT_5-20-34220381-34220400-34220181-34220600, Chr3-Tetra-_AAAT_5-20-34239607-34239626-34239407-34239826, Chr4-Tetra-_TATT_5-20-52958323-52958342-52958123-52958542, Chr5-Tetra-_TATT_5-20-9081251-908127…
OG0000579		Chr10-Compound-_C_19_CC_9*_CCC_6*-18-40862524-40862541-40862324-40862741, Chr10-Mono-_G_10-10-40625861-40625870-40625661-40626070, Chr3-Compound-_GGG_5_GG_7*_G_15*-15-3196732-3196746-3196532-3196946, Chr3-Mono-_C_10-10-28274402-28274411-28274202-28274611, Chr3-Mono-_C_11-11-181416780-181416790-181416580-181416990, Chr5-Compound-_C_13_CC_6*-12-128581614-128581625-128581414-128581825, Chr5-Compound…
OG0000580		Chr1-Compound-_AT_6tggtttta_CC_6_C_12*-32-145713689-145713720-145713489-145713920, Chr1-Compound-_GG_7_G_15*_GGG_5*taaaacca_ATAT_5_AT_11*-45-145544072-145544116-145543872-145544316, Chr10-Compound-_CC_6_C_13*-13-45372020-45372032-45371820-45372232, Chr2-Compound-_CC_6_C_13*-13-96066257-96066269-96066057-96066469, Chr2-Compound-_G_12_GG_6*-12-80885749-80885760-80885549-80885960, Chr3-Di-_AT_7-14-9…
OG0000581		Chr1-Mono-_A_10-10-134048709-134048718-134048509-134048918, Chr10-Mono-_A_10-10-56496406-56496415-56496206-56496615, Chr2-Mono-_A_10-10-59647288-59647297-59647088-59647497, Chr2-Mono-_A_10-10-90798929-90798938-90798729-90799138, Chr3-Mono-_A_10-10-19624929-19624938-19624729-19625138, Chr3-Mono-_A_10-10-19632555-19632564-19632355-19632764, Chr4-Mono-_A_10-10-105353561-105353570-105353361-105353770…
OG0000582		Chr10-Tri-_CCG_5-15-60707026-60707040-60706826-60707240, Chr2-Tri-_CCG_5-15-145205684-145205698-145205484-145205898, Chr2-Tri-_CCG_5-15-219309085-219309099-219308885-219309299, Chr2-Tri-_GCG_5-15-53302983-53302997-53302783-53303197, Chr4-Tri-_CCG_5-15-156012282-156012296-156012082-156012496, Chr4-Tri-_CCG_5-15-49517055-49517069-49516855-49517269, Chr4-Tri-_GCG_5-15-218480829-218480843-218480629-2…
OG0000583		Chr10-Compound-_A_20_AAAA_5*_AAA_6*_AA_10*ggcctttgttaaaaaaatcccaacccaacctttttttgggggtgg_AAA_5_A_15*_AA_7*aggggttttttgtcc_TT_7_T_15*_TTT_5*-109-63518980-63519088-63518780-63519288, Chr10-Mono-_A_10-10-63518860-63518869-63518660-63519069, Chr2-Compound-_AA_7_A_15*_AAA_5*ggacaaaaaacccc_TT_7_TTT_5*_T_15*ccacccccaaaaaaaggttgggttgggatttttttaacaaaggcc_TTT_6_TT_10*_TTTT_5*_T_20*-109-112120837-112120945-1…
OG0000584	Chr10-ssr-63748218/1, Chr4-ssr-165308643/1, Chr4-ssr-41465407/1, Chr6-ssr-82803860/1, Chr6-ssr-97363717/1, Chr8-ssr-150253792/1	Chr10-Tri-_TTC_5-15-63748218-63748232-63748018-63748432, Chr4-Tri-_AAG_5-15-165308643-165308657-165308443-165308857, Chr4-Tri-_AAG_5-15-41465407-41465421-41465207-41465621, Chr6-Tri-_AAG_5-15-97363717-97363731-97363517-97363931, Chr6-Tri-_AAG_6-18-82803860-82803877-82803660-82804077, Chr8-Tri-_TTC_5-15-150253792-150253806-150253592-150254006
OG0000585		Chr1-Compound-_T_12_TT_6*-12-15965923-15965934-15965723-15966134, Chr10-Mono-_T_11-11-65129767-65129777-65129567-65129977, Chr2-Compound-_A_12_AA_6*-12-217791714-217791725-217791514-217791925, Chr2-Compound-_GG_9_GGG_6*_G_18*-18-77028286-77028303-77028086-77028503, Chr2-Mono-_A_10-10-221225000-221225009-221224800-221225209, Chr2-Mono-_T_10-10-194556917-194556926-194556717-194557126, Chr4-Mono-_A_…
OG0000586		Chr1-Compound-_C_14_CC_7*-14-64213186-64213199-64212986-64213399, Chr1-Compound-_GG_7_G_14*-14-154566166-154566179-154565966-154566379, Chr10-Di-_CG_6-12-68633348-68633359-68633148-68633559, Chr4-Mono-_G_10-10-37667981-37667990-37667781-37668190, Chr4-Mono-_G_10-10-86766315-86766324-86766115-86766524, Chr5-Compound-_GG_7_G_15*_GGG_5*-15-103742842-103742856-103742642-103743056, Chr8-Compound-_C_13…
OG0000587		Chr10-Mono-_A_10-10-73543702-73543711-73543502-73543911, Chr10-Mono-_T_10-10-104952265-104952274-104952065-104952474, Chr10-Mono-_T_10-10-91437025-91437034-91436825-91437234, Chr4-Compound-_AA_6_A_13*-13-190150705-190150717-190150505-190150917, Chr4-Compound-_A_12_AA_6*-12-136753126-136753137-136752926-136753337, Chr4-Mono-_T_10-10-223783015-223783024-223782815-223783224, Chr5-Mono-_A_10-10-11384…
OG0000588		Chr1-Mono-_C_10-10-57391453-57391462-57391253-57391662, Chr1-Mono-_G_10-10-261912541-261912550-261912341-261912750, Chr1-Mono-_G_11-11-253529411-253529421-253529211-253529621, Chr10-Compound-_GG_6_G_12*cagggtt_A_10gggggtgcatctggaatggc_T_14_TT_7*-63-81323875-81323937-81323675-81324137, Chr2-Mono-_C_10-10-210606491-210606500-210606291-210606700, Chr3-Mono-_C_11-11-163722169-163722179-163721969-1637…
OG0000589		Chr1-Tri-_TGG_5-15-36753031-36753045-36752831-36753245, Chr1-Tri-_TGG_6-18-75663977-75663994-75663777-75664194, Chr10-Tri-_TGG_5-15-83274670-83274684-83274470-83274884, Chr3-Tri-_TGG_5-15-200477418-200477432-200477218-200477632, Chr3-Tri-_TGG_7-21-73974517-73974537-73974317-73974737, Chr4-Tri-_ACC_5-15-24476818-24476832-24476618-24477032, Chr5-Tri-_ACC_5-15-91099153-91099167-91098953-91099367, Ch…
OG0000590	Chr10-ssr-124896965/1, Chr10-ssr-88829319/1, Chr2-ssr-76514059/1, Chr3-ssr-155282006/1, Chr3-ssr-37264567/1, Chr8-ssr-98016262/1	Chr10-Tri-_CAG_5-15-124896965-124896979-124896765-124897179, Chr10-Tri-_CAG_5-15-88829319-88829333-88829119-88829533, Chr2-Tri-_CTG_5-15-76514059-76514073-76513859-76514273, Chr3-Tri-_CAG_5-15-155282006-155282020-155281806-155282220, Chr3-Tri-_CTG_5-15-37264567-37264581-37264367-37264781, Chr8-Tri-_CAG_6-18-98016262-98016279-98016062-98016479
OG0000591		Chr10-Compound-_TATA_5_TA_10*-20-90206248-90206267-90206048-90206467, Chr5-Compound-_TATA_10_TA_21*_TATATA_7*-42-9610003-9610044-9609803-9610244, Chr5-Compound-_TA_20_TATA_10*_TATATA_6*-36-9609586-9609621-9609386-9609821, Chr5-Di-_AT_8-16-9609266-9609281-9609066-9609481, Chr8-Compound-_TATA_13_TA_27*_TATATA_9*-54-170262090-170262143-170261890-170262343, Chr8-Di-_TA_8-16-170262441-170262456-170262…
OG0000592		Chr1-Compound-_CTG_5attgcccctctgagctggaaattgggtgcggttgggtgc_CTG_6-72-96711080-96711151-96710880-96711351, Chr10-Compound-_CAG_5ccggcacccaaccgcacccaatttccagctcagaggggcagt_CAG_5-72-105350192-105350263-105349992-105350463, Chr3-Compound-_CAG_5ccggcacccaaccgcacccaatttccagctcagaggggcagt_CAG_5-72-82773688-82773759-82773488-82773959, Chr3-Compound-_CTG_5actgcccctctgagctggaaattgggtgcggttgggtgccg_GCT_5-71…
OG0000593		Chr10-Di-_TA_7-14-107735162-107735175-107734962-107735375, Chr2-Di-_TA_8-16-6089989-6090004-6089789-6090204, Chr3-Di-_TA_7-14-227794836-227794849-227794636-227795049, Chr4-Compound-_TATATA_11_TA_34*_TATA_17*-68-166054198-166054265-166053998-166054465, Chr4-Di-_TA_6-12-172544418-172544429-172544218-172544629, Chr4-Di-_TA_6-12-25574451-25574462-25574251-25574662, Chr4-Di-_TA_8-16-240955446-24095546…
OG0000594		Chr1-Tri-_GCG_5-15-21081164-21081178-21080964-21081378, Chr1-Tri-_GCG_6-18-21075335-21075352-21075135-21075552, Chr10-Di-_CT_6-12-114037370-114037381-114037170-114037581, Chr3-Tri-_GGC_5-15-209105019-209105033-209104819-209105233, Chr3-Tri-_GGC_5-15-209110881-209110895-209110681-209111095, Chr8-Tri-_CGC_6-18-104977254-104977271-104977054-104977471, Chr8-Tri-_CGC_6-18-104983121-104983138-104982921…
OG0000595		Chr1-Mono-_G_10-10-191875194-191875203-191874994-191875403, Chr10-Mono-_C_11-11-119463994-119464004-119463794-119464204, Chr2-Mono-_C_10-10-67868881-67868890-67868681-67869090, Chr2-Mono-_G_10-10-40809785-40809794-40809585-40809994, Chr3-Compound-_A_12_AA_6*-12-191899329-191899340-191899129-191899540, Chr3-Compound-_GG_7_G_14*-14-18834229-18834242-18834029-18834442, Chr3-Di-_TC_6-12-191899145-191…
OG0000596	Chr1-ssr-129983385/1, Chr10-ssr-119600343/1, Chr3-ssr-34941023/1, Chr4-ssr-33559403/1, Chr4-ssr-97262913/1, Chr9-ssr-65781690/1	Chr1-Tri-_CCA_5-15-129983385-129983399-129983185-129983599, Chr10-Tri-_GTG_5-15-119600343-119600357-119600143-119600557, Chr3-Tri-_GTG_5-15-34941023-34941037-34940823-34941237, Chr4-Tri-_CCA_5-15-33559403-33559417-33559203-33559617, Chr4-Tri-_GTG_5-15-97262913-97262927-97262713-97263127, Chr9-Tri-_GTG_5-15-65781690-65781704-65781490-65781904
OG0000597		Chr1-Mono-_T_10-10-288800729-288800738-288800529-288800938, Chr10-Compound-_TA_10_TATA_5*-20-126868610-126868629-126868410-126868829, Chr2-Mono-_A_10-10-15886983-15886992-15886783-15887192, Chr2-Mono-_T_10-10-68306109-68306118-68305909-68306318, Chr4-Di-_TA_7-14-31675262-31675275-31675062-31675475, Chr4-Mono-_T_10-10-240443425-240443434-240443225-240443634, Chr4-Mono-_T_10-10-40689779-40689788-40…
OG0000598		Chr1-Compound-_CG_7_CGC_5*cggccgggccgggcgt_GGCA_5-63-231244066-231244128-231243866-231244328, Chr10-Di-_GC_6-12-133448267-133448278-133448067-133448478, Chr10-Di-_GC_6-12-133449368-133449379-133449168-133449579, Chr2-Compound-_CGG_5_GC_6*-26-54272508-54272533-54272308-54272733, Chr3-Compound-_CG_6_CGC_5*cggccgggcgtggcgtggcgtggcgtggcgaggcgaggcg_AGGC_9-101-206386902-206387002-206386702-206387202, C…
OG0000599	Chr10-ssr-134912915/1, Chr4-ssr-28001116/1, Chr5-ssr-106273587/1, Chr5-ssr-30765327/1, Chr6-ssr-147362375/1, Chr8-ssr-135979790/1	Chr10-Tri-_GAC_5-15-134912915-134912929-134912715-134913129, Chr4-Tri-_GAC_7-21-28001116-28001136-28000916-28001336, Chr5-Tri-_CGT_5-15-30765327-30765341-30765127-30765541, Chr5-Tri-_GAC_7-21-106273587-106273607-106273387-106273807, Chr6-Tri-_CGT_6-18-147362375-147362392-147362175-147362592, Chr8-Tri-_GAC_6-18-135979790-135979807-135979590-135980007
OG0000600		Chr10-Mono-_C_10-10-142311243-142311252-142311043-142311452, Chr2-Tri-_TAT_5-15-24113168-24113182-24112968-24113382, Chr3-Mono-_C_10-10-102821520-102821529-102821320-102821729, Chr3-Mono-_C_11-11-106938961-106938971-106938761-106939171, Chr3-Mono-_G_11-11-68536085-68536095-68535885-68536295, Chr4-Compound-_GG_6_G_12*-12-221170626-221170637-221170426-221170837, Chr5-Mono-_G_11-11-111568372-1115683…
OG0000601		Chr1-Tri-_TAA_5-15-115487355-115487369-115487155-115487569, Chr10-Tetra-_TATT_5-20-149893058-149893077-149892858-149893277, Chr2-Tri-_TTA_5-15-118294996-118295010-118294796-118295210, Chr3-Tri-_AAT_6-18-99349786-99349803-99349586-99350003, Chr4-Mono-_A_10-10-124809563-124809572-124809363-124809772, Chr4-Tri-_ATA_5-15-142039171-142039185-142038971-142039385, Chr4-Tri-_TAA_5-15-213824967-213824981-…
OG0000602		Chr1-Compound-_ATATAT_5_ATAT_7*_AT_15*-30-2083749-2083778-2083549-2083978, Chr1-Compound-_CCC_5_CC_7*_C_15*-15-63068154-63068168-63067954-63068368, Chr1-Compound-_C_17_CC_8*_CCC_5*ccggcccagctagctgaggaaatatcttttcttttttccttttcccttttcttttcctattttttatatatatg_TA_6-101-1400661-1400761-1400461-1400961, Chr1-Di-_AT_6-12-1936799-1936810-1936599-1937010, Chr3-Compound-_CC_6_C_13*gctggcgggccaagtgggccacgtgtt…
OG0000603		Chr1-Compound-_AT_13_ATAT_6*-24-94158392-94158415-94158192-94158615, Chr1-Compound-_CT_19_CTCTCT_6*_CTCT_9*c_TATA_6_AT_12*-62-1830885-1830946-1830685-1831146, Chr1-Compound-_TA_24_TATA_12*_TATATA_8*-48-174321070-174321117-174320870-174321317, Chr1-Di-_TA_9-18-295792100-295792117-295791900-295792317, Chr1-Mono-_G_10-10-298662290-298662299-298662090-298662499, Chr2-Compound-_AT_25_ATAT_12*_ATATAT_8…
OG0000604		Chr1-Mono-_G_10-10-278725912-278725921-278725712-278726121, Chr1-Mono-_G_10-10-8052508-8052517-8052308-8052717, Chr2-Compound-_GG_6_G_12*-12-202325690-202325701-202325490-202325901, Chr2-Mono-_C_11-11-160714641-160714651-160714441-160714851, Chr2-Mono-_G_10-10-163624135-163624144-163623935-163624344, Chr2-Mono-_G_11-11-41811538-41811548-41811338-41811748, Chr3-Mono-_G_10-10-22504102-22504111-2250…
OG0000605		Chr1-Compound-_ACAC_5_AC_11*_AT_8-38-224518817-224518854-224518617-224519054, Chr1-Compound-_TATA_18_TATATA_12*_TA_36*-72-8654411-8654482-8654211-8654682, Chr1-Di-_AT_9-18-227158934-227158951-227158734-227159151, Chr2-Compound-_AC_7_AT_8-30-203099888-203099917-203099688-203100117, Chr2-Di-_AT_7-14-1073264-1073277-1073064-1073477, Chr4-Compound-_ATAT_22_ATATAT_14*_AT_44*-88-195728937-195729024-195…
OG0000606		Chr1-Compound-_AA_8_A_16*_AAA_5*-15-12528030-12528044-12527830-12528244, Chr1-Mono-_A_11-11-12528197-12528207-12527997-12528407, Chr2-Compound-_AA_8_AAA_5*_A_16*-16-195233219-195233234-195233019-195233434, Chr2-Compound-_TT_8_T_16*_TTT_5*-15-59787627-59787641-59787427-59787841, Chr2-Mono-_A_11-11-195233386-195233396-195233186-195233596, Chr2-Mono-_T_11-11-59787465-59787475-59787265-59787675, Chr3…
OG0000607		Chr1-Compound-_CC_6_C_12*-12-208396105-208396116-208395905-208396316, Chr1-Mono-_C_10-10-193983367-193983376-193983167-193983576, Chr1-Mono-_G_10-10-14061970-14061979-14061770-14062179, Chr1-Mono-_G_11-11-106793324-106793334-106793124-106793534, Chr3-Mono-_G_10-10-141808647-141808656-141808447-141808856, Chr4-Compound-_C_15_CCC_5*_CC_7*-14-31544926-31544939-31544726-31545139, Chr4-Compound-_G_13_…
OG0000608		Chr1-Compound-_AT_10_ATAT_5*-20-88515856-88515875-88515656-88516075, Chr1-Di-_AT_7-14-19249942-19249955-19249742-19250155, Chr2-Di-_TA_6-12-86975890-86975901-86975690-86976101, Chr4-Compound-_AT_13_ATAT_6*-24-229591695-229591718-229591495-229591918, Chr4-Di-_AT_8-16-206859049-206859064-206858849-206859264, Chr4-Di-_TA_6-12-138227794-138227805-138227594-138228005, Chr5-Di-_AT_6-12-60091015-6009102…
OG0000609		Chr1-Mono-_A_10-10-105469483-105469492-105469283-105469692, Chr1-Mono-_A_10-10-248752822-248752831-248752622-248753031, Chr1-Mono-_T_10-10-22597588-22597597-22597388-22597797, Chr2-Compound-_AA_6_A_12*-12-235443987-235443998-235443787-235444198, Chr3-Compound-_AAAAA_5_A_26*_AA_13*_AAA_8*_AAAA_6*aagagg_AA_7_A_14*gaaagaatctacgaa_C_11-70-188676317-188676386-188676117-188676586, Chr3-Mono-_T_10-10-92…
OG0000610	Chr1-ssr-143758043/1, Chr1-ssr-28381132/1, Chr1-ssr-296836685/1, Chr3-ssr-95255779/1, Chr6-ssr-59357770/1, Chr6-ssr-92916286/1	Chr1-Compound-_A_14_AA_7*ggacttatccccacat_A_10ccactacagccaaacaggatacttgctgagtatgaggatgtgtactcacccttgctctacacaccaaa_CC_6_C_13*-121-296836685-296836805-296836485-296837005, Chr1-Compound-_CC_6_C_13*-13-28381132-28381144-28380932-28381344, Chr1-Mono-_C_11-11-143758043-143758053-143757843-143758253, Chr3-Mono-_G_11-11-95255779-95255789-95255579-95255989, Chr6-Compound-_CC_6_C_12*-12-92916286-92916297…
OG0000611		Chr1-Di-_AT_6-12-265478364-265478375-265478164-265478575, Chr1-Di-_AT_6-12-28454616-28454627-28454416-28454827, Chr2-Mono-_A_10-10-111912960-111912969-111912760-111913169, Chr2-Mono-_A_10-10-230990251-230990260-230990051-230990460, Chr2-Mono-_T_11-11-228822816-228822826-228822616-228823026, Chr5-Compound-_C_12_CC_6*-12-14166980-14166991-14166780-14167191, Chr5-Di-_AT_6-12-22353108-22353119-223529…
OG0000612		Chr1-Mono-_C_10-10-299947685-299947694-299947485-299947894, Chr1-Mono-_C_10-10-36758291-36758300-36758091-36758500, Chr1-Mono-_C_11-11-133207415-133207425-133207215-133207625, Chr2-Mono-_C_11-11-135319892-135319902-135319692-135320102, Chr2-Mono-_G_11-11-160560363-160560373-160560163-160560573, Chr4-Mono-_G_10-10-212268566-212268575-212268366-212268775, Chr5-Mono-_G_10-10-118718376-118718385-1187…
OG0000613		Chr1-Mono-_G_10-10-45952072-45952081-45951872-45952281, Chr2-Compound-_CCC_6_C_19*_CC_9*-18-117426504-117426521-117426304-117426721, Chr2-Compound-_CC_6_C_12*-12-82004263-82004274-82004063-82004474, Chr2-Compound-_GGG_6_G_19*_GG_9*-18-82004110-82004127-82003910-82004327, Chr2-Mono-_A_11-11-96564627-96564637-96564427-96564837, Chr2-Mono-_G_11-11-158087809-158087819-158087609-158088019, Chr2-Mono-_…
OG0000614		Chr1-Tri-_CAG_6-18-46714824-46714841-46714624-46715041, Chr3-Tri-_CAG_6-18-84050552-84050569-84050352-84050769, Chr3-Tri-_CTG_7-21-138363173-138363193-138362973-138363393, Chr4-Tri-_CAG_6-18-192888736-192888753-192888536-192888953, Chr4-Tri-_CTG_6-18-186741721-186741738-186741521-186741938, Chr5-Tri-_CAG_7-21-99662896-99662916-99662696-99663116, Chr7-Tri-_CAG_7-21-35765337-35765357-35765137-35765…
OG0000615		Chr1-Di-_TA_9-18-54763202-54763219-54763002-54763419, Chr2-Di-_GA_6-12-41989179-41989190-41988979-41989390, Chr2-Tri-_AAT_5-15-41989360-41989374-41989160-41989574, Chr2-Tri-_AAT_5-15-42031384-42031398-42031184-42031598, Chr3-Di-_TA_7-14-12142767-12142780-12142567-12142980, Chr7-Mono-_T_10-10-37248834-37248843-37248634-37249043, Chr7-Tri-_AAT_8-24-143533241-143533264-143533041-143533464, Chr7-Tri-…
OG0000616	Chr1-ssr-57440621/1, Chr2-ssr-99878960/1, Chr3-ssr-149519338/1, Chr4-ssr-100242897/1, Chr5-ssr-153368177/1, Chr5-ssr-48045244/1	Chr1-Mono-_T_10-10-57440621-57440630-57440421-57440830, Chr2-Mono-_A_11-11-99878960-99878970-99878760-99879170, Chr3-Mono-_T_10-10-149519338-149519347-149519138-149519547, Chr4-Compound-_TT_6_T_13*-13-100242897-100242909-100242697-100243109, Chr5-Compound-_A_14_AA_7*-14-48045244-48045257-48045044-48045457, Chr5-Compound-_TTTT_5_TTT_7*_TT_11*_T_23*-23-153368177-153368199-153367977-153368399
OG0000617		Chr1-Mono-_A_11-11-159797275-159797285-159797075-159797485, Chr1-Mono-_T_10-10-86621575-86621584-86621375-86621784, Chr1-Tri-_ATT_5-15-157928120-157928134-157927920-157928334, Chr1-Tri-_ATT_5-15-58037822-58037836-58037622-58038036, Chr2-Compound-_C_13_CC_6*-12-173746228-173746239-173746028-173746439, Chr2-Compound-_T_12_TT_6*-12-68236984-68236995-68236784-68237195, Chr2-Mono-_C_11-11-173731508-17…
OG0000618		Chr1-Compound-_C_10attctttgtgcag_C_14_CC_7*-37-149850445-149850481-149850245-149850681, Chr1-Compound-_G_16_GG_8*_GGG_5*gctagggtttgatgtgtggctgcaagtgcttgagaaaggaggaaatggga_G_10cggccaaaagggtaggggaat_G_15_GGG_5*_GG_7*gctgcaaaaaaaa_GG_7_G_14*-137-76941884-76942020-76941684-76942220, Chr1-Mono-_G_10-10-246855410-246855419-246855210-246855619, Chr3-Compound-_C_11attctttgtgcag_C_11attcccctaccctcttggccgc…
OG0000619		Chr1-Compound-_CC_6_C_12*-12-98730250-98730261-98730050-98730461, Chr1-Compound-_GGG_5_GG_8*_G_16*-16-181927207-181927222-181927007-181927422, Chr1-Mono-_G_11-11-89015864-89015874-89015664-89016074, Chr2-Mono-_C_10-10-35303256-35303265-35303056-35303465, Chr2-Mono-_G_10-10-28992137-28992146-28991937-28992346, Chr3-Mono-_C_11-11-198220659-198220669-198220459-198220869, Chr4-Compound-_G_14_GG_7*-14…
OG0000620		Chr1-Compound-_G_13_GG_6*-12-96978984-96978995-96978784-96979195, Chr1-Mono-_G_10-10-183064426-183064435-183064226-183064635, Chr2-Compound-_CC_6_C_13*-13-148632521-148632533-148632321-148632733, Chr2-Compound-_CC_6_C_13*-13-46144208-46144220-46144008-46144420, Chr2-Mono-_G_10-10-184088956-184088965-184088756-184089165, Chr3-Mono-_G_11-11-8459467-8459477-8459267-8459677, Chr4-Compound-_CC_8_CCC_5…
OG0000621		Chr1-Tri-_ACA_5-15-100441456-100441470-100441256-100441670, Chr1-Tri-_TGT_6-18-129208109-129208126-129207909-129208326, Chr1-Tri-_TGT_7-21-142065636-142065656-142065436-142065856, Chr2-Tri-_TGT_5-15-131740512-131740526-131740312-131740726, Chr3-Tri-_ACA_5-15-69971084-69971098-69970884-69971298, Chr3-Tri-_TGT_5-15-169825115-169825129-169824915-169825329, Chr3-Tri-_TGT_5-15-214456968-214456982-2144…
OG0000622		Chr1-Compound-_GG_6_G_12*-12-109961363-109961374-109961163-109961574, Chr2-Di-_GC_6-12-67104801-67104812-67104601-67105012, Chr3-Compound-_CC_6_C_13*-13-191593832-191593844-191593632-191594044, Chr3-Di-_GC_6-12-108545511-108545522-108545311-108545722, Chr4-Compound-_G_20_GGG_6*_GGGG_5*_GG_10*-20-22807432-22807451-22807232-22807651, Chr4-Di-_CG_6-12-207972610-207972621-207972410-207972821, Chr5-Co…
OG0000623		Chr1-Tri-_CAA_5-15-115111393-115111407-115111193-115111607, Chr1-Tri-_TTG_5-15-123285612-123285626-123285412-123285826, Chr2-Tri-_CAA_5-15-123355818-123355832-123355618-123356032, Chr2-Tri-_CAA_5-15-87201601-87201615-87201401-87201815, Chr3-Tri-_CAA_5-15-80432061-80432075-80431861-80432275, Chr5-Tri-_CAA_5-15-122506210-122506224-122506010-122506424, Chr5-Tri-_TTG_6-18-122453388-122453405-12245318…
OG0000624		Chr1-Compound-_C_14_CC_7*-14-115448691-115448704-115448491-115448904, Chr1-Mono-_G_10-10-269168258-269168267-269168058-269168467, Chr2-Compound-_G_12_GG_6*-12-61433131-61433142-61432931-61433342, Chr4-Mono-_C_10-10-89286027-89286036-89285827-89286236, Chr4-Mono-_G_11-11-117743588-117743598-117743388-117743798, Chr5-Compound-_CC_7_C_14*-14-167474759-167474772-167474559-167474972, Chr6-Compound-_C_…
OG0000625		Chr1-Compound-_G_13_GG_6*-12-115536995-115537006-115536795-115537206, Chr2-Compound-_C_13_CC_6*-12-197505094-197505105-197504894-197505305, Chr2-Compound-_C_13_CC_6*-12-57239030-57239041-57238830-57239241, Chr2-Mono-_C_11-11-145625167-145625177-145624967-145625377, Chr2-Mono-_G_11-11-206887430-206887440-206887230-206887640, Chr3-Compound-_GG_6_G_12*-12-10579452-10579463-10579252-10579663, Chr4-Mo…
OG0000626	Chr1-ssr-153464971/1, Chr1-ssr-227341477/1, Chr1-ssr-242020685/1, Chr2-ssr-13121792/1, Chr2-ssr-39198578/1, Chr8-ssr-75925128/1	Chr1-Tri-_CTT_5-15-153464971-153464985-153464771-153465185, Chr1-Tri-_CTT_5-15-227341477-227341491-227341277-227341691, Chr1-Tri-_CTT_5-15-242020685-242020699-242020485-242020899, Chr2-Tri-_AGA_6-18-13121792-13121809-13121592-13122009, Chr2-Tri-_CTT_5-15-39198578-39198592-39198378-39198792, Chr8-Tri-_CTT_5-15-75925128-75925142-75924928-75925342
OG0000627	Chr1-ssr-177912471/1, Chr3-ssr-99321223/1, Chr4-ssr-95643862/1, Chr8-ssr-122525617/1, Chr8-ssr-93519040/1, Chr9-ssr-80366016/1	Chr1-Tri-_TGA_8-24-177912471-177912494-177912271-177912694, Chr3-Tri-_TGA_7-21-99321223-99321243-99321023-99321443, Chr4-Tri-_ATC_8-24-95643862-95643885-95643662-95644085, Chr8-Tri-_ATC_5-15-93519040-93519054-93518840-93519254, Chr8-Tri-_ATC_6-18-122525617-122525634-122525417-122525834, Chr9-Tri-_ATC_6-18-80366016-80366033-80365816-80366233
OG0000628		Chr1-Tri-_ACC_5-15-188887783-188887797-188887583-188887997, Chr1-Tri-_TGG_5-15-183150693-183150707-183150493-183150907, Chr3-Tri-_ACC_5-15-138106222-138106236-138106022-138106436, Chr4-Tri-_ACC_5-15-166487200-166487214-166487000-166487414, Chr4-Tri-_TGG_5-15-134469686-134469700-134469486-134469900, Chr5-Tri-_ACC_5-15-163073585-163073599-163073385-163073799, Chr5-Tri-_ACC_5-15-176297916-176297930-…
OG0000629		Chr1-Tri-_CGT_7-21-191929391-191929411-191929191-191929611, Chr1-Tri-_GAC_6-18-250771325-250771342-250771125-250771542, Chr2-Tri-_CGT_8-24-115343993-115344016-115343793-115344216, Chr3-Tri-_CGT_5-15-158956283-158956297-158956083-158956497, Chr3-Tri-_GCC_6-18-139924988-139925005-139924788-139925205, Chr5-Tri-_CGT_5-15-155708878-155708892-155708678-155709092, Chr5-Tri-_GAC_6-18-99008052-99008069-99…
OG0000630		Chr1-Compound-_C_14_CC_7*ggggcgacggggggcgggggggagggttgggcttgccttatttctttgaatttctttcaaggttcctagaaatttcctggagatcccccttg_T_11-117-225784242-225784358-225784042-225784558, Chr1-Tri-_AAG_5-15-244241495-244241509-244241295-244241709, Chr2-Tri-_CAT_5-15-96763607-96763621-96763407-96763821, Chr3-Compound-_C_14_CC_7*ggggcgacggggggcgggggggagggttgggcttgccttatttctttgaatttctttcaaggttcctagaaatttcctggagatccccct…
OG0000631		Chr1-Mono-_A_10-10-230333264-230333273-230333064-230333473, Chr2-Di-_AG_7-14-126802845-126802858-126802645-126803058, Chr2-Di-_CT_7-14-134253171-134253184-134252971-134253384, Chr4-Di-_AG_6-12-126167459-126167470-126167259-126167670, Chr4-Di-_AG_7-14-149399822-149399835-149399622-149400035, Chr4-Di-_CT_6-12-136355425-136355436-136355225-136355636, Chr4-Di-_CT_6-12-149432593-149432604-149432393-14…
OG0000632		Chr1-Di-_AT_6-12-267519594-267519605-267519394-267519805, Chr1-Di-_AT_8-16-249860100-249860115-249859900-249860315, Chr2-Compound-_ATATAT_11_ATAT_17*_AT_35*-70-235921122-235921191-235920922-235921391, Chr2-Compound-_ATAT_8_ATATAT_5*_AT_17*-34-213990389-213990422-213990189-213990622, Chr3-Di-_AT_7-14-36228641-36228654-36228441-36228854, Chr5-Di-_AT_6-12-23150537-23150548-23150337-23150748, Chr8-Co…
OG0000633		Chr1-Di-_GT_7-14-285911935-285911948-285911735-285912148, Chr1-Di-_GT_8-16-253868470-253868485-253868270-253868685, Chr5-Di-_AC_6-12-191285085-191285096-191284885-191285296, Chr5-Di-_AC_7-14-203567192-203567205-203566992-203567405, Chr5-Di-_AC_7-14-90640709-90640722-90640509-90640922, Chr5-Di-_GT_7-14-192175676-192175689-192175476-192175889, Chr5-Mono-_G_11-11-1989996-1990006-1989796-1990206, Chr…
OG0000634		Chr1-Tri-_AGC_5-15-294458334-294458348-294458134-294458548, Chr1-Tri-_AGC_5-15-294552830-294552844-294552630-294553044, Chr1-Tri-_AGC_5-15-294555574-294555588-294555374-294555788, Chr1-Tri-_AGC_5-15-294577372-294577386-294577172-294577586, Chr1-Tri-_GCT_5-15-255379668-255379682-255379468-255379882, Chr1-Tri-_TGC_5-15-294332094-294332108-294331894-294332308, Chr1-Tri-_TGC_5-15-294356745-294356759-…
OG0000635		Chr1-Di-_CT_6-12-255541575-255541586-255541375-255541786, Chr2-Di-_GA_8-16-126512531-126512546-126512331-126512746, Chr3-Di-_CT_6-12-31589252-31589263-31589052-31589463, Chr3-Di-_CT_7-14-154774961-154774974-154774761-154775174, Chr3-Di-_CT_7-14-154784088-154784101-154783888-154784301, Chr4-Di-_CT_6-12-201430183-201430194-201429983-201430394, Chr4-Di-_GA_6-12-137736435-137736446-137736235-13773664…
OG0000636	Chr1-ssr-287564023/1, Chr1-ssr-297462555/1, Chr2-ssr-192550689/1, Chr2-ssr-24188779/1, Chr3-ssr-71735965/1, Chr4-ssr-109169117/1	Chr1-Tri-_GAC_8-24-287564023-287564046-287563823-287564246, Chr1-Tri-_GAC_8-24-297462555-297462578-297462355-297462778, Chr2-Tri-_CGA_7-21-192550689-192550709-192550489-192550909, Chr2-Tri-_GAC_7-21-24188779-24188799-24188579-24188999, Chr3-Tri-_GAC_6-18-71735965-71735982-71735765-71736182, Chr4-Tri-_GTC_5-15-109169117-109169131-109168917-109169331
OG0000637		Chr2-Mono-_A_10-10-97706930-97706939-97706730-97707139, Chr2-Mono-_T_10-10-10172891-10172900-10172691-10173100, Chr2-Mono-_T_10-10-22324332-22324341-22324132-22324541, Chr4-Mono-_T_10-10-193086619-193086628-193086419-193086828, Chr6-Mono-_A_10-10-20507502-20507511-20507302-20507711, Chr6-Mono-_T_10-10-10755177-10755186-10754977-10755386, Chr6-Mono-_T_10-10-10770449-10770458-10770249-10770658, Chr…
OG0000638		Chr2-Tri-_TCA_5-15-15070981-15070995-15070781-15071195, Chr3-Mono-_G_11-11-226502923-226502933-226502723-226503133, Chr3-Mono-_T_10-10-155781316-155781325-155781116-155781525, Chr3-Tri-_TGA_5-15-75346359-75346373-75346159-75346573, Chr4-Tri-_TGA_5-15-217881328-217881342-217881128-217881542, Chr5-Compound-_AA_6_A_12*-12-166383723-166383734-166383523-166383934, Chr5-Tri-_GGA_5-15-12818682-12818696-…
OG0000639	Chr2-ssr-103101960/1, Chr2-ssr-57492402/1, Chr3-ssr-136513898/1, Chr4-ssr-96703160/1, Chr4-ssr-96715588/1, Chr7-ssr-139255586/1	Chr2-Compound-_GAGA_5_GA_10*-20-57492402-57492421-57492202-57492621, Chr2-Di-_GA_7-14-103101960-103101973-103101760-103102173, Chr3-Di-_GA_8-16-136513898-136513913-136513698-136514113, Chr4-Di-_CT_7-14-96703160-96703173-96702960-96703373, Chr4-Di-_CT_7-14-96715588-96715601-96715388-96715801, Chr7-Di-_GA_6-12-139255586-139255597-139255386-139255797
OG0000640		Chr2-Tetra-_AAAT_6-24-95256761-95256784-95256561-95256984, Chr2-Tetra-_ATTT_5-20-158046568-158046587-158046368-158046787, Chr2-Tetra-_ATTT_5-20-158055053-158055072-158054853-158055272, Chr3-Tetra-_AATA_5-20-224962912-224962931-224962712-224963131, Chr3-Tetra-_AATA_6-24-224990195-224990218-224989995-224990418, Chr4-Di-_TA_6-12-156710429-156710440-156710229-156710640, Chr4-Tri-_TTA_9-27-145415113-1…
OG0000641		Chr2-Mono-_T_10-10-152418085-152418094-152417885-152418294, Chr2-Tri-_TGA_5-15-185793214-185793228-185793014-185793428, Chr3-Mono-_T_10-10-147923916-147923925-147923716-147924125, Chr3-Tri-_AAG_5-15-8039997-8040011-8039797-8040211, Chr4-Tri-_AAG_5-15-128220618-128220632-128220418-128220832, Chr4-Tri-_AAG_5-15-18268700-18268714-18268500-18268914, Chr4-Tri-_AAG_5-15-30369565-30369579-30369365-30369…
OG0000642		Chr2-Di-_AC_6-12-231078454-231078465-231078254-231078665, Chr3-Di-_TG_7-14-31689379-31689392-31689179-31689592, Chr4-Di-_TG_6-12-201517642-201517653-201517442-201517853, Chr4-Di-_TG_6-12-201574601-201574612-201574401-201574812, Chr5-Di-_AC_6-12-188602223-188602234-188602023-188602434, Chr5-Di-_TG_6-12-14747559-14747570-14747359-14747770, Chr5-Di-_TG_7-14-52057848-52057861-52057648-52058061, Chr6-…
OG0000643		Chr3-Tetra-_ATTT_5-20-153328356-153328375-153328156-153328575, Chr4-Tri-_AAT_5-15-78637069-78637083-78636869-78637283, Chr4-Tri-_AAT_5-15-95844669-95844683-95844469-95844883, Chr4-Tri-_AAT_5-15-95849376-95849390-95849176-95849590, Chr5-Compound-_TTAT_6_TTA_5*-35-104677967-104678001-104677767-104678201, Chr5-Tri-_TTA_5-15-104682777-104682791-104682577-104682991, Chr6-Tetra-_ATTT_5-20-895231-895250…
OG0000644		Chr10-Compound-_ATAT_8_ATATAT_5*_AT_16*-32-3009413-3009444-3009213-3009644, Chr2-Di-_TA_6-12-181689408-181689419-181689208-181689619, Chr2-Di-_TA_6-12-181697484-181697495-181697284-181697695, Chr4-Di-_TA_6-12-8806235-8806246-8806035-8806446, Chr5-Di-_TA_6-12-158140058-158140069-158139858-158140269, Chr5-Di-_TA_6-12-158153982-158153993-158153782-158154193, Chr7-Di-_TA_6-12-128152743-128152754-1281…
OG0000645		Chr10-Compound-_TGTTGT_5_TGT_10*-30-73572480-73572509-73572280-73572709, Chr10-Tri-_CCA_5-15-16859262-16859276-16859062-16859476, Chr10-Tri-_TGG_5-15-45423333-45423347-45423133-45423547, Chr2-Tri-_ACA_8-24-105212371-105212394-105212171-105212594, Chr2-Tri-_CCA_5-15-126122095-126122109-126121895-126122309, Chr2-Tri-_CCA_5-15-132887851-132887865-132887651-132888065, Chr2-Tri-_CCA_5-15-132903680-132…
OG0000646		Chr1-Di-_AT_7-14-14082209-14082222-14082009-14082422, Chr10-Compound-_AT_15_ATATAT_5*_ATAT_7*-28-18112461-18112488-18112261-18112688, Chr10-Di-_AT_8-16-39051372-39051387-39051172-39051587, Chr3-Di-_AT_7-14-210811162-210811175-210810962-210811375, Chr3-Di-_AT_8-16-215125739-215125754-215125539-215125954, Chr4-Compound-_AT_10_ATAT_5*-20-179524800-179524819-179524600-179525019, Chr5-Compound-_ATAT_1…
OG0000647		Chr1-Tri-_AAG_5-15-88398239-88398253-88398039-88398453, Chr1-Tri-_TTC_5-15-88333990-88334004-88333790-88334204, Chr10-Tri-_AAG_5-15-26760259-26760273-26760059-26760473, Chr2-Compound-_A_12_AA_6*gagat_AAA_5_A_16*_AA_8*-33-28803482-28803514-28803282-28803714, Chr2-Tri-_TTC_5-15-165854484-165854498-165854284-165854698, Chr3-Compound-_T_16_TT_8*_TTT_5*tatctc_T_12_TT_6*-33-187094923-187094955-18709472…
OG0000648		Chr1-Mono-_A_10-10-133380499-133380508-133380299-133380708, Chr10-Di-_AT_6-12-107976633-107976644-107976433-107976844, Chr10-Di-_TA_6-12-31558656-31558667-31558456-31558867, Chr10-Mono-_A_10-10-73990313-73990322-73990113-73990522, Chr2-Di-_TA_9-18-102663166-102663183-102662966-102663383, Chr4-Di-_TA_6-12-3736093-3736104-3735893-3736304, Chr4-Di-_TA_9-18-114867601-114867618-114867401-114867818, Ch…
OG0000649		Chr1-Compound-_GG_6_G_12*-12-146820265-146820276-146820065-146820476, Chr10-Tri-_GAA_5-15-73035449-73035463-73035249-73035663, Chr10-Tri-_TTC_5-15-36125514-36125528-36125314-36125728, Chr2-Compound-_GG_6_G_12*-12-214829954-214829965-214829754-214830165, Chr2-Compound-_G_13_GG_6*-12-126661802-126661813-126661602-126662013, Chr3-Mono-_C_10-10-98814467-98814476-98814267-98814676, Chr3-Mono-_G_11-11-…
OG0000650	Chr10-ssr-39651958/1, Chr10-ssr-44102567/1, Chr2-ssr-56339870/1, Chr4-ssr-117969898/1, Chr6-ssr-31987422/1, Chr8-ssr-42845118/1	Chr10-Compound-_GG_6_G_13*-13-44102567-44102579-44102367-44102779, Chr10-Mono-_C_11-11-39651958-39651968-39651758-39652168, Chr4-Compound-_CC_6_C_12*-12-117969898-117969909-117969698-117970109, Chr6-Mono-_C_11-11-31987422-31987432-31987222-31987632, Chr8-Mono-_C_10-10-42845118-42845127-42844918-42845327
OG0000651		Chr10-Compound-_TTT_5_TT_8*_T_16*-16-40968115-40968130-40967915-40968330, Chr2-Compound-_GGG_7_GG_11*_GGGG_5*_G_22*agagaaaaaaatcttttgt_G_10-51-152412744-152412794-152412544-152412994, Chr3-Compound-_C_10gggagatgtttttttggccctttccc_A_12_AA_6*ttttttgggtttccgatattgggaacctt_GG_12_GGG_8*_G_24*_GGGG_6*ccaggggggcgggt_G_11ccccctttcttccc_GG_6_G_12*-152-223876483-223876634-223876283-223876834, Chr4-Compound…
OG0000652		Chr1-Tri-_GTA_5-15-162302742-162302756-162302542-162302956, Chr1-Tri-_GTA_5-15-177268199-177268213-177267999-177268413, Chr10-Tri-_GTA_5-15-114742219-114742233-114742019-114742433, Chr10-Tri-_GTA_5-15-45127032-45127046-45126832-45127246, Chr2-Tri-_GTA_5-15-169012477-169012491-169012277-169012691, Chr2-Tri-_TAC_5-15-26086864-26086878-26086664-26087078, Chr3-Tri-_GTA_5-15-165557926-165557940-165557…
OG0000653		Chr1-Mono-_A_10-10-76068509-76068518-76068309-76068718, Chr1-Mono-_A_11-11-147591374-147591384-147591174-147591584, Chr10-Mono-_T_10-10-47368384-47368393-47368184-47368593, Chr2-Mono-_A_10-10-131117735-131117744-131117535-131117944, Chr3-Mono-_T_10-10-104272094-104272103-104271894-104272303, Chr5-Mono-_A_10-10-135239229-135239238-135239029-135239438, Chr6-Mono-_A_10-10-78518443-78518452-78518243-…
OG0000654		Chr1-Compound-_G_13_GG_6*-12-249944591-249944602-249944391-249944802, Chr10-Compound-_CC_6_C_12*-12-50187376-50187387-50187176-50187587, Chr10-Compound-_C_13_CC_6*-12-60814576-60814587-60814376-60814787, Chr10-Compound-_G_12_GG_6*-12-50087056-50087067-50086856-50087267, Chr10-Mono-_G_11-11-50147918-50147928-50147718-50148128, Chr3-Mono-_C_10-10-154944947-154944956-154944747-154945156, Chr4-Compou…
OG0000655		Chr1-Compound-_T_12_TT_6*-12-98127113-98127124-98126913-98127324, Chr1-Mono-_T_10-10-220955222-220955231-220955022-220955431, Chr10-Mono-_T_11-11-54658692-54658702-54658492-54658902, Chr2-Mono-_A_10-10-7346816-7346825-7346616-7347025, Chr2-Mono-_A_11-11-18920031-18920041-18919831-18920241, Chr2-Mono-_T_10-10-28082377-28082386-28082177-28082586, Chr2-Mono-_T_10-10-92570788-92570797-92570588-925709…
OG0000656		Chr1-Tri-_GAC_7-21-92031989-92032009-92031789-92032209, Chr1-Tri-_GTC_5-15-39279658-39279672-39279458-39279872, Chr10-Tri-_GAC_6-18-56917654-56917671-56917454-56917871, Chr10-Tri-_GAC_8-24-129676146-129676169-129675946-129676369, Chr3-Compound-_CGT_5cgc_CGT_6-36-179048656-179048691-179048456-179048891, Chr4-Tri-_CGT_6-18-235057498-235057515-235057298-235057715, Chr4-Tri-_GAC_6-18-147306106-147306…
OG0000657		Chr1-Di-_TA_6-12-141215813-141215824-141215613-141216024, Chr10-Di-_AT_6-12-69279925-69279936-69279725-69280136, Chr2-Di-_AT_6-12-88050780-88050791-88050580-88050991, Chr2-Di-_AT_7-14-124504150-124504163-124503950-124504363, Chr4-Di-_AT_7-14-219588747-219588760-219588547-219588960, Chr4-Di-_TA_9-18-95387921-95387938-95387721-95388138, Chr5-Di-_TA_7-14-148887410-148887423-148887210-148887623, Chr6…
OG0000658		Chr1-Compound-_GG_8_G_17*_GGG_5*ggtcgcgcgggggaacgagctaacgaataggctcacc_CT_7-66-34143830-34143895-34143630-34144095, Chr10-Di-_CT_7-14-78250139-78250152-78249939-78250352, Chr2-Compound-_C_10attgtacacctagaccctctcgttgcatctataaaaggaaagtccagggccttcatgcgcaagggtcgcacgggagaacgagttgacgaacaggctca_CT_6-120-148989155-148989274-148988955-148989474, Chr3-Compound-_AG_7ggagcctgttcgttagctcgttcccccgcgcga_C_10-57-…
OG0000659		Chr1-Compound-_ATAT_6_AT_12*-24-197276099-197276122-197275899-197276322, Chr1-Di-_AT_7-14-24538504-24538517-24538304-24538717, Chr1-Di-_TA_9-18-122609613-122609630-122609413-122609830, Chr10-Di-_TA_6-12-80968089-80968100-80967889-80968300, Chr7-Di-_AT_7-14-73553317-73553330-73553117-73553530, Chr7-Di-_AT_9-18-73441803-73441820-73441603-73442020, Chr7-Mono-_A_10-10-176748566-176748575-176748366-17…
OG0000660		Chr1-Compound-_AAA_6_AA_9*_A_19*-19-187261875-187261893-187261675-187262093, Chr1-Compound-_TT_6_T_13*-13-148516986-148516998-148516786-148517198, Chr1-Mono-_A_10-10-94358655-94358664-94358455-94358864, Chr1-Mono-_T_10-10-198053029-198053038-198052829-198053238, Chr10-Mono-_A_10-10-83645823-83645832-83645623-83646032, Chr2-Mono-_A_10-10-6313694-6313703-6313494-6313903, Chr4-Compound-_TT_6_T_12*-1…
OG0000661		Chr10-Mono-_T_11-11-85344223-85344233-85344023-85344433, Chr2-Mono-_A_10-10-176678825-176678834-176678625-176679034, Chr2-Mono-_G_11-11-181896915-181896925-181896715-181897125, Chr3-Mono-_G_10-10-145072143-145072152-145071943-145072352, Chr4-Compound-_A_10gggggggaagggggggacatttttcgcttaaacc_A_10ccaaaaattttgtattttttttagcccccataaccccccccacggggaaaacaaaaaaaaccctct_C_11aaaaaaaactcccccacaaaaacccccgtggtt…
OG0000662		Chr10-Di-_TA_8-16-89842310-89842325-89842110-89842525, Chr2-Di-_TA_9-18-103195615-103195632-103195415-103195832, Chr2-Tri-_ATT_5-15-144268912-144268926-144268712-144269126, Chr4-Compound-_TATATA_6_TA_18*_TATA_9*-36-104270988-104271023-104270788-104271223, Chr4-Compound-_TATA_6_TA_13*-26-122121170-122121195-122120970-122121395, Chr4-Di-_TA_7-14-207453348-207453361-207453148-207453561, Chr5-Compoun…
OG0000663		Chr1-Compound-_CC_8_C_16*_CCC_5*-15-271698758-271698772-271698558-271698972, Chr1-Compound-_G_10cggttgaaccggccagggtgcggttgaaccggcctggggcaggggcgggggcggccaagccggcggcgggcggccgagctggc_GG_7_G_14*-107-105784698-105784804-105784498-105785004, Chr10-Compound-_CC_7_C_14*-14-101317285-101317298-101317085-101317498, Chr3-Compound-_C_12_CC_6*-12-106032467-106032478-106032267-106032678, Chr4-Compound-_CC_6_C_…
OG0000664		Chr1-Mono-_C_11-11-254929725-254929735-254929525-254929935, Chr1-Mono-_C_11-11-52969195-52969205-52968995-52969405, Chr1-Mono-_G_10-10-245268641-245268650-245268441-245268850, Chr10-Compound-_CC_6_C_13*-13-104069175-104069187-104068975-104069387, Chr2-Mono-_C_11-11-105146716-105146726-105146516-105146926, Chr4-Mono-_G_11-11-85456291-85456301-85456091-85456501, Chr5-Compound-_G_12_GG_6*-12-2032484…
OG0000665		Chr1-Compound-_CC_6_C_12*-12-47266769-47266780-47266569-47266980, Chr1-Mono-_C_10-10-43627940-43627949-43627740-43628149, Chr10-Mono-_C_11-11-109638190-109638200-109637990-109638400, Chr2-Compound-_G_14_GG_7*-14-35965402-35965415-35965202-35965615, Chr4-Mono-_G_10-10-231186362-231186371-231186162-231186571, Chr6-Compound-_C_12_CC_6*-12-149070189-149070200-149069989-149070400, Chr7-Compound-_C_12_…
OG0000666		Chr1-Compound-_GG_7_G_14*-14-45165889-45165902-45165689-45166102, Chr1-Mono-_C_10-10-277291068-277291077-277290868-277291277, Chr1-Mono-_G_11-11-216345685-216345695-216345485-216345895, Chr10-Mono-_G_10-10-117272851-117272860-117272651-117273060, Chr2-Mono-_C_11-11-10090592-10090602-10090392-10090802, Chr2-Mono-_G_11-11-199733644-199733654-199733444-199733854, Chr4-Mono-_C_10-10-237001259-2370012…
OG0000667		Chr10-Compound-_TATA_7_TA_14*-28-125116655-125116682-125116455-125116882, Chr3-Compound-_A_10cgtg_TA_6-26-49626800-49626825-49626600-49627025, Chr4-Di-_AT_6-12-164897251-164897262-164897051-164897462, Chr4-Di-_AT_7-14-164294366-164294379-164294166-164294579, Chr4-Di-_AT_8-16-165429024-165429039-165428824-165429239, Chr4-Di-_AT_9-18-164508286-164508303-164508086-164508503, Chr4-Di-_AT_9-18-1647292…
OG0000668		Chr1-Compound-_A_10tttttctcc_A_11t_CC_6_C_13*-44-207230341-207230384-207230141-207230584, Chr1-Compound-_G_13_GG_6*ga_T_11ggagaaaaa_T_10-44-88404517-88404560-88404317-88404760, Chr10-Compound-_A_10tttttctcc_A_11t_CC_6_C_13*-44-126287851-126287894-126287651-126288094, Chr2-Compound-_GG_6_G_13*a_T_11ggagaaaaa_T_10-44-8883330-8883373-8883130-8883573, Chr3-Compound-_GG_6_G_13*a_T_11ggagaaaaa_T_10-44-…
OG0000669		Chr1-Di-_AT_9-18-278419689-278419706-278419489-278419906, Chr1-Di-_AT_9-18-50568014-50568031-50567814-50568231, Chr10-Di-_AT_8-16-128360146-128360161-128359946-128360361, Chr2-Di-_AT_8-16-102968586-102968601-102968386-102968801, Chr2-Di-_TA_8-16-64924124-64924139-64923924-64924339, Chr3-Di-_AT_7-14-218770366-218770379-218770166-218770579, Chr3-Di-_TA_9-18-65515494-65515511-65515294-65515711, Chr8…
OG0000670		Chr10-Mono-_C_11-11-133524582-133524592-133524382-133524792, Chr10-Mono-_G_10-10-129304604-129304613-129304404-129304813, Chr10-Mono-_G_10-10-129438195-129438204-129437995-129438404, Chr5-Compound-_T_13_TT_6*-12-200657915-200657926-200657715-200658126, Chr5-Mono-_A_10-10-10407001-10407010-10406801-10407210, Chr5-Mono-_A_10-10-78790451-78790460-78790251-78790660, Chr5-Mono-_A_11-11-39824657-398246…
OG0000671		Chr1-Di-_AT_6-12-37609279-37609290-37609079-37609490, Chr1-Di-_AT_6-12-37613912-37613923-37613712-37614123, Chr10-Di-_AT_6-12-145501802-145501813-145501602-145502013, Chr10-Di-_AT_6-12-145553244-145553255-145553044-145553455, Chr10-Di-_AT_8-16-145497057-145497072-145496857-145497272, Chr10-Di-_AT_8-16-145548499-145548514-145548299-145548714, Chr10-Mono-_T_10-10-130213128-130213137-130212928-13021…
OG0000672		Chr1-Tri-_CGG_5-15-269454869-269454883-269454669-269455083, Chr1-Tri-_CGG_5-15-53426587-53426601-53426387-53426801, Chr1-Tri-_GGA_5-15-53426328-53426342-53426128-53426542, Chr10-Tri-_CGG_5-15-132369099-132369113-132368899-132369313, Chr10-Tri-_GGA_7-21-132368831-132368851-132368631-132369051, Chr2-Tri-_CCT_5-15-178414540-178414554-178414340-178414754, Chr2-Tri-_GCC_5-15-178414282-178414296-178414…
OG0000673		Chr1-Mono-_C_11-11-204557544-204557554-204557344-204557754, Chr1-Tetra-_TCGT_5-20-225901532-225901551-225901332-225901751, Chr10-Mono-_G_10-10-134076115-134076124-134075915-134076324, Chr6-Compound-_G_12_GG_6*-12-101303262-101303273-101303062-101303473, Chr7-Mono-_C_10-10-70955074-70955083-70954874-70955283, Chr7-Mono-_G_10-10-144912698-144912707-144912498-144912907, Chr7-Tetra-_TCGT_6-24-7095533…
OG0000674		Chr1-Tri-_TAT_5-15-58619135-58619149-58618935-58619349, Chr1-Tri-_TAT_7-21-58637898-58637918-58637698-58638118, Chr10-Tri-_AAT_5-15-141132664-141132678-141132464-141132878, Chr5-Tri-_ATT_5-15-158328354-158328368-158328154-158328568, Chr7-Di-_CG_6-12-176504611-176504622-176504411-176504822, Chr7-Di-_CG_6-12-176515683-176515694-176515483-176515894, Chr7-Tri-_AAT_6-18-43667042-43667059-43666842-4366…
OG0000675		Chr1-Tri-_TAC_6-18-224331880-224331897-224331680-224332097, Chr10-Tri-_GTA_5-15-143327566-143327580-143327366-143327780, Chr10-Tri-_GTA_6-18-143313700-143313717-143313500-143313917, Chr2-Tri-_GTA_5-15-192550956-192550970-192550756-192551170, Chr2-Tri-_GTA_7-21-168477964-168477984-168477764-168478184, Chr4-Tri-_GTA_7-21-96960900-96960920-96960700-96961120, Chr5-Tri-_GTA_5-15-169009370-169009384-16…
OG0000676		Chr1-Di-_TA_7-14-195625872-195625885-195625672-195626085, Chr1-Di-_TA_7-14-277055926-277055939-277055726-277056139, Chr10-Compound-_TA_6tg_TA_6-26-149417860-149417885-149417660-149418085, Chr2-Compound-_GA_9acagacaat_CA_8ctcacgcacgcacgctcgcacccgccacgggacacacgcgcgcgtgcgtgcgagtatgagtatgtgcgt_GC_8tctcgctatatatatacat_AC_7gcacgcgcg_CC_7_C_14*_CTCTCT_8*_CTCT_12*_TC_23*_TA_32_ATATAT_10*_ATAT_15*at_AGAG_…
OG0000677		Chr1-Mono-_G_10-10-1520443-1520452-1520243-1520652, Chr2-Compound-_GG_6_G_12*-12-150298972-150298983-150298772-150299183, Chr2-Compound-_G_10tggcggccaagaga_G_11-35-134656949-134656983-134656749-134657183, Chr3-Di-_AT_9-18-132014730-132014747-132014530-132014947, Chr5-Compound-_G_12_GG_6*-12-168723674-168723685-168723474-168723885, Chr5-Mono-_G_10-10-168719086-168719095-168718886-168719295, Chr5-M…
OG0000678		Chr1-Di-_GA_6-12-288987547-288987558-288987347-288987758, Chr1-Di-_GA_7-14-2498960-2498973-2498760-2499173, Chr1-Di-_GA_7-14-2511361-2511374-2511161-2511574, Chr2-Compound-_AGAG_5_AG_10*-20-175777763-175777782-175777563-175777982, Chr2-Di-_CT_6-12-10978743-10978754-10978543-10978954, Chr2-Di-_CT_7-14-11022365-11022378-11022165-11022578, Chr2-Di-_GA_6-12-175756935-175756946-175756735-175757146, Ch…
OG0000679		Chr1-Compound-_ATAT_5_AT_10*-20-4682801-4682820-4682601-4683020, Chr1-Di-_AT_6-12-20462771-20462782-20462571-20462982, Chr1-Di-_AT_9-18-237034007-237034024-237033807-237034224, Chr3-Di-_TA_8-16-110459740-110459755-110459540-110459955, Chr4-Di-_TA_9-18-135877409-135877426-135877209-135877626, Chr5-Compound-_ATAT_5_AT_10*-20-104595269-104595288-104595069-104595488, Chr5-Di-_TA_7-14-172244523-172244…
OG0000680		Chr1-Compound-_AA_6_A_12*-12-71896973-71896984-71896773-71897184, Chr1-Mono-_A_11-11-6342194-6342204-6341994-6342404, Chr1-Mono-_T_10-10-297275580-297275589-297275380-297275789, Chr1-Tri-_ATT_5-15-248578089-248578103-248577889-248578303, Chr2-Mono-_A_11-11-14772757-14772767-14772557-14772967, Chr3-Mono-_T_10-10-11710117-11710126-11709917-11710326, Chr4-Compound-_A_20_AAAA_5*_AAA_6*_AA_10*-20-2329…
OG0000681		Chr1-Compound-_A_10gatataaaaaaagaaaagaggggacaagagaaaaaaacccagtatacct_A_11-70-150264211-150264280-150264011-150264480, Chr1-Di-_AG_6-12-170024071-170024082-170023871-170024282, Chr1-Di-_CT_6-12-12695993-12696004-12695793-12696204, Chr1-Di-_CT_6-12-12705846-12705857-12705646-12706057, Chr2-Di-_AG_7-14-45910623-45910636-45910423-45910836, Chr2-Di-_AG_8-16-50722656-50722671-50722456-50722871, Chr2-Di…
OG0000682		Chr1-Tri-_TCG_5-15-104588862-104588876-104588662-104589076, Chr1-Tri-_TCG_5-15-22343416-22343430-22343216-22343630, Chr2-Tri-_GAC_5-15-233702560-233702574-233702360-233702774, Chr3-Tri-_GAC_5-15-195709554-195709568-195709354-195709768, Chr4-Tri-_TCG_5-15-11503159-11503173-11502959-11503373, Chr5-Tri-_GAC_5-15-37964887-37964901-37964687-37965101, Chr6-Tri-_CGA_5-15-113691190-113691204-113690990-11…
OG0000683		Chr1-Di-_GA_6-12-51508641-51508652-51508441-51508852, Chr1-Di-_GA_7-14-100117452-100117465-100117252-100117665, Chr1-Di-_TC_6-12-154523027-154523038-154522827-154523238, Chr1-Di-_TC_6-12-226450269-226450280-226450069-226450480, Chr3-Di-_TC_6-12-223437155-223437166-223436955-223437366, Chr5-Di-_AG_8-16-69786609-69786624-69786409-69786824, Chr5-Di-_GA_6-12-150128750-150128761-150128550-150128961, C…
OG0000684		Chr1-Compound-_ATAT_17_AT_35*_ATATAT_11*-66-223153306-223153371-223153106-223153571, Chr1-Compound-_TA_25_TATATA_8*_TATA_12*-48-65812734-65812781-65812534-65812981, Chr2-Compound-_TATATA_5_TA_16*_TATA_8*-32-127076707-127076738-127076507-127076938, Chr2-Di-_TA_9-18-23151428-23151445-23151228-23151645, Chr3-Compound-_ATATAT_6_AT_20*_ATAT_10*-40-13421334-13421373-13421134-13421573, Chr3-Compound-_TA…
OG0000685		Chr1-Compound-_CCC_5_CC_7*_C_15*-15-107204699-107204713-107204499-107204913, Chr1-Compound-_G_14_GG_7*-14-71675559-71675572-71675359-71675772, Chr1-Mono-_G_10-10-204341491-204341500-204341291-204341700, Chr2-Compound-_CC_6_C_12*ttttatttatttttttattttatttcattttctttcattactgttacttattttattttaggtaggttaatcattg_T_10-98-68503951-68504048-68503751-68504248, Chr2-Mono-_C_10-10-142433477-142433486-142433277-…
OG0000686		Chr1-Mono-_A_10-10-142528235-142528244-142528035-142528444, Chr1-Mono-_A_10-10-89114580-89114589-89114380-89114789, Chr1-Mono-_A_11-11-227406545-227406555-227406345-227406755, Chr2-Di-_AG_6-12-178629088-178629099-178628888-178629299, Chr3-Mono-_A_10-10-179403622-179403631-179403422-179403831, Chr4-Mono-_A_10-10-160895319-160895328-160895119-160895528, Chr5-Mono-_A_10-10-86775892-86775901-86775692…
OG0000687		Chr1-Compound-_ATAT_5_AT_11*-22-91589764-91589785-91589564-91589985, Chr2-Di-_AT_8-16-80897461-80897476-80897261-80897676, Chr3-Di-_AT_8-16-155040208-155040223-155040008-155040423, Chr3-Di-_AT_9-18-40018926-40018943-40018726-40019143, Chr4-Di-_AT_8-16-158712263-158712278-158712063-158712478, Chr4-Di-_TA_6-12-61351333-61351344-61351133-61351544, Chr5-Compound-_ATAT_5_AT_11*-22-149096226-149096247-…
OG0000688		Chr1-Di-_CA_6-12-109687943-109687954-109687743-109688154, Chr3-Di-_TG_6-12-157179521-157179532-157179321-157179732, Chr3-Di-_TG_6-12-57946885-57946896-57946685-57947096, Chr4-Di-_CA_6-12-194814758-194814769-194814558-194814969, Chr4-Di-_CA_6-12-225745037-225745048-225744837-225745248, Chr4-Di-_CA_6-12-225804895-225804906-225804695-225805106, Chr4-Di-_CA_7-14-194822405-194822418-194822205-19482261…
OG0000689		Chr1-Compound-_G_12_GG_6*-12-127362529-127362540-127362329-127362740, Chr1-Mono-_G_10-10-262883795-262883804-262883595-262884004, Chr3-Mono-_C_10-10-206714068-206714077-206713868-206714277, Chr4-Mono-_C_11-11-150151242-150151252-150151042-150151452, Chr5-Compound-_G_12_GG_6*-12-93560266-93560277-93560066-93560477, Chr5-Mono-_C_11-11-92497182-92497192-92496982-92497392, Chr6-Compound-_C_13_CC_6*cg…
OG0000690		Chr1-Di-_TA_6-12-132623466-132623477-132623266-132623677, Chr1-Di-_TA_8-16-151752876-151752891-151752676-151753091, Chr2-Di-_TA_8-16-224221396-224221411-224221196-224221611, Chr2-Mono-_T_10-10-94460014-94460023-94459814-94460223, Chr4-Di-_AT_9-18-47436225-47436242-47436025-47436442, Chr6-Di-_TA_7-14-3788722-3788735-3788522-3788935, Chr6-Di-_TA_8-16-3786708-3786723-3786508-3786923, Chr6-Mono-_T_10…
OG0000691		Chr1-Di-_AT_8-16-159867772-159867787-159867572-159867987, Chr2-Di-_TA_8-16-152421979-152421994-152421779-152422194, Chr3-Compound-_ATAT_6_AT_13*-26-41717928-41717953-41717728-41718153, Chr3-Di-_AT_6-12-41722795-41722806-41722595-41723006, Chr5-Di-_AT_6-12-40689699-40689710-40689499-40689910, Chr5-Di-_AT_9-18-40701795-40701812-40701595-40702012, Chr7-Di-_TA_7-14-35601277-35601290-35601077-35601490…
OG0000692		Chr1-Mono-_C_10-10-172365024-172365033-172364824-172365233, Chr3-Compound-_G_12_GG_6*-12-175477154-175477165-175476954-175477365, Chr3-Mono-_G_11-11-3265033-3265043-3264833-3265243, Chr4-Compound-_GG_6_G_12*-12-185218558-185218569-185218358-185218769, Chr6-Compound-_G_12_GG_6*-12-85700367-85700378-85700167-85700578, Chr6-Mono-_G_10-10-85700252-85700261-85700052-85700461, Chr8-Compound-_G_13_GG_6*…
OG0000693		Chr1-Compound-_A_15_AA_7*_AAA_5*-15-181156549-181156563-181156349-181156763, Chr1-Compound-_T_12_TT_6*-12-234506212-234506223-234506012-234506423, Chr2-Compound-_T_13_TT_6*-12-232054893-232054904-232054693-232055104, Chr3-Mono-_A_10-10-8861267-8861276-8861067-8861476, Chr4-Mono-_A_11-11-193883226-193883236-193883026-193883436, Chr4-Mono-_T_10-10-167793441-167793450-167793241-167793650, Chr5-Mono-…
OG0000694		Chr1-Di-_TA_6-12-181646311-181646322-181646111-181646522, Chr1-Tri-_TTA_5-15-181650946-181650960-181650746-181651160, Chr1-Tri-_TTA_6-18-181646428-181646445-181646228-181646645, Chr4-Compound-_TATT_5_TTA_5-35-154559796-154559830-154559596-154560030, Chr4-Tri-_AAT_6-18-146642217-146642234-146642017-146642434, Chr4-Tri-_AAT_7-21-146636791-146636811-146636591-146637011, Chr4-Tri-_TTA_5-15-154564379-…
OG0000695		Chr1-Hexa-_CCTCAT_5-30-192718383-192718412-192718183-192718612, Chr2-Hexa-_CATCCT_6-36-104410920-104410955-104410720-104411155, Chr2-Hexa-_CCTCAT_10-60-87866846-87866905-87866646-87867105, Chr3-Hexa-_CCTCAT_8-48-15838457-15838504-15838257-15838704, Chr3-Hexa-_TCATCC_5-30-117382555-117382584-117382355-117382784, Chr5-Hexa-_CCTCAT_8-48-138146412-138146459-138146212-138146659, Chr5-Hexa-_TGAGGA_6-36…
OG0000696		Chr1-Compound-_C_17_CC_8*_CCC_5*-15-205780947-205780961-205780747-205781161, Chr1-Compound-_GG_6_G_13*tttataggcgagcgggggtgctc_G_12_GG_6*-48-272604286-272604333-272604086-272604533, Chr2-Compound-_C_12_CC_6*-12-18183720-18183731-18183520-18183931, Chr2-Compound-_G_11ttataggcgagtgggggtgctc_G_14_GG_7*-47-55909920-55909966-55909720-55910166, Chr4-Compound-_CC_6_C_12*gagcacccccgctcgcctataaa_C_12_CC_6*…
OG0000697		Chr1-Compound-_ATAT_15_AT_30*_ATATAT_10*_GTGTGT_5_GTGT_8*_GT_17*-94-271196950-271197043-271196750-271197243, Chr1-Compound-_CACACA_7_CA_21*_CACA_10*c_ATAT_5_TA_9*-60-207704394-207704453-207704194-207704653, Chr2-Compound-_CA_6t_AC_18_ACACAC_6*_ACAC_9*_ATAT_5_AT_10*-69-142489604-142489672-142489404-142489872, Chr3-Compound-_ATAT_8_AT_16*_ATATAT_5*a_TGTGTG_7_GTGT_10*_GT_20*-72-51495118-51495189-514…
OG0000698		Chr1-Di-_GC_6-12-229346365-229346376-229346165-229346576, Chr2-Compound-_G_11tttttccccagg_T_12_TT_6*ccacagcctctttttttttaaaaaatttgggcgggggggaccccgcg_T_16_TTT_5*_TT_8*cccccttttttttcc_T_10-123-188064915-188065037-188064715-188065237, Chr2-Di-_CG_7-14-210740169-210740182-210739969-210740382, Chr2-Di-_GC_6-12-187001213-187001224-187001013-187001424, Chr3-Compound-_CGGCC_5_CGG_5*-39-180750235-180750273…
OG0000699		Chr1-Compound-_ATAT_8_ATATAT_5*_AT_16*ac_AT_7-48-247244853-247244900-247244653-247245100, Chr1-Compound-_AT_6ac_AT_8-30-232425360-232425389-232425160-232425589, Chr1-Compound-_TA_8tg_TA_9-36-253412300-253412335-253412100-253412535, Chr2-Compound-_TA_9tg_TA_8-36-74740136-74740171-74739936-74740371, Chr3-Compound-_AT_6ac_AT_6-26-202247038-202247063-202246838-202247263, Chr4-Compound-_TA_6tg_TATA_5_…
OG0000700		Chr1-Di-_AT_6-12-236095815-236095826-236095615-236096026, Chr1-Di-_AT_6-12-236140871-236140882-236140671-236141082, Chr1-Di-_AT_7-14-236111832-236111845-236111632-236112045, Chr2-Compound-_ATAT_5_AT_10*-20-55965198-55965217-55964998-55965417, Chr2-Di-_AT_7-14-93398775-93398788-93398575-93398988, Chr2-Di-_AT_8-16-55956074-55956089-55955874-55956289, Chr2-Di-_AT_8-16-93417048-93417063-93416848-9341…
OG0000701		Chr1-Compound-_G_15_GGG_5*_GG_7*-14-241325845-241325858-241325645-241326058, Chr2-Compound-_C_12_CC_6*-12-188036784-188036795-188036584-188036995, Chr2-Compound-_GG_8_GGG_5*_G_16*-16-188044709-188044724-188044509-188044924, Chr4-Compound-_CC_6_C_13*-13-164901829-164901841-164901629-164902041, Chr4-Compound-_GG_7_G_14*-14-144308652-144308665-144308452-144308865, Chr5-Compound-_GGG_5_GG_7*_G_15*-15…
OG0000702		Chr1-Mono-_A_10-10-274816253-274816262-274816053-274816462, Chr3-Tri-_TAT_5-15-91967377-91967391-91967177-91967591, Chr4-Tri-_TAT_5-15-176406973-176406987-176406773-176407187, Chr4-Tri-_TAT_5-15-219085258-219085272-219085058-219085472, Chr5-Tri-_ATA_5-15-79164279-79164293-79164079-79164493, Chr5-Tri-_ATA_5-15-79188681-79188695-79188481-79188895, Chr6-Tri-_ATA_5-15-118934701-118934715-118934501-11…
OG0000703		Chr1-Mono-_G_10-10-292462230-292462239-292462030-292462439, Chr2-Mono-_C_11-11-164839440-164839450-164839240-164839650, Chr5-Mono-_C_10-10-123742907-123742916-123742707-123743116, Chr6-Compound-_CC_6_C_12*-12-151396036-151396047-151395836-151396247, Chr6-Compound-_CC_6_C_13*-13-151385403-151385415-151385203-151385615, Chr6-Compound-_C_12_CC_6*-12-35195874-35195885-35195674-35196085, Chr6-Compound…
OG0000704		Chr2-Compound-_AAT_5gatagaattttaaatggaaagaaaaataaaaagaaaaagaatgtgctacaaa_AAT_7-88-8120585-8120672-8120385-8120872, Chr2-Compound-_AAT_6agaattttaaatggaaagaaaaataaaaagaaaaagaatgtgctacaaaaaa_AAT_5-85-8151955-8152039-8151755-8152239, Chr2-Compound-_AAT_6agaattttaaattgaaagaaaaagaaaaagaaaaagaatgcgctacaaa_AAT_5-82-8185024-8185105-8184824-8185305, Chr2-Compound-_ATA_5aaataaataaaaaaatatatttattatagtagtttgg…
OG0000705		Chr2-Mono-_C_11-11-48972874-48972884-48972674-48973084, Chr2-Mono-_G_10-10-24086145-24086154-24085945-24086354, Chr3-Compound-_C_13_CC_6*-12-187553753-187553764-187553553-187553964, Chr4-Mono-_C_10-10-87819018-87819027-87818818-87819227, Chr6-Mono-_C_11-11-142070748-142070758-142070548-142070958, Chr7-Compound-_G_13_GG_6*-12-47461278-47461289-47461078-47461489, Chr7-Mono-_C_11-11-162122003-162122…
OG0000706		Chr2-Compound-_ATAT_5_AT_10*-20-152119128-152119147-152118928-152119347, Chr2-Di-_AT_8-16-152114359-152114374-152114159-152114574, Chr2-Di-_AT_8-16-33008783-33008798-33008583-33008998, Chr2-Di-_TA_6-12-97159776-97159787-97159576-97159987, Chr3-Compound-_AT_22_ATAT_11*_ATATAT_7*-42-57110770-57110811-57110570-57111011, Chr3-Compound-_TATA_9_TA_18*_TATATA_6*-36-105310118-105310153-105309918-10531035…
OG0000707		Chr2-Compound-_G_12_GG_6*-12-40191107-40191118-40190907-40191318, Chr2-Compound-_G_12_GG_6*ttataggcgagtgggggtgctc_G_15_GG_7*_GGG_5*-49-39473181-39473229-39472981-39473429, Chr2-Mono-_C_11-11-78574481-78574491-78574281-78574691, Chr3-Compound-_CCC_5_C_15*_CC_7*-14-133424503-133424516-133424303-133424716, Chr3-Compound-_CC_7_CCC_5*_C_15*-15-134534590-134534604-134534390-134534804, Chr5-Compound-_G_…
OG0000708		Chr2-Mono-_C_10-10-67604050-67604059-67603850-67604259, Chr2-Mono-_G_10-10-163322506-163322515-163322306-163322715, Chr2-Mono-_G_10-10-192610916-192610925-192610716-192611125, Chr3-Compound-_GG_7_G_14*-14-158706221-158706234-158706021-158706434, Chr4-Mono-_C_10-10-101794031-101794040-101793831-101794240, Chr5-Compound-_CC_6_C_12*-12-122542658-122542669-122542458-122542869, Chr8-Mono-_G_11-11-5172…
OG0000709		Chr2-Tri-_GAC_6-18-235667791-235667808-235667591-235668008, Chr2-Tri-_GAC_6-18-97983873-97983890-97983673-97984090, Chr5-Tri-_CGT_6-18-137719678-137719695-137719478-137719895, Chr6-Tri-_GAC_6-18-85006504-85006521-85006304-85006721, Chr6-Tri-_GAC_8-24-112455092-112455115-112454892-112455315, Chr6-Tri-_GAC_8-24-82990534-82990557-82990334-82990757, Chr7-Tri-_CGT_6-18-11633628-11633645-11633428-11633…
OG0000710		Chr2-Compound-_ATAT_5_AT_10*-20-133376028-133376047-133375828-133376247, Chr2-Compound-_AT_10_ATAT_5*-20-133322699-133322718-133322499-133322918, Chr2-Di-_AT_7-14-133327620-133327633-133327420-133327833, Chr3-Di-_AT_6-12-131145794-131145805-131145594-131146005, Chr3-Di-_AT_7-14-131141161-131141174-131140961-131141374, Chr3-Mono-_T_10-10-131140836-131140845-131140636-131141045, Chr3-Mono-_T_10-10-…
OG0000711		Chr2-Mono-_T_11-11-150959735-150959745-150959535-150959945, Chr6-Compound-_TTTAT_5c_AT_13_ATAT_6*-50-99188774-99188823-99188574-99189023, Chr6-Compound-_TTTAT_5c_AT_16_ATATAT_5*_ATAT_8*-58-99184385-99184442-99184185-99184642, Chr8-Compound-_ATAT_6_AT_13*-26-121093429-121093454-121093229-121093654, Chr8-Di-_AT_8-16-121087800-121087815-121087600-121088015, Chr8-Penta-_ATATA_6-30-161233510-161233539…
OG0000712		Chr2-Compound-_G_12_GG_6*-12-160549752-160549763-160549552-160549963, Chr3-Mono-_C_10-10-67483882-67483891-67483682-67484091, Chr3-Mono-_G_10-10-52848740-52848749-52848540-52848949, Chr5-Compound-_G_12_GG_6*-12-59214673-59214684-59214473-59214884, Chr5-Mono-_C_10-10-103973157-103973166-103972957-103973366, Chr5-Mono-_C_10-10-75600675-75600684-75600475-75600884, Chr7-Compound-_GG_6_G_12*-12-938907…
OG0000713		Chr2-Compound-_AT_12_ATAT_6*-24-185211486-185211509-185211286-185211709, Chr2-Di-_AT_8-16-185184820-185184835-185184620-185185035, Chr2-Di-_AT_9-18-185180242-185180259-185180042-185180459, Chr3-Compound-_ATAT_5_AT_10*-20-109709768-109709787-109709568-109709987, Chr3-Compound-_ATAT_6_AT_12*-24-109718764-109718787-109718564-109718987, Chr3-Compound-_ATAT_6_AT_12*-24-123795515-123795538-123795315-12…
OG0000714		Chr2-Tri-_TAT_5-15-217039880-217039894-217039680-217040094, Chr6-Tri-_AAT_7-21-25559293-25559313-25559093-25559513, Chr6-Tri-_AAT_8-24-25633224-25633247-25633024-25633447, Chr7-Tri-_TAT_5-15-13907114-13907128-13906914-13907328, Chr7-Tri-_TAT_6-18-13944112-13944129-13943912-13944329, Chr7-Tri-_TAT_7-21-13935752-13935772-13935552-13935972, Chr8-Compound-_AAT_10_AATAAT_5*-30-57729899-57729928-577296…
OG0000715		Chr3-Compound-_TCTC_5_TC_10*-20-10523828-10523847-10523628-10524047, Chr3-Di-_GA_7-14-72817143-72817156-72816943-72817356, Chr4-Di-_TC_9-18-86213728-86213745-86213528-86213945, Chr7-Di-_TC_7-14-93181237-93181250-93181037-93181450, Chr8-Di-_GA_7-14-109540413-109540426-109540213-109540626, Chr8-Di-_TC_7-14-67882218-67882231-67882018-67882431, Chr9-Compound-_GA_10_GAGA_5*-20-21364865-21364884-213646…
OG0000716		Chr3-Compound-_T_14_TT_7*-14-41560741-41560754-41560541-41560954, Chr3-Mono-_A_11-11-187247410-187247420-187247210-187247620, Chr3-Mono-_T_10-10-41560515-41560524-41560315-41560724, Chr3-Tri-_TTG_8-24-143403670-143403693-143403470-143403893, Chr4-Compound-_AA_7_A_14*-14-225783532-225783545-225783332-225783745, Chr4-Mono-_A_10-10-225783762-225783771-225783562-225783971, Chr4-Mono-_T_10-10-70859732…
OG0000717		Chr3-Di-_AT_6-12-142098521-142098532-142098321-142098732, Chr3-Di-_AT_6-12-142112927-142112938-142112727-142113138, Chr4-Di-_AT_7-14-106884259-106884272-106884059-106884472, Chr4-Di-_AT_9-18-106899323-106899340-106899123-106899540, Chr6-Di-_TA_6-12-3834163-3834174-3833963-3834374, Chr6-Di-_TA_8-16-3799692-3799707-3799492-3799907, Chr7-Di-_TA_6-12-163450372-163450383-163450172-163450583, Chr8-Di-_…
OG0000718		Chr7-Compound-_ATATAT_5_ATAT_8*_AT_17*-34-34656785-34656818-34656585-34657018, Chr8-Compound-_TT_6_T_12*-12-73524774-73524785-73524574-73524985, Chr8-Di-_TA_8-16-73512482-73512497-73512282-73512697, Chr8-Di-_TA_8-16-73517101-73517116-73516901-73517316, Chr8-Mono-_G_10-10-23468093-23468102-23467893-23468302, Chr8-Mono-_T_10-10-1173174-1173183-1172974-1173383, Chr8-Mono-_T_10-10-1214879-1214888-121…
OG0000719		Chr1-Mono-_T_10-10-14161330-14161339-14161130-14161539, Chr10-Mono-_T_10-10-3577920-3577929-3577720-3578129, Chr3-Mono-_A_10-10-81972267-81972276-81972067-81972476, Chr3-Mono-_T_10-10-61225562-61225571-61225362-61225771, Chr4-Mono-_T_10-10-174326563-174326572-174326363-174326772, Chr7-Mono-_A_10-10-94876612-94876621-94876412-94876821, Chr9-Mono-_A_10-10-10814542-10814551-10814342-10814751, Chr9-M…
OG0000720		Chr1-Tri-_CGC_5-15-157057540-157057554-157057340-157057754, Chr1-Tri-_GGC_5-15-226255246-226255260-226255046-226255460, Chr10-Tri-_CGC_5-15-4753294-4753308-4753094-4753508, Chr10-Tri-_GCG_5-15-55727128-55727142-55726928-55727342, Chr10-Tri-_GCG_5-15-7463251-7463265-7463051-7463465, Chr2-Tri-_GCG_5-15-211495258-211495272-211495058-211495472, Chr3-Tri-_GCG_5-15-18649960-18649974-18649760-18650174, …
OG0000721		Chr1-Di-_TC_7-14-279537897-279537910-279537697-279538110, Chr10-Di-_TC_6-12-6426359-6426370-6426159-6426570, Chr2-Di-_AG_6-12-132727305-132727316-132727105-132727516, Chr3-Di-_AG_7-14-10541713-10541726-10541513-10541926, Chr3-Di-_TC_6-12-123900944-123900955-123900744-123901155, Chr3-Di-_TC_6-12-123925039-123925050-123924839-123925250, Chr5-Di-_TC_9-18-60874326-60874343-60874126-60874543, Chr8-Di-…
OG0000722		Chr1-Compound-_CTA_36_CTACTA_18*-108-266490230-266490337-266490030-266490537, Chr1-Compound-_GTA_26_GTAGTA_13*-78-161132823-161132900-161132623-161133100, Chr10-Compound-_GTAGTA_13_GTA_26*-78-6971335-6971412-6971135-6971612, Chr2-Compound-_CTACTA_11_CTA_23*-69-78405982-78406050-78405782-78406250, Chr2-Compound-_CTG_7_CTACTA_6_CTA_12*-57-32163361-32163417-32163161-32163617, Chr3-Compound-_CTACTA_9…
OG0000723		Chr1-Mono-_T_10-10-274873485-274873494-274873285-274873694, Chr10-Compound-_G_13_GG_6*g_A_10-23-10409413-10409435-10409213-10409635, Chr10-Compound-_G_15_GG_7*_GGG_5*-15-10409653-10409667-10409453-10409867, Chr3-Tri-_TTA_5-15-219441616-219441630-219441416-219441830, Chr4-Compound-_CC_8_C_16*_CCC_5*-15-187507411-187507425-187507211-187507625, Chr4-Compound-_GG_6_G_12*-12-72644328-72644339-72644128…
OG0000724		Chr1-Compound-_CC_8_CCC_5*_C_17*-17-195267093-195267109-195266893-195267309, Chr1-Mono-_C_10-10-200788672-200788681-200788472-200788881, Chr10-Mono-_C_11-11-11991369-11991379-11991169-11991579, Chr2-Mono-_C_11-11-10298430-10298440-10298230-10298640, Chr2-Mono-_C_11-11-195274017-195274027-195273817-195274227, Chr3-Mono-_C_11-11-29599279-29599289-29599079-29599489, Chr5-Compound-_C_19_CC_9*_CCC_6*-…
OG0000725		Chr1-Tetra-_GAAC_5-20-119172560-119172579-119172360-119172779, Chr1-Tetra-_TCGT_5-20-184266960-184266979-184266760-184267179, Chr10-Compound-_GG_6_G_12*-12-103528846-103528857-103528646-103529057, Chr10-Compound-_GG_6_G_12*-12-16154244-16154255-16154044-16154455, Chr10-Mono-_C_10-10-99627412-99627421-99627212-99627621, Chr2-Tetra-_ACGA_5-20-164590848-164590867-164590648-164591067, Chr3-Di-_CA_6-1…
OG0000726		Chr1-Mono-_T_10-10-232900496-232900505-232900296-232900705, Chr1-Mono-_T_11-11-3113802-3113812-3113602-3114012, Chr10-Mono-_A_10-10-17486807-17486816-17486607-17487016, Chr2-Mono-_A_10-10-195343850-195343859-195343650-195344059, Chr3-Mono-_A_10-10-31002639-31002648-31002439-31002848, Chr4-Mono-_A_10-10-124163062-124163071-124162862-124163271, Chr4-Mono-_A_10-10-12855825-12855834-12855625-12856034…
OG0000727		Chr1-Mono-_C_10-10-278889857-278889866-278889657-278890066, Chr10-Compound-_CC_6_C_13*-13-83953093-83953105-83952893-83953305, Chr10-Mono-_C_10-10-19815727-19815736-19815527-19815936, Chr2-Mono-_G_10-10-102496155-102496164-102495955-102496364, Chr3-Mono-_C_10-10-144641360-144641369-144641160-144641569, Chr4-Mono-_G_10-10-49173914-49173923-49173714-49174123, Chr5-Mono-_C_10-10-29628872-29628881-29…
OG0000728		Chr1-Mono-_A_10-10-167271690-167271699-167271490-167271899, Chr1-Mono-_T_10-10-104850325-104850334-104850125-104850534, Chr1-Mono-_T_10-10-120138793-120138802-120138593-120139002, Chr10-Compound-_A_12_AA_6*-12-30542756-30542767-30542556-30542967, Chr2-Mono-_A_10-10-71267443-71267452-71267243-71267652, Chr2-Mono-_T_10-10-80706099-80706108-80705899-80706308, Chr3-Mono-_A_10-10-174479433-174479442-1…
OG0000729		Chr1-Compound-_A_13_AA_6*-12-18007592-18007603-18007392-18007803, Chr1-Mono-_A_10-10-135989449-135989458-135989249-135989658, Chr1-Mono-_A_10-10-288386695-288386704-288386495-288386904, Chr1-Mono-_T_11-11-43382741-43382751-43382541-43382951, Chr10-Mono-_A_10-10-30625703-30625712-30625503-30625912, Chr10-Mono-_T_10-10-144491094-144491103-144490894-144491303, Chr4-Compound-_T_12_TT_6*-12-190816802-…
OG0000730		Chr1-Di-_TA_6-12-125479236-125479247-125479036-125479447, Chr1-Di-_TA_7-14-125469616-125469629-125469416-125469829, Chr10-Compound-_CTT_5cgttttc_TA_6-34-30808185-30808218-30807985-30808418, Chr10-Compound-_TATATA_18_TA_56*_TATA_28*-112-46228041-46228152-46227841-46228352, Chr2-Di-_AT_7-14-150465174-150465187-150464974-150465387, Chr5-Compound-_TA_11_TATA_5*-20-143463388-143463407-143463188-143463…
OG0000731		Chr1-Tri-_GAC_5-15-85448047-85448061-85447847-85448261, Chr10-Tri-_CGT_5-15-30992308-30992322-30992108-30992522, Chr10-Tri-_CGT_5-15-87862207-87862221-87862007-87862421, Chr4-Compound-_C_18_CCC_6*_CC_9*-18-193101650-193101667-193101450-193101867, Chr4-Tri-_GTC_5-15-215512394-215512408-215512194-215512608, Chr5-Tri-_GTC_5-15-87428586-87428600-87428386-87428800, Chr7-Tri-_CGT_6-18-41644229-41644246…
OG0000732		Chr10-Mono-_G_10-10-32548357-32548366-32548157-32548566, Chr2-Tri-_AAT_5-15-104114795-104114809-104114595-104115009, Chr2-Tri-_AAT_5-15-25991466-25991480-25991266-25991680, Chr2-Tri-_TTA_7-21-120914346-120914366-120914146-120914566, Chr5-Mono-_A_10-10-137240854-137240863-137240654-137241063, Chr5-Tri-_TTA_5-15-149277195-149277209-149276995-149277409, Chr5-Tri-_TTA_5-15-161150803-161150817-1611506…
OG0000733		Chr1-Mono-_T_11-11-233105716-233105726-233105516-233105926, Chr10-Mono-_A_10-10-38304911-38304920-38304711-38305120, Chr10-Mono-_T_10-10-56621897-56621906-56621697-56622106, Chr2-Mono-_T_11-11-162886397-162886407-162886197-162886607, Chr3-Mono-_A_10-10-124618573-124618582-124618373-124618782, Chr5-Mono-_T_10-10-141300054-141300063-141299854-141300263, Chr5-Mono-_T_11-11-72144265-72144275-72144065…
OG0000734		Chr1-Compound-_GG_6_G_12*-12-276720744-276720755-276720544-276720955, Chr1-Di-_CA_6-12-10800322-10800333-10800122-10800533, Chr10-Mono-_C_11-11-39140987-39140997-39140787-39141197, Chr2-Mono-_G_10-10-195331792-195331801-195331592-195332001, Chr3-Mono-_G_10-10-203220398-203220407-203220198-203220607, Chr5-Compound-_CC_6_C_13*-13-195076642-195076654-195076442-195076854, Chr6-Mono-_G_10-10-157963143…
OG0000735		Chr1-Compound-_CC_6_C_12*-12-85003172-85003183-85002972-85003383, Chr1-Mono-_G_10-10-276148564-276148573-276148364-276148773, Chr10-Compound-_G_13_GG_6*-12-41618159-41618170-41617959-41618370, Chr2-Mono-_C_11-11-29210787-29210797-29210587-29210997, Chr3-Mono-_G_10-10-151030320-151030329-151030120-151030529, Chr4-Compound-_G_12_GG_6*-12-9841394-9841405-9841194-9841605, Chr4-Mono-_G_10-10-79237393-…
OG0000736		Chr1-Tri-_TTG_6-18-115394978-115394995-115394778-115395195, Chr10-Tri-_CCA_5-15-107977234-107977248-107977034-107977448, Chr10-Tri-_CCA_5-15-43690326-43690340-43690126-43690540, Chr2-Tri-_TGG_5-15-60985681-60985695-60985481-60985895, Chr3-Tri-_TGG_5-15-203235694-203235708-203235494-203235908, Chr3-Tri-_TGG_5-15-77782056-77782070-77781856-77782270, Chr7-Compound-_TGG_5aggcagtggtgct_TGTTGC_5-58-814…
OG0000737		Chr10-Compound-_AG_10_AGAG_5*-20-50172293-50172312-50172093-50172512, Chr10-Compound-_CT_11_CTCT_5*-20-50183413-50183432-50183213-50183632, Chr10-Compound-_CT_11_CTCT_5*-20-50237567-50237586-50237367-50237786, Chr10-Di-_CT_9-18-50296687-50296704-50296487-50296904, Chr2-Di-_AG_6-12-162687353-162687364-162687153-162687564, Chr2-Di-_AG_6-12-162694228-162694239-162694028-162694439, Chr2-Di-_AG_6-12-8…
OG0000738		Chr10-Di-_AG_6-12-51308816-51308827-51308616-51309027, Chr10-Di-_AG_9-18-126751522-126751539-126751322-126751739, Chr2-Di-_AG_7-14-27691621-27691634-27691421-27691834, Chr2-Di-_TC_6-12-156841346-156841357-156841146-156841557, Chr3-Di-_AG_7-14-109192854-109192867-109192654-109193067, Chr3-Di-_AG_7-14-109207425-109207438-109207225-109207638, Chr3-Di-_TC_6-12-214313632-214313643-214313432-214313843,…
OG0000739		Chr1-Mono-_T_10-10-134627246-134627255-134627046-134627455, Chr10-Mono-_A_10-10-51425171-51425180-51424971-51425380, Chr2-Mono-_T_10-10-93385684-93385693-93385484-93385893, Chr2-Mono-_T_10-10-94179083-94179092-94178883-94179292, Chr4-Mono-_A_10-10-103726591-103726600-103726391-103726800, Chr4-Mono-_A_10-10-106400654-106400663-106400454-106400863, Chr4-Mono-_A_11-11-69378725-69378735-69378525-6937…
OG0000740		Chr10-Mono-_T_11-11-52084599-52084609-52084399-52084809, Chr2-Mono-_T_10-10-92985559-92985568-92985359-92985768, Chr2-Mono-_T_10-10-93386830-93386839-93386630-93387039, Chr4-Mono-_T_10-10-10294051-10294060-10293851-10294260, Chr4-Mono-_T_10-10-105695225-105695234-105695025-105695434, Chr4-Mono-_T_10-10-105734267-105734276-105734067-105734476, Chr4-Mono-_T_10-10-95292166-95292175-95291966-95292375…
OG0000741		Chr10-Di-_AC_9-18-137582408-137582425-137582208-137582625, Chr10-Di-_AC_9-18-54189628-54189645-54189428-54189845, Chr3-Di-_AC_9-18-175342483-175342500-175342283-175342700, Chr3-Di-_TG_9-18-154643035-154643052-154642835-154643252, Chr5-Di-_AC_9-18-145020517-145020534-145020317-145020734, Chr5-Di-_TG_9-18-2484021-2484038-2483821-2484238, Chr5-Di-_TG_9-18-87357998-87358015-87357798-87358215, Chr6-Di…
OG0000742	Chr10-ssr-58078087/1, Chr4-ssr-118235108/1, Chr4-ssr-97385952/1, Chr5-ssr-19383777/1, Chr5-ssr-65748645/1	Chr10-Tri-_CAG_5-15-58078087-58078101-58077887-58078301, Chr4-Tri-_GCT_5-15-97385952-97385966-97385752-97386166, Chr4-Tri-_GCT_7-21-118235108-118235128-118234908-118235328, Chr5-Tri-_CAG_5-15-19383777-19383791-19383577-19383991, Chr5-Tri-_GCT_5-15-65748645-65748659-65748445-65748859
OG0000743		Chr1-Compound-_G_13_GG_6*-12-260113937-260113948-260113737-260114148, Chr10-Compound-_CC_6_C_12*-12-84346541-84346552-84346341-84346752, Chr10-Compound-_C_14_CC_7*-14-61711337-61711350-61711137-61711550, Chr10-Compound-_G_12_GG_6*-12-84380362-84380373-84380162-84380573, Chr5-Mono-_C_11-11-4625477-4625487-4625277-4625687, Chr6-Compound-_CC_6_C_12*-12-85325758-85325769-85325558-85325969, Chr6-Compo…
OG0000744		Chr1-Compound-_ATAT_7_AT_14*-28-133266160-133266187-133265960-133266387, Chr10-Compound-_AT_15_ATATAT_5*_ATAT_7*-28-62694428-62694455-62694228-62694655, Chr10-Compound-_TA_25_TATA_12*_TATATA_8*-48-91196542-91196589-91196342-91196789, Chr2-Compound-_ATATAT_7_ATAT_11*_AT_22*-44-141264589-141264632-141264389-141264832, Chr2-Compound-_AT_13_ATAT_6*-24-141271047-141271070-141270847-141271270, Chr4-Com…
OG0000745		Chr1-Compound-_TT_6_T_13*cacgcccccccttttgggggggcgcccccccatattttct_C_14_CC_7*ggcgaaacacccccacaaaagagatttttttg_T_11caataaagggggggcccacgggggggggttccctttttttggaaa_C_10gggatttccccggggtgggggattggtttatgggttgagaaattggggacgggtatttg_T_10-234-283080529-283080762-283080329-283080962, Chr1-Mono-_A_10-10-48817627-48817636-48817427-48817836, Chr1-Mono-_A_11-11-148003933-148003943-148003733-148004143, Chr10-Comp…
OG0000746		Chr1-Di-_AT_7-14-162938719-162938732-162938519-162938932, Chr10-Mono-_A_10-10-69913552-69913561-69913352-69913761, Chr10-Mono-_A_10-10-92097143-92097152-92096943-92097352, Chr3-Compound-_AA_7_A_14*-14-67460824-67460837-67460624-67461037, Chr3-Mono-_A_10-10-67461850-67461859-67461650-67462059, Chr4-Mono-_A_10-10-73385352-73385361-73385152-73385561, Chr6-Di-_TA_6-12-8991897-8991908-8991697-8992108,…
OG0000747		Chr1-Di-_AT_7-14-108961021-108961034-108960821-108961234, Chr1-Di-_TA_7-14-108969683-108969696-108969483-108969896, Chr1-Di-_TA_7-14-141137902-141137915-141137702-141138115, Chr1-Di-_TA_8-16-141133386-141133401-141133186-141133601, Chr10-Di-_TA_6-12-78499066-78499077-78498866-78499277, Chr5-Di-_AT_8-16-38120933-38120948-38120733-38121148, Chr6-Di-_AT_6-12-55073380-55073391-55073180-55073591, Chr6…
OG0000748		Chr1-Di-_AT_8-16-169627014-169627029-169626814-169627229, Chr10-Di-_TA_7-14-84667151-84667164-84666951-84667364, Chr3-Di-_AT_9-18-61629856-61629873-61629656-61630073, Chr4-Di-_TA_6-12-137615652-137615663-137615452-137615863, Chr4-Di-_TA_7-14-137609979-137609992-137609779-137610192, Chr5-Di-_AT_6-12-169748422-169748433-169748222-169748633, Chr7-Di-_AT_6-12-77865939-77865950-77865739-77866150, Chr8…
OG0000749		Chr1-Di-_TC_7-14-97059207-97059220-97059007-97059420, Chr10-Di-_GA_6-12-149764843-149764854-149764643-149765054, Chr10-Di-_GA_7-14-86870942-86870955-86870742-86871155, Chr3-Compound-_GA_7gcctgtccgtcagcccattctcccgcgcggccaccttctcgtacgagggccctagaccttccttttatagatgtaaggagagggtccaggtgtacaat_G_11-123-57303389-57303511-57303189-57303711, Chr3-Di-_GA_7-14-57325730-57325743-57325530-57325943, Chr3-Di-_GA_8…
OG0000750		Chr10-Compound-_TGG_5ag_GTT_5-32-90635702-90635733-90635502-90635933, Chr3-Compound-_TGG_5ag_GTT_5-32-84745918-84745949-84745718-84746149, Chr3-Tri-_CCA_5-15-162583610-162583624-162583410-162583824, Chr5-Compound-_TGG_5ag_GTT_5-32-140381447-140381478-140381247-140381678, Chr5-Compound-_TGG_5ag_GTT_5-32-29660741-29660772-29660541-29660972, Chr5-Tri-_CCA_5-15-167217573-167217587-167217373-167217787…
OG0000751		Chr1-Di-_TC_6-12-127954236-127954247-127954036-127954447, Chr1-Di-_TC_9-18-221499509-221499526-221499309-221499726, Chr1-Tri-_GAA_7-21-221499826-221499846-221499626-221500046, Chr10-Tri-_TCA_5-15-97666576-97666590-97666376-97666790, Chr2-Tri-_ATG_5-15-221816977-221816991-221816777-221817191, Chr3-Di-_AT_6-12-191736833-191736844-191736633-191737044, Chr5-Di-_TC_8-16-97745738-97745753-97745538-9774…
OG0000752		Chr1-Tri-_TCA_5-15-12548071-12548085-12547871-12548285, Chr1-Tri-_TCA_5-15-260212135-260212149-260211935-260212349, Chr10-Mono-_A_10-10-100271735-100271744-100271535-100271944, Chr2-Compound-_A_14_AA_7*-14-120706230-120706243-120706030-120706443, Chr2-Tri-_GAT_5-15-103071164-103071178-103070964-103071378, Chr2-Tri-_GAT_5-15-110516263-110516277-110516063-110516477, Chr2-Tri-_TCA_5-15-185281312-185…
OG0000753		Chr1-Compound-_AGT_6agaataatgtagtgttagttagtagtgtggtgtagtgtaagtagtaag_GTAAT_5-91-130205752-130205842-130205552-130206042, Chr10-Tri-_ACT_5-15-101627245-101627259-101627045-101627459, Chr2-Tri-_AGT_8-24-101111328-101111351-101111128-101111551, Chr2-Tri-_AGT_8-24-19579599-19579622-19579399-19579822, Chr2-Tri-_CTA_5-15-63404219-63404233-63404019-63404433, Chr3-Tri-_TAG_7-21-64056193-64056213-64055993…
OG0000754		Chr1-Compound-_A_11gaaaaaaaaattttttttaaaaaaggggcacaatttttaaatacccccacaatcgtttcttt_G_10-83-281234031-281234113-281233831-281234313, Chr1-Tri-_TAT_7-21-115399039-115399059-115398839-115399259, Chr10-Compound-_A_11gaaaaaaaaattttttttaaaaaaggggcacaatttttaaatacccccacaatcgtttcttt_G_10-83-103715401-103715483-103715201-103715683, Chr2-Compound-_A_11gaaaaaaaaattttttttaaaaaaggggcacaatttttaaatacccccacaatcgtt…
OG0000755		Chr1-Di-_GA_6-12-128571909-128571920-128571709-128572120, Chr1-Di-_TC_6-12-185054548-185054559-185054348-185054759, Chr1-Di-_TC_6-12-185061041-185061052-185060841-185061252, Chr10-Di-_GA_6-12-103871421-103871432-103871221-103871632, Chr10-Di-_TC_6-12-103860669-103860680-103860469-103860880, Chr2-Mono-_G_11-11-76305797-76305807-76305597-76306007, Chr3-Di-_GA_6-12-132508424-132508435-132508224-1325…
OG0000756		Chr10-Compound-_ATATAT_9_AT_27*_ATAT_13*-52-127345775-127345826-127345575-127346026, Chr10-Compound-_ATAT_17_AT_34*_ATATAT_11*-66-146751788-146751853-146751588-146752053, Chr10-Di-_AT_6-12-143415718-143415729-143415518-143415929, Chr10-Di-_AT_7-14-146729301-146729314-146729101-146729514, Chr10-Di-_AT_8-16-146747578-146747593-146747378-146747793, Chr10-Di-_AT_9-18-109376159-109376176-109375959-109…
OG0000757		Chr1-Di-_AT_9-18-76772871-76772888-76772671-76773088, Chr10-Compound-_TA_10_TATA_5*-20-110796539-110796558-110796339-110796758, Chr2-Di-_TA_6-12-98457723-98457734-98457523-98457934, Chr2-Di-_TA_8-16-126985771-126985786-126985571-126985986, Chr3-Compound-_GG_7_G_14*-14-113513419-113513432-113513219-113513632, Chr3-Di-_AT_6-12-46272123-46272134-46271923-46272334, Chr3-Di-_AT_7-14-120730972-12073098…
OG0000758		Chr1-Di-_GA_6-12-19245013-19245024-19244813-19245224, Chr1-Tri-_GCC_6-18-19244808-19244825-19244608-19245025, Chr10-Di-_GA_6-12-113644499-113644510-113644299-113644710, Chr4-Di-_GA_6-12-164184885-164184896-164184685-164185096, Chr5-Di-_GA_6-12-22871420-22871431-22871220-22871631, Chr5-Di-_GA_7-14-41015958-41015971-41015758-41016171, Chr7-Di-_GA_6-12-29941854-29941865-29941654-29942065, Chr7-Di-_G…
OG0000759		Chr1-Di-_TC_6-12-226854774-226854785-226854574-226854985, Chr1-Di-_TC_6-12-245831204-245831215-245831004-245831415, Chr10-Di-_AG_6-12-115184193-115184204-115183993-115184404, Chr2-Di-_CT_6-12-202445411-202445422-202445211-202445622, Chr2-Di-_TC_6-12-181856990-181857001-181856790-181857201, Chr2-Mono-_A_10-10-45861682-45861691-45861482-45861891, Chr3-Di-_AG_7-14-40893261-40893274-40893061-40893474…
OG0000760		Chr1-Compound-_GG_8_GGG_5*_G_17*cgagtt_C_10-33-228698275-228698307-228698075-228698507, Chr10-Mono-_T_10-10-124438999-124439008-124438799-124439208, Chr3-Mono-_T_10-10-114814686-114814695-114814486-114814895, Chr3-Mono-_T_10-10-132616442-132616451-132616242-132616651, Chr4-Mono-_A_10-10-123494078-123494087-123493878-123494287, Chr4-Mono-_A_11-11-9422718-9422728-9422518-9422928, Chr5-Compound-_A_1…
OG0000761		Chr1-Mono-_T_11-11-288689766-288689776-288689566-288689976, Chr10-Mono-_T_10-10-126425856-126425865-126425656-126426065, Chr3-Mono-_T_10-10-222930348-222930357-222930148-222930557, Chr5-Mono-_A_10-10-44577573-44577582-44577373-44577782, Chr5-Mono-_T_10-10-53030973-53030982-53030773-53031182, Chr8-Mono-_T_10-10-144973788-144973797-144973588-144973997, Chr8-Mono-_T_10-10-91629533-91629542-91629333-…
OG0000762	Chr10-ssr-128309332/1, Chr2-ssr-206503757/1, Chr5-ssr-34304425/1, Chr6-ssr-165253279/1, Chr8-ssr-34626869/1	Chr10-Tri-_CCT_6-18-128309332-128309349-128309132-128309549, Chr2-Tri-_CCT_5-15-206503757-206503771-206503557-206503971, Chr5-Tri-_CCT_7-21-34304425-34304445-34304225-34304645, Chr6-Tri-_CCT_5-15-165253279-165253293-165253079-165253493, Chr8-Tri-_GGA_6-18-34626869-34626886-34626669-34627086
OG0000763		Chr1-Di-_TA_8-16-224578358-224578373-224578158-224578573, Chr10-Di-_TA_8-16-130485683-130485698-130485483-130485898, Chr10-Di-_TA_9-18-129021281-129021298-129021081-129021498, Chr2-Di-_TA_6-12-139750224-139750235-139750024-139750435, Chr2-Di-_TA_8-16-193353870-193353885-193353670-193354085, Chr4-Di-_TA_7-14-100595245-100595258-100595045-100595458, Chr5-Di-_TA_8-16-19927735-19927750-19927535-19927…
OG0000764		Chr10-Tri-_GCC_5-15-132935193-132935207-132934993-132935407, Chr3-Compound-_GG_7_G_14*-14-8028136-8028149-8027936-8028349, Chr5-Compound-_GGG_5_G_15*_GG_7*-14-120222466-120222479-120222266-120222679, Chr6-Tri-_GGC_5-15-86440705-86440719-86440505-86440919, Chr6-Tri-_GGC_5-15-86447728-86447742-86447528-86447942, Chr8-Compound-_GGC_5tgggagcgcgcgcgcaggcggctagggtttgggcgtgcgcgcctgcgggatgggccgcagctgggcc…
OG0000765		Chr1-Di-_AT_7-14-201314157-201314170-201313957-201314370, Chr10-Compound-_TA_23_TATATA_7*_TATA_11*-44-141232169-141232212-141231969-141232412, Chr2-Di-_TA_9-18-137987607-137987624-137987407-137987824, Chr7-Compound-_A_10tagtatgcac_AT_7-34-166161692-166161725-166161492-166161925, Chr7-Di-_AT_6-12-170938412-170938423-170938212-170938623, Chr7-Mono-_T_10-10-49380655-49380664-49380455-49380864, Chr7-…
OG0000766		Chr1-Compound-_GG_6_G_12*-12-27446979-27446990-27446779-27447190, Chr1-Mono-_C_10-10-268408618-268408627-268408418-268408827, Chr10-Mono-_C_10-10-141854547-141854556-141854347-141854756, Chr2-Compound-_GG_6_G_12*-12-80492160-80492171-80491960-80492371, Chr3-Compound-_GG_6_G_12*-12-33938122-33938133-33937922-33938333, Chr3-Compound-_G_13_GG_6*-12-141593677-141593688-141593477-141593888, Chr4-Mono-…
OG0000767		Chr1-Di-_CT_7-14-225712803-225712816-225712603-225713016, Chr1-Di-_GA_7-14-166948779-166948792-166948579-166948992, Chr10-Di-_CT_6-12-141887790-141887801-141887590-141888001, Chr2-Di-_CT_6-12-140089440-140089451-140089240-140089651, Chr2-Di-_GA_7-14-185238873-185238886-185238673-185239086, Chr2-Di-_GA_8-16-143708795-143708810-143708595-143709010, Chr5-Di-_GA_6-12-152876098-152876109-152875898-152…
OG0000768		Chr10-Compound-_CC_7_CCC_5*_C_15*ttttccccgggtgtttttccctctttctggtggtccttataagacccccttcctccccctcccccccct_C_13_CC_6*-96-144077228-144077323-144077028-144077523, Chr10-Mono-_A_11-11-144076999-144077009-144076799-144077209, Chr3-Mono-_A_11-11-168783759-168783769-168783559-168783969, Chr5-Compound-_GG_6_G_13*aggggggggagggggaggaagggggtcttataaggaccaccagaaagagggaaaaacacccggggaaaa_G_15_GG_7*_GGG_5*-97-8045…
OG0000769		Chr1-Compound-_ATAT_5_AT_11*-22-1866754-1866775-1866554-1866975, Chr1-Di-_AT_8-16-204251387-204251402-204251187-204251602, Chr1-Di-_AT_9-18-254036071-254036088-254035871-254036288, Chr3-Di-_AT_6-12-149280600-149280611-149280400-149280811, Chr6-Compound-_AT_10_ATAT_5*-20-99738946-99738965-99738746-99739165, Chr6-Compound-_AT_13_ATAT_6*-24-100740231-100740254-100740031-100740454, Chr6-Di-_AT_7-14-8…
OG0000770		Chr1-Mono-_A_10-10-8754310-8754319-8754110-8754519, Chr4-Mono-_A_10-10-122795700-122795709-122795500-122795909, Chr4-Mono-_T_10-10-126246572-126246581-126246372-126246781, Chr4-Mono-_T_10-10-3727249-3727258-3727049-3727458, Chr6-Di-_AT_6-12-19763622-19763633-19763422-19763833, Chr6-Di-_AT_6-12-19781982-19781993-19781782-19782193, Chr6-Di-_AT_7-14-19763360-19763373-19763160-19763573, Chr8-Di-_AT_7…
OG0000771		Chr1-Di-_GA_6-12-10125342-10125353-10125142-10125553, Chr3-Compound-_TC_7cctgtggtgccctaggtcttggaacggtgatcgccggaatttggatccccgaggtgagctcccctctcctct_TC_6-98-30831209-30831306-30831009-30831506, Chr3-Di-_CT_8-16-30810730-30810745-30810530-30810945, Chr3-Di-_GA_6-12-111529301-111529312-111529101-111529512, Chr3-Di-_GA_6-12-30813769-30813780-30813569-30813980, Chr3-Di-_GA_7-14-111486288-111486301-11148…
OG0000772		Chr1-Mono-_G_11-11-14265146-14265156-14264946-14265356, Chr2-Mono-_C_10-10-147146714-147146723-147146514-147146923, Chr2-Mono-_G_11-11-124581767-124581777-124581567-124581977, Chr3-Compound-_TT_6_T_13*-13-77950734-77950746-77950534-77950946, Chr3-Mono-_C_10-10-81627172-81627181-81626972-81627381, Chr3-Mono-_G_10-10-184477549-184477558-184477349-184477758, Chr3-Mono-_T_10-10-108892176-108892185-10…
OG0000773		Chr1-Compound-_C_11_T_10cccccaaaaaaacaccaacacacccctttttcttcct_C_11aaaag_A_11-85-33568052-33568136-33567852-33568336, Chr1-Compound-_G_11aaatggcccccccccaattatgttttgggaaagag_A_11-57-26416533-26416589-26416333-26416789, Chr1-Compound-_G_11aaatggcccccccccaattatgttttgggaaagag_A_11-57-290143210-290143266-290143010-290143466, Chr1-Tri-_TAT_8-24-164038112-164038135-164037912-164038335, Chr3-Compound-_G_1…
OG0000774		Chr1-Tri-_CTC_6-18-287247696-287247713-287247496-287247913, Chr1-Tri-_GGA_5-15-27410765-27410779-27410565-27410979, Chr2-Tri-_GGA_5-15-160324145-160324159-160323945-160324359, Chr3-Tri-_GGA_5-15-35512148-35512162-35511948-35512362, Chr3-Tri-_GGA_5-15-63798981-63798995-63798781-63799195, Chr5-Mono-_C_10-10-146634822-146634831-146634622-146635031, Chr5-Tri-_CTC_5-15-192671869-192671883-192671669-19…
OG0000775		Chr1-Mono-_A_10-10-247579797-247579806-247579597-247580006, Chr1-Mono-_A_10-10-247588514-247588523-247588314-247588723, Chr1-Mono-_A_10-10-264437912-264437921-264437712-264438121, Chr1-Mono-_A_10-10-39791276-39791285-39791076-39791485, Chr1-Mono-_T_10-10-287354227-287354236-287354027-287354436, Chr2-Mono-_T_10-10-75880765-75880774-75880565-75880974, Chr5-Mono-_A_10-10-8108604-8108613-8108404-8108…
OG0000776		Chr1-Di-_CT_6-12-43661794-43661805-43661594-43662005, Chr1-Di-_GC_6-12-62065540-62065551-62065340-62065751, Chr1-Mono-_G_11-11-212796877-212796887-212796677-212797087, Chr2-Di-_AG_6-12-183277772-183277783-183277572-183277983, Chr3-Di-_CG_6-12-176071814-176071825-176071614-176072025, Chr3-Di-_CG_6-12-176081694-176081705-176081494-176081905, Chr6-Di-_CG_6-12-18780647-18780658-18780447-18780858, Chr…
OG0000777	Chr1-ssr-284117838/1, Chr1-ssr-46142280/1, Chr1-ssr-53652190/1, Chr3-ssr-5960323/1, Chr5-ssr-74494378/1	Chr1-Compound-_GCCAC_5gcccggccggcg_GC_6-49-53652190-53652238-53651990-53652438, Chr1-Di-_CG_6-12-284117838-284117849-284117638-284118049, Chr1-Di-_CG_6-12-46142280-46142291-46142080-46142491, Chr3-Di-_GC_6-12-5960323-5960334-5960123-5960534, Chr5-Di-_CG_7-14-74494378-74494391-74494178-74494591
OG0000778	Chr1-ssr-50221810/1, Chr4-ssr-89579764/1, Chr4-ssr-92956579/1, Chr5-ssr-131775322/1, Chr8-ssr-69174451/1	Chr1-Compound-_TA_11_TATA_5*-20-50221810-50221829-50221610-50222029, Chr4-Di-_AT_6-12-89579764-89579775-89579564-89579975, Chr4-Di-_AT_6-12-92956579-92956590-92956379-92956790, Chr5-Di-_AT_6-12-131775322-131775333-131775122-131775533, Chr8-Di-_AT_6-12-69174451-69174462-69174251-69174662
OG0000779		Chr1-Mono-_C_11-11-133859549-133859559-133859349-133859759, Chr1-Mono-_C_11-11-74893462-74893472-74893262-74893672, Chr1-Tetra-_AAAG_6-24-51722716-51722739-51722516-51722939, Chr2-Compound-_C_11ttcggccggcccagctggcggcccagccgccccctccactct_C_10-63-87686099-87686161-87685899-87686361, Chr2-Compound-_G_12_GG_6*-12-185638487-185638498-185638287-185638698, Chr3-Compound-_G_14_GG_7*-14-33381089-33381102-…
OG0000780	Chr1-ssr-52013771/1, Chr2-ssr-181588745/1, Chr3-ssr-211661065/1, Chr3-ssr-224407744/1, Chr6-ssr-159909300/1	Chr1-Di-_AG_9-18-52013771-52013788-52013571-52013988, Chr2-Di-_AG_8-16-181588745-181588760-181588545-181588960, Chr3-Compound-_CT_10_CTCT_5*-20-211661065-211661084-211660865-211661284, Chr3-Di-_AG_7-14-224407744-224407757-224407544-224407957, Chr6-Di-_AG_6-12-159909300-159909311-159909100-159909511
OG0000781		Chr1-Di-_AG_7-14-55734623-55734636-55734423-55734836, Chr2-Di-_CT_6-12-150515803-150515814-150515603-150516014, Chr3-Di-_GA_7-14-3259010-3259023-3258810-3259223, Chr4-Compound-_AGAG_5_AG_10*-20-136539840-136539859-136539640-136540059, Chr4-Di-_CT_7-14-63729993-63730006-63729793-63730206, Chr5-Di-_AG_7-14-54851707-54851720-54851507-54851920, Chr5-Di-_AG_8-16-152526422-152526437-152526222-152526637…
OG0000782		Chr1-Compound-_TATATA_5_TA_17*_TATA_8*-32-55973892-55973923-55973692-55974123, Chr1-Compound-_TA_8tgaaaatgggaaaatggagaaaataaaaaggaaaagcaattcctggataaaagcgagcc_G_10-85-299833720-299833804-299833520-299834004, Chr1-Di-_TA_6-12-299841453-299841464-299841253-299841664, Chr4-Di-_TA_7-14-110752470-110752483-110752270-110752683, Chr5-Compound-_G_12_GG_6*-12-79319064-79319075-79318864-79319275, Chr5-Di-_T…
OG0000783	Chr1-ssr-59525855/1, Chr2-ssr-153379382/1, Chr4-ssr-21256727/1, Chr4-ssr-52268248/1, Chr5-ssr-73477073/1	Chr1-Tri-_GCA_5-15-59525855-59525869-59525655-59526069, Chr2-Tri-_CTG_5-15-153379382-153379396-153379182-153379596, Chr4-Tri-_GCT_5-15-21256727-21256741-21256527-21256941, Chr4-Tri-_GCT_5-15-52268248-52268262-52268048-52268462, Chr5-Tri-_GCT_5-15-73477073-73477087-73476873-73477287
OG0000784		Chr1-Compound-_CCC_7_CC_11*_C_23*_CCCC_5*-20-245973904-245973923-245973704-245974123, Chr1-Compound-_GGG_5_G_17*_GG_8*-16-140401120-140401135-140400920-140401335, Chr1-Compound-_GGG_6_G_18*_GG_9*-18-167510947-167510964-167510747-167511164, Chr1-Tri-_CGG_5-15-61401794-61401808-61401594-61402008, Chr2-Compound-_GG_8_GGG_5*_G_16*-16-98881204-98881219-98881004-98881419, Chr3-Compound-_C_18_CCC_6*_CC_…
OG0000785		Chr1-Compound-_C_16_CCC_5*_CC_8*-16-68253297-68253312-68253097-68253512, Chr1-Compound-_G_14_GG_7*-14-215068364-215068377-215068164-215068577, Chr2-Compound-_G_13_GG_6*-12-175066704-175066715-175066504-175066915, Chr2-Compound-_G_17_GGG_5*_GG_8*-16-162315048-162315063-162314848-162315263, Chr3-Compound-_GG_6_G_12*-12-96965975-96965986-96965775-96966186, Chr5-Compound-_C_13_CC_6*-12-14861589-14861…
OG0000786		Chr1-Di-_AT_6-12-78882188-78882199-78881988-78882399, Chr2-Di-_AT_8-16-143624033-143624048-143623833-143624248, Chr2-Di-_TA_6-12-133770667-133770678-133770467-133770878, Chr2-Di-_TA_9-18-180560930-180560947-180560730-180561147, Chr3-Di-_TA_8-16-72221555-72221570-72221355-72221770, Chr4-Di-_TA_7-14-214389000-214389013-214388800-214389213, Chr4-Mono-_T_10-10-70920626-70920635-70920426-70920835, Chr…
OG0000787		Chr1-Compound-_A_12_AA_6*-12-82027595-82027606-82027395-82027806, Chr1-Mono-_A_11-11-272306699-272306709-272306499-272306909, Chr4-Compound-_CC_7_C_14*-14-118148442-118148455-118148242-118148655, Chr4-Mono-_A_10-10-205138315-205138324-205138115-205138524, Chr4-Mono-_G_10-10-156497946-156497955-156497746-156498155, Chr6-Mono-_T_10-10-33693302-33693311-33693102-33693511, Chr7-Mono-_G_11-11-65655255…
OG0000788		Chr1-Compound-_CC_6_C_12*-12-83869641-83869652-83869441-83869852, Chr1-Mono-_T_10-10-219767742-219767751-219767542-219767951, Chr2-Compound-_CC_7_C_14*-14-88664387-88664400-88664187-88664600, Chr3-Compound-_G_12_GG_6*-12-10527298-10527309-10527098-10527509, Chr4-Compound-_GGG_5_G_15*_GG_7*-14-193194504-193194517-193194304-193194717, Chr4-Compound-_T_11caccccacttagaagaccgacgtcttttgt_G_10ccaatccagg…
OG0000789		Chr1-Mono-_T_10-10-92088570-92088579-92088370-92088779, Chr4-Compound-_TATA_9_TATATA_6*_TA_18*-36-171454153-171454188-171453953-171454388, Chr4-Di-_TA_6-12-48052912-48052923-48052712-48053123, Chr4-Di-_TA_6-12-9797489-9797500-9797289-9797700, Chr5-Di-_AT_6-12-119755896-119755907-119755696-119756107, Chr5-Di-_AT_9-18-48792391-48792408-48792191-48792608, Chr7-Di-_AT_7-14-139804274-139804287-1398040…
OG0000790		Chr1-Compound-_TACAT_5taccctactacttacactacactacactactaactaacactaccttatt_CTA_5-89-300652994-300653082-300652794-300653282, Chr1-Penta-_CATTA_5-25-104427516-104427540-104427316-104427740, Chr1-Penta-_TGTAA_5-25-93740963-93740987-93740763-93741187, Chr2-Penta-_TACAT_8-40-70786602-70786641-70786402-70786841, Chr3-Compound-_GTAGTA_12_GTA_25*-75-137216414-137216488-137216214-137216688, Chr3-Penta-_TACA…
OG0000791		Chr1-Compound-_CC_7_C_14*-14-109823857-109823870-109823657-109824070, Chr3-Mono-_G_10-10-87852943-87852952-87852743-87853152, Chr3-Mono-_G_10-10-87952760-87952769-87952560-87952969, Chr4-Mono-_G_10-10-132706553-132706562-132706353-132706762, Chr5-Mono-_C_10-10-153103915-153103924-153103715-153104124, Chr7-Mono-_C_11-11-43817414-43817424-43817214-43817624, Chr7-Mono-_C_11-11-43824161-43824171-4382…
OG0000792		Chr1-Tri-_GGC_5-15-110287128-110287142-110286928-110287342, Chr1-Tri-_GGC_6-18-110281093-110281110-110280893-110281310, Chr2-Compound-_A_10ggagaaagggggtcagccagactgggccgctagaaggccttacagccgagcaacccagctggtgacttaacctagacgcaaaggctgtatcccgagaggc_AA_6_A_12*-122-2454105-2454226-2453905-2454426, Chr2-Tri-_GGC_5-15-2462407-2462421-2462207-2462621, Chr2-Tri-_GGC_5-15-2463968-2463982-2463768-2464182, Chr7-Tr…
OG0000793		Chr1-Compound-_A_12_AA_6*-12-112197654-112197665-112197454-112197865, Chr2-Di-_TA_8-16-136036390-136036405-136036190-136036605, Chr3-Di-_AT_7-14-14748618-14748631-14748418-14748831, Chr3-Di-_TA_6-12-82784620-82784631-82784420-82784831, Chr4-Di-_AT_7-14-84715849-84715862-84715649-84716062, Chr4-Di-_TA_6-12-129942065-129942076-129941865-129942276, Chr5-Di-_AT_9-18-147279137-147279154-147278937-1472…
OG0000794		Chr1-Tri-_TGA_6-18-117720160-117720177-117719960-117720377, Chr3-Mono-_A_10-10-74034972-74034981-74034772-74035181, Chr4-Compound-_T_13_TT_6*-12-23334858-23334869-23334658-23335069, Chr5-Mono-_A_10-10-55761115-55761124-55760915-55761324, Chr6-Mono-_A_10-10-165695930-165695939-165695730-165696139, Chr7-Mono-_A_10-10-46177520-46177529-46177320-46177729, Chr7-Tri-_TGA_6-18-71119587-71119604-71119387…
OG0000795		Chr1-Mono-_G_10-10-121174733-121174742-121174533-121174942, Chr4-Compound-_C_13_CC_6*-12-165398763-165398774-165398563-165398974, Chr4-Mono-_C_10-10-165176607-165176616-165176407-165176816, Chr4-Mono-_G_10-10-31932943-31932952-31932743-31933152, Chr5-Compound-_GA_6gcggctggcaggtggggccggctcgtcagc_GA_6aggcgcggagcgggctgcgcgcgcgcgagaaacaagccggaaatgggtcgaaagggggagaagagcgggcgcga_G_12_GG_6*-140-154517120…
OG0000796		Chr1-Mono-_T_10-10-134379163-134379172-134378963-134379372, Chr3-Mono-_A_10-10-100569145-100569154-100568945-100569354, Chr3-Mono-_T_10-10-58701945-58701954-58701745-58702154, Chr3-Mono-_T_10-10-85461172-85461181-85460972-85461381, Chr3-Mono-_T_10-10-85485904-85485913-85485704-85486113, Chr4-Mono-_A_10-10-106388064-106388073-106387864-106388273, Chr5-Mono-_A_10-10-105815919-105815928-105815719-10…
OG0000797		Chr1-Mono-_T_10-10-134401887-134401896-134401687-134402096, Chr4-Mono-_T_10-10-107859807-107859816-107859607-107860016, Chr4-Mono-_T_11-11-105985555-105985565-105985355-105985765, Chr5-Mono-_T_10-10-104400146-104400155-104399946-104400355, Chr5-Mono-_T_10-10-105531229-105531238-105531029-105531438, Chr5-Mono-_T_11-11-105338582-105338592-105338382-105338792, Chr6-Mono-_A_10-10-49416391-49416400-49…
OG0000798		Chr1-Di-_AT_6-12-136554698-136554709-136554498-136554909, Chr1-Di-_TA_6-12-172336112-172336123-172335912-172336323, Chr1-Di-_TA_7-14-172599005-172599018-172598805-172599218, Chr2-Di-_AT_7-14-117997061-117997074-117996861-117997274, Chr3-Di-_TA_9-18-224722645-224722662-224722445-224722862, Chr4-Di-_TA_7-14-129489611-129489624-129489411-129489824, Chr5-Di-_AT_8-16-56333287-56333302-56333087-5633350…
OG0000799	Chr1-ssr-143158763/1, Chr2-ssr-217577022/1, Chr4-ssr-91075491/1, Chr5-ssr-113543261/1, Chr6-ssr-7910088/1	Chr1-Tri-_GAT_5-15-143158763-143158777-143158563-143158977, Chr2-Tri-_CAT_6-18-217577022-217577039-217576822-217577239, Chr4-Tri-_CAT_6-18-91075491-91075508-91075291-91075708, Chr5-Tri-_CAT_5-15-113543261-113543275-113543061-113543475, Chr6-Tri-_GAT_5-15-7910088-7910102-7909888-7910302
OG0000800		Chr1-Di-_CT_6-12-145135352-145135363-145135152-145135563, Chr1-Di-_GA_6-12-186950335-186950346-186950135-186950546, Chr1-Di-_GA_6-12-186959745-186959756-186959545-186959956, Chr1-Di-_TC_7-14-196070921-196070934-196070721-196071134, Chr2-Mono-_A_10-10-110223273-110223282-110223073-110223482, Chr3-Tri-_GCC_5-15-222298880-222298894-222298680-222299094, Chr5-Di-_GA_6-12-113852586-113852597-113852386-…
OG0000801		Chr1-Compound-_CCC_5_C_16*_CC_8*-16-158913319-158913334-158913119-158913534, Chr1-Compound-_GG_6_G_12*-12-200093709-200093720-200093509-200093920, Chr1-Compound-_G_13_GG_6*-12-281273161-281273172-281272961-281273372, Chr2-Compound-_GAGA_5_GA_10*-20-155315407-155315426-155315207-155315626, Chr2-Compound-_GG_8_G_17*_GGG_5*-15-155315532-155315546-155315332-155315746, Chr2-Mono-_G_11-11-185658551-185…
OG0000802		Chr1-Mono-_C_11-11-162573163-162573173-162572963-162573373, Chr2-Mono-_G_11-11-94931118-94931128-94930918-94931328, Chr3-Di-_GT_6-12-108398355-108398366-108398155-108398566, Chr4-Compound-_CC_6_C_13*-13-51114549-51114561-51114349-51114761, Chr4-Di-_GT_6-12-51114873-51114884-51114673-51115084, Chr4-Mono-_C_10-10-51099719-51099728-51099519-51099928, Chr7-Mono-_C_10-10-71559524-71559533-71559324-715…
OG0000803		Chr1-Tri-_GAT_5-15-163366375-163366389-163366175-163366589, Chr1-Tri-_GAT_5-15-179121450-179121464-179121250-179121664, Chr1-Tri-_TCA_5-15-239109023-239109037-239108823-239109237, Chr2-Tri-_GAT_5-15-232021125-232021139-232020925-232021339, Chr3-Tri-_TCA_5-15-146883825-146883839-146883625-146884039, Chr3-Tri-_TCA_6-18-108411075-108411092-108410875-108411292, Chr5-Tri-_TCA_5-15-64617805-64617819-64…
OG0000804		Chr1-Mono-_C_11-11-164143521-164143531-164143321-164143731, Chr2-Compound-_C_12_CC_6*-12-74301429-74301440-74301229-74301640, Chr2-Mono-_C_10-10-124040598-124040607-124040398-124040807, Chr2-Mono-_C_11-11-124033475-124033485-124033275-124033685, Chr3-Mono-_G_10-10-89480862-89480871-89480662-89481071, Chr4-Compound-_G_13_GG_6*-12-220147621-220147632-220147421-220147832, Chr4-Di-_AG_6-12-215117636-…
OG0000805		Chr1-Di-_TA_6-12-195093636-195093647-195093436-195093847, Chr2-Compound-_ATAT_5_AT_10*-20-95188001-95188020-95187801-95188220, Chr2-Di-_TA_6-12-93349373-93349384-93349173-93349584, Chr2-Di-_TA_8-16-185456890-185456905-185456690-185457105, Chr3-Compound-_AAT_5gg_AT_9-35-26704638-26704672-26704438-26704872, Chr3-Di-_AT_7-14-40168185-40168198-40167985-40168398, Chr4-Compound-_AT_14_ATAT_7*-28-148468…
OG0000806		Chr1-Compound-_ATTATT_6_ATT_12*-36-198615195-198615230-198614995-198615430, Chr1-Compound-_ATT_12_ATTATT_6*-36-198627767-198627802-198627567-198628002, Chr1-Tri-_TTA_7-21-198610389-198610409-198610189-198610609, Chr2-Tri-_AAT_8-24-28773704-28773727-28773504-28773927, Chr3-Compound-_TTA_15_TTATTA_7*-42-9984072-9984113-9983872-9984313, Chr3-Tri-_TTA_7-21-9979629-9979649-9979429-9979849, Chr5-Compou…
OG0000807	Chr1-ssr-200093590/1, Chr3-ssr-28710719/1, Chr5-ssr-61872166/1, Chr7-ssr-147599148/1, Chr7-ssr-147678405/1	Chr1-Di-_GA_6-12-200093590-200093601-200093390-200093801, Chr3-Di-_CT_6-12-28710719-28710730-28710519-28710930, Chr5-Di-_CT_6-12-61872166-61872177-61871966-61872377, Chr7-Di-_CT_6-12-147678405-147678416-147678205-147678616, Chr7-Di-_GA_6-12-147599148-147599159-147598948-147599359
OG0000808		Chr1-Mono-_C_11-11-250263761-250263771-250263561-250263971, Chr2-Compound-_C_12_CC_6*-12-164532785-164532796-164532585-164532996, Chr2-Mono-_C_10-10-164541206-164541215-164541006-164541415, Chr3-Mono-_C_10-10-177002366-177002375-177002166-177002575, Chr4-Mono-_C_10-10-176793661-176793670-176793461-176793870, Chr6-Compound-_CC_6_C_12*-12-19183246-19183257-19183046-19183457, Chr6-Mono-_C_10-10-1919…
OG0000809		Chr1-Mono-_A_10-10-299570695-299570704-299570495-299570904, Chr4-Tri-_TTA_6-18-214894111-214894128-214893911-214894328, Chr4-Tri-_TTA_6-18-96757019-96757036-96756819-96757236, Chr5-Tri-_TTA_6-18-104562490-104562507-104562290-104562707, Chr5-Tri-_TTA_6-18-104568806-104568823-104568606-104569023, Chr6-Tri-_TTA_6-18-23313931-23313948-23313731-23314148, Chr6-Tri-_TTA_6-18-27448117-27448134-27447917-2…
OG0000810		Chr1-Di-_GT_6-12-301180676-301180687-301180476-301180887, Chr3-Di-_AC_8-16-175174811-175174826-175174611-175175026, Chr3-Di-_AC_8-16-66112090-66112105-66111890-66112305, Chr3-Di-_GT_6-12-78965351-78965362-78965151-78965562, Chr4-Compound-_AC_11_ACAC_5*-20-169733218-169733237-169733018-169733437, Chr5-Compound-_GTGT_8_GTGTGT_5*_GT_16*-32-64327124-64327155-64326924-64327355, Chr8-Di-_GT_6-12-783524…
OG0000811		Chr2-Tri-_GAA_5-15-2643298-2643312-2643098-2643512, Chr2-Tri-_GAA_5-15-5950794-5950808-5950594-5951008, Chr2-Tri-_TCT_5-15-157154324-157154338-157154124-157154538, Chr2-Tri-_TCT_5-15-206444172-206444186-206443972-206444386, Chr2-Tri-_TCT_5-15-221458234-221458248-221458034-221458448, Chr3-Tri-_GAA_5-15-32284014-32284028-32283814-32284228, Chr5-Tri-_GAA_5-15-178500215-178500229-178500015-178500429,…
OG0000812		Chr2-Di-_GA_8-16-94273433-94273448-94273233-94273648, Chr2-Di-_TC_6-12-5060487-5060498-5060287-5060698, Chr2-Di-_TC_6-12-5096488-5096499-5096288-5096699, Chr2-Di-_TC_6-12-94291796-94291807-94291596-94292007, Chr3-Di-_GA_6-12-130578840-130578851-130578640-130579051, Chr3-Di-_GA_6-12-130588506-130588517-130588306-130588717, Chr3-Di-_TC_6-12-184863852-184863863-184863652-184864063, Chr3-Di-_TC_6-12-…
OG0000813		Chr2-Di-_CT_6-12-52606884-52606895-52606684-52607095, Chr2-Di-_GA_6-12-5534603-5534614-5534403-5534814, Chr3-Di-_GA_6-12-47928403-47928414-47928203-47928614, Chr4-Di-_CT_6-12-138572411-138572422-138572211-138572622, Chr4-Di-_CT_6-12-36259505-36259516-36259305-36259716, Chr5-Compound-_TATG_28tatacgtacgtacgtacgtatgtacgtacgtatgtatgtctgtatgtaggtaaagcatatgtacgtacgtacgtacatac_GTAT_24gcatgcatgcatgcatg_T…
OG0000814		Chr2-Compound-_ATAT_6_AT_12*-24-111586366-111586389-111586166-111586589, Chr2-Di-_AT_7-14-11334206-11334219-11334006-11334419, Chr3-Compound-_ATATAT_5_AT_15*_ATAT_7*-28-66228806-66228833-66228606-66229033, Chr3-Compound-_ATAT_10_ATATAT_6*_AT_20*-40-66224008-66224047-66223808-66224247, Chr7-Compound-_ATAT_5_AT_10*-20-83118056-83118075-83117856-83118275, Chr7-Compound-_AT_10_ATAT_5*-20-83103224-831…
OG0000815		Chr2-Compound-_CACA_10_CA_20*_CACACA_6*caca_TA_8-56-25164616-25164671-25164416-25164871, Chr2-Compound-_CA_7a_AT_18_ATATAT_6*_ATAT_9*-51-25163574-25163624-25163374-25163824, Chr2-Mono-_G_11-11-108084153-108084163-108083953-108084363, Chr3-Compound-_CA_19_CACACA_6*_CACA_9*c_ATATAT_7_ATAT_10*_TA_20*-78-138978917-138978994-138978717-138979194, Chr3-Compound-_CA_8_ATAT_14*_ATATAT_9*_TA_27*-70-1389683…
OG0000816		Chr2-Compound-_G_10ttgccgctaacccactgtaaagcccaaaaaaatttttggtagaagaa_AAT_5-72-47881928-47881999-47881728-47882199, Chr2-Mono-_A_11-11-47882202-47882212-47882002-47882412, Chr2-Tri-_AAT_5-15-216462486-216462500-216462286-216462700, Chr2-Tri-_AAT_5-15-47886252-47886266-47886052-47886466, Chr4-Compound-_TCTC_5_TC_10*-20-64601884-64601903-64601684-64602103, Chr4-Tri-_AAT_5-15-119586230-119586244-119586…
OG0000817		Chr2-Di-_AT_7-14-130001346-130001359-130001146-130001559, Chr3-Compound-_TATA_6_TA_12*-24-40660071-40660094-40659871-40660294, Chr3-Di-_TA_6-12-119946646-119946657-119946446-119946857, Chr4-Di-_TA_6-12-208203589-208203600-208203389-208203800, Chr4-Di-_TA_9-18-53755374-53755391-53755174-53755591, Chr4-Di-_TA_9-18-56508968-56508985-56508768-56509185, Chr4-Mono-_T_10-10-197276988-197276997-197276788…
OG0000818		Chr2-Compound-_AT_6g_TA_6-25-183813127-183813151-183812927-183813351, Chr2-Compound-_TATA_6_TA_12*-24-133716202-133716225-133716002-133716425, Chr3-Mono-_A_10-10-14520530-14520539-14520330-14520739, Chr4-Mono-_A_10-10-151997060-151997069-151996860-151997269, Chr5-Di-_AT_6-12-127327713-127327724-127327513-127327924, Chr6-Compound-_ATATAT_6_ATAT_9*_AT_19*-38-23871904-23871941-23871704-23872141, Chr…
OG0000819		Chr2-Tri-_CAC_5-15-146842799-146842813-146842599-146843013, Chr2-Tri-_CAC_5-15-204000152-204000166-203999952-204000366, Chr3-Tri-_CAC_5-15-111478131-111478145-111477931-111478345, Chr3-Tri-_CAC_5-15-92508926-92508940-92508726-92509140, Chr3-Tri-_GTG_5-15-495230-495244-495030-495444, Chr4-Tri-_CAC_5-15-212607814-212607828-212607614-212608028, Chr4-Tri-_GTG_5-15-226383311-226383325-226383111-226383…
OG0000820		Chr2-Di-_TA_8-16-148709373-148709388-148709173-148709588, Chr4-Di-_AT_6-12-48050549-48050560-48050349-48050760, Chr4-Di-_TA_7-14-5443647-5443660-5443447-5443860, Chr5-Compound-_ATAT_18_ATATAT_12*_AT_36*-72-119758265-119758336-119758065-119758536, Chr5-Di-_AT_8-16-99704524-99704539-99704324-99704739, Chr7-Di-_AT_6-12-148677595-148677606-148677395-148677806, Chr7-Di-_AT_6-12-97532812-97532823-97532…
OG0000821		Chr2-Tri-_CCG_5-15-225114943-225114957-225114743-225115157, Chr3-Tri-_CCG_6-18-153425608-153425625-153425408-153425825, Chr3-Tri-_CCG_6-18-153431822-153431839-153431622-153432039, Chr3-Tri-_CGG_6-18-150739307-150739324-150739107-150739524, Chr6-Tri-_CCG_5-15-8410224-8410238-8410024-8410438, Chr6-Tri-_CCG_5-15-8414670-8414684-8414470-8414884, Chr8-Tri-_CCG_5-15-119030821-119030835-119030621-119031…
OG0000822		Chr3-Mono-_A_10-10-140971255-140971264-140971055-140971464, Chr3-Mono-_A_10-10-3502532-3502541-3502332-3502741, Chr3-Mono-_A_11-11-11222780-11222790-11222580-11222990, Chr3-Tri-_TTA_5-15-169871109-169871123-169870909-169871323, Chr4-Mono-_A_10-10-120851631-120851640-120851431-120851840, Chr4-Mono-_A_11-11-31614558-31614568-31614358-31614768, Chr5-Mono-_A_10-10-130219859-130219868-130219659-130220…
OG0000823	Chr3-ssr-31372840/1, Chr4-ssr-12658038/1, Chr4-ssr-235749311/1, Chr7-ssr-107333992/1, Chr9-ssr-9295573/1	Chr3-Di-_TA_7-14-31372840-31372853-31372640-31373053, Chr4-Di-_AT_6-12-12658038-12658049-12657838-12658249, Chr4-Mono-_T_10-10-235749311-235749320-235749111-235749520, Chr7-Compound-_AT_12_ATAT_6*-24-107333992-107334015-107333792-107334215, Chr9-Compound-_AA_6_A_12*-12-9295573-9295584-9295373-9295784
OG0000824		Chr3-Tetra-_TATT_5-20-146335635-146335654-146335435-146335854, Chr4-Tetra-_AAAT_5-20-147540979-147540998-147540779-147541198, Chr4-Tetra-_TATT_5-20-7282689-7282708-7282489-7282908, Chr6-Penta-_TTTAT_5-25-40719772-40719796-40719572-40719996, Chr6-Tetra-_TTTA_5-20-28729879-28729898-28729679-28730098, Chr6-Tetra-_TTTA_5-20-38514031-38514050-38513831-38514250, Chr7-Tri-_ATA_6-18-116752311-116752328-1…
OG0000825	Chr4-ssr-9415445/1, Chr5-ssr-17726825/1, Chr8-ssr-1506908/1, Chr8-ssr-83693393/1, Chr9-ssr-108062047/1	Chr4-Compound-_ATAT_9_AT_19*_ATATAT_6*-36-9415445-9415480-9415245-9415680, Chr5-Di-_AT_7-14-17726825-17726838-17726625-17727038, Chr8-Di-_AT_6-12-1506908-1506919-1506708-1507119, Chr8-Di-_AT_8-16-83693393-83693408-83693193-83693608, Chr9-Di-_AT_6-12-108062047-108062058-108061847-108062258
OG0000826		Chr4-Compound-_TA_10_TATA_5*-20-219236541-219236560-219236341-219236760, Chr4-Di-_AT_6-12-129261616-129261627-129261416-129261827, Chr4-Di-_TA_6-12-129074257-129074268-129074057-129074468, Chr4-Di-_TA_7-14-219232114-219232127-219231914-219232327, Chr5-Compound-_TATA_12_TATATA_8*_TA_25*-50-130827104-130827153-130826904-130827353, Chr5-Di-_TA_7-14-130831979-130831992-130831779-130832192, Chr5-Di-_T…
OG0000827		Chr4-Compound-_TGG_5cggcgggaccga_TGG_8-51-171022656-171022706-171022456-171022906, Chr5-Compound-_TGC_6tgttgttgttgctgctagtgcccctggcggagatcacccctagatggtggtggtggcagtgggaccga_TGG_6cggggggtccga_TGG_5-131-29746177-29746307-29745977-29746507, Chr5-Mono-_C_11-11-29745887-29745897-29745687-29746097, Chr5-Tri-_CCA_5-15-41593347-41593361-41593147-41593561, Chr6-Tri-_CCA_7-21-45504574-45504594-45504374-4550…
OG0000828		Chr1-Compound-_AG_12_AGAG_6*-24-246405395-246405418-246405195-246405618, Chr1-Di-_CT_9-18-194000186-194000203-193999986-194000403, Chr10-Di-_CT_7-14-2910112-2910125-2909912-2910325, Chr5-Di-_CT_9-18-19313987-19314004-19313787-19314204, Chr6-Di-_AG_6-12-31221496-31221507-31221296-31221707, Chr7-Di-_AG_8-16-112197583-112197598-112197383-112197798, Chr8-Di-_CT_6-12-90261735-90261746-90261535-9026194…
OG0000829		Chr1-Mono-_C_10-10-38528524-38528533-38528324-38528733, Chr1-Mono-_G_11-11-51745877-51745887-51745677-51746087, Chr1-Penta-_GAAAA_5-25-51745551-51745575-51745351-51745775, Chr10-Compound-_CGG_5ctcgaacctccctcactggcaaatccgtggctcgctaggtagtctcaacgaaaggcgagagggaagtgttcggcgaaaacggtcgcggctccgttttatt_C_11-126-2964762-2964887-2964562-2965087, Chr10-Tri-_CGG_5-15-2957088-2957102-2956888-2957302, Chr3-Compo…
OG0000830		Chr10-Compound-_ATC_12_ATCATC_6*-36-5625375-5625410-5625175-5625610, Chr10-Compound-_TGATGA_12_TGA_25*-75-125709517-125709591-125709317-125709791, Chr10-Compound-_TGA_9ttatggttcctatgatgatgatgatatgagatatgatgatatttgagacgatctcagatcgtctagcct_C_11-107-125708663-125708769-125708463-125708969, Chr3-Compound-_TGATGA_8_TGA_16*-48-136361186-136361233-136360986-136361433, Chr4-Compound-_ATC_16_ATCATC_8*-48-…
OG0000831		Chr1-Tri-_TCA_5-15-46219054-46219068-46218854-46219268, Chr10-Tri-_TGA_5-15-6159167-6159181-6158967-6159381, Chr2-Tri-_TCA_5-15-78016367-78016381-78016167-78016581, Chr3-Tri-_TCA_5-15-126784769-126784783-126784569-126784983, Chr3-Tri-_TCA_5-15-181311682-181311696-181311482-181311896, Chr4-Tri-_TGA_5-15-144126724-144126738-144126524-144126938, Chr5-Tri-_TGA_5-15-195562261-195562275-195562061-19556…
OG0000832		Chr1-Mono-_T_10-10-34750445-34750454-34750245-34750654, Chr10-Di-_GA_7-14-13109219-13109232-13109019-13109432, Chr10-Mono-_T_10-10-26142275-26142284-26142075-26142484, Chr3-Mono-_T_10-10-207812495-207812504-207812295-207812704, Chr4-Mono-_T_10-10-196290243-196290252-196290043-196290452, Chr5-Compound-_AA_6_A_12*-12-71247959-71247970-71247759-71248170, Chr5-Mono-_A_10-10-37287777-37287786-37287577…
OG0000833		Chr1-Compound-_TA_11_TATA_5*-20-56212205-56212224-56212005-56212424, Chr10-Compound-_AT_10_ATAT_5*-20-17544926-17544945-17544726-17545145, Chr2-Compound-_TATA_7_TA_14*-28-207638926-207638953-207638726-207639153, Chr5-Di-_TA_7-14-39870184-39870197-39869984-39870397, Chr5-Mono-_G_11-11-39870034-39870044-39869834-39870244, Chr6-Compound-_TG_14_TGTG_7*_TA_9-46-168344143-168344188-168343943-168344388,…
OG0000834		Chr1-Tri-_CGT_6-18-92449486-92449503-92449286-92449703, Chr1-Tri-_CTG_5-15-279952821-279952835-279952621-279953035, Chr10-Tri-_GTC_5-15-18218012-18218026-18217812-18218226, Chr2-Compound-_GCC_5cctgctgctgccgccgtcgccatccttgctgtcgcccctgccgccaccgtcaccgtcaccgccgccatcgcct_TCG_6-106-213649858-213649963-213649658-213650163, Chr3-Compound-_ACG_5aaggcggtggcggcggtgacagtggcggcggcggcaggggcggcagcagcgggagcaagga…
OG0000835		Chr10-Mono-_C_11-11-18883942-18883952-18883742-18884152, Chr2-Mono-_C_10-10-70252546-70252555-70252346-70252755, Chr3-Mono-_G_10-10-21889511-21889520-21889311-21889720, Chr4-Compound-_CC_7_CCC_5*_C_15*-15-29862459-29862473-29862259-29862673, Chr5-Compound-_CC_6_C_12*-12-139928843-139928854-139928643-139929054, Chr6-Mono-_G_11-11-80349480-80349490-80349280-80349690, Chr7-Compound-_G_15_GG_7*_GGG_5…
OG0000836		Chr1-Mono-_A_11-11-244351115-244351125-244350915-244351325, Chr10-Mono-_A_10-10-30306617-30306626-30306417-30306826, Chr10-Tri-_ACA_5-15-41653271-41653285-41653071-41653485, Chr2-Compound-_A_12_AA_6*-12-100461647-100461658-100461447-100461858, Chr2-Mono-_C_11-11-109384692-109384702-109384492-109384902, Chr3-Tri-_TGT_7-21-53736501-53736521-53736301-53736721, Chr4-Tri-_ACA_6-18-138766323-138766340-…
OG0000837		Chr10-Di-_TA_8-16-30475710-30475725-30475510-30475925, Chr10-Mono-_G_10-10-46796795-46796804-46796595-46797004, Chr2-Compound-_AT_11_ATAT_5*-20-108715109-108715128-108714909-108715328, Chr3-Di-_CA_6-12-82592517-82592528-82592317-82592728, Chr4-Compound-_TATATA_5_TATA_7*_TA_15*-30-230517477-230517506-230517277-230517706, Chr4-Di-_CA_6-12-231565512-231565523-231565312-231565723, Chr8-Di-_TA_8-16-85…
OG0000838	Chr2-ssr-104810492/1	Chr10-Compound-_TA_24_TATA_12*_TATATA_8*-48-31063794-31063841-31063594-31064041, Chr2-Compound-_TATA_21_TA_43*_TATATA_14*tattt_TA_7-103-104810492-104810594-104810292-104810794, Chr2-Compound-_TATA_9_TA_19*_TATATA_6*-36-49286047-49286082-49285847-49286282, Chr3-Compound-_TATATA_37_TA_112*_TATA_56*-224-219489706-219489929-219489506-219490129, Chr3-Compound-_TATATA_38_TA_115*_TATA_57*-228-44059991-4…
OG0000839		Chr1-Compound-_G_14_GG_7*-14-95545201-95545214-95545001-95545414, Chr10-Compound-_GG_6_G_12*-12-31451285-31451296-31451085-31451496, Chr2-Mono-_C_11-11-111814963-111814973-111814763-111815173, Chr3-Mono-_G_11-11-85268439-85268449-85268239-85268649, Chr5-Mono-_A_10-10-70527760-70527769-70527560-70527969, Chr5-Mono-_G_10-10-112489883-112489892-112489683-112490092, Chr8-Mono-_C_11-11-104710359-10471…
OG0000840		Chr10-Compound-_C_20_CC_10*_CCCC_5*_CCC_6*-18-32763291-32763308-32763091-32763508, Chr10-Mono-_C_11-11-32759709-32759719-32759509-32759919, Chr3-Compound-_G_15_GGG_5*_GG_7*-14-27684164-27684177-27683964-27684377, Chr6-Compound-_GG_6_G_13*-13-133429737-133429749-133429537-133429949, Chr7-Compound-_CC_6_C_13*-13-3938568-3938580-3938368-3938780, Chr9-Compound-_CCC_5_CC_7*_C_15*-15-91673477-91673491-…
OG0000841		Chr10-Compound-_GT_6ttgaacattcatttgcacgttacattacatcattcattgcattcatacacattcatgtagacattcataag_ATC_5-98-32960938-32961035-32960738-32961235, Chr2-Di-_AC_8-16-166456609-166456624-166456409-166456824, Chr3-Di-_GT_6-12-48314584-48314595-48314384-48314795, Chr4-Di-_AC_6-12-86374090-86374101-86373890-86374301, Chr5-Di-_GT_7-14-193579776-193579789-193579576-193579989, Chr5-Di-_GT_7-14-57890009-57890022-57…
OG0000842		Chr1-Mono-_G_11-11-25764088-25764098-25763888-25764298, Chr10-Mono-_T_10-10-35152520-35152529-35152320-35152729, Chr2-Mono-_C_10-10-117755150-117755159-117754950-117755359, Chr2-Mono-_T_10-10-116736801-116736810-116736601-116737010, Chr2-Mono-_T_10-10-229381327-229381336-229381127-229381536, Chr3-Compound-_C_13_CC_6*-12-124118654-124118665-124118454-124118865, Chr4-Di-_AT_7-14-150668223-150668236…
OG0000843		Chr10-Tri-_TAC_5-15-58537166-58537180-58536966-58537380, Chr10-Tri-_TAG_5-15-58539609-58539623-58539409-58539823, Chr10-Tri-_TAG_7-21-36126124-36126144-36125924-36126344, Chr10-Tri-_TAG_7-21-58546989-58547009-58546789-58547209, Chr4-Compound-_AGT_5agcagcaacaacaac_AGTAGT_13_AGT_26*agcagcagcagtagtaggaggagtagtagtagcaacagcagtagtaggagcagcagtagtagtagtagcagtagtagtagtagcagcaacat_TAG_5cagcaacaacatc_AGT_5a…
OG0000844		Chr10-Compound-_ATAT_6_AT_13*-26-36269678-36269703-36269478-36269903, Chr10-Compound-_AT_19_ATAT_9*_ATATAT_6*-36-36287356-36287391-36287156-36287591, Chr2-Compound-_ATAT_10_AT_20*_ATATAT_6*-36-28813246-28813281-28813046-28813481, Chr4-Compound-_AT_16_ATATAT_5*_ATAT_8*-32-64353948-64353979-64353748-64354179, Chr4-Compound-_AT_28_ATAT_14*_ATATAT_9*-54-62546693-62546746-62546493-62546946, Chr5-Compo…
OG0000845		Chr1-Compound-_TATATA_7_TA_21*_TATA_10*-40-265359719-265359758-265359519-265359958, Chr10-Compound-_ATATAT_9_ATAT_13*_AT_27*-54-87249299-87249352-87249099-87249552, Chr10-Compound-_TATA_12_TA_24*_TATATA_8*-48-37122652-37122699-37122452-37122899, Chr2-Compound-_ATATAT_7_ATAT_11*_AT_22*-44-146029073-146029116-146028873-146029316, Chr2-Compound-_TATA_6_TA_13*tg_TATATA_5_TA_16*_TATA_8*-60-57772272-57…
OG0000846		Chr1-Mono-_G_10-10-213828313-213828322-213828113-213828522, Chr1-Tri-_TAA_5-15-126784155-126784169-126783955-126784369, Chr1-Tri-_TAA_5-15-86901109-86901123-86900909-86901323, Chr10-Tri-_ATT_5-15-38784824-38784838-38784624-38785038, Chr4-Mono-_T_10-10-80729816-80729825-80729616-80730025, Chr5-Mono-_G_10-10-65725843-65725852-65725643-65726052, Chr6-Tri-_TAA_5-15-73381973-73381987-73381773-73382187…
OG0000847		Chr1-Compound-_CTG_5attgcccctctgagctagaaattggatgcggttgggtgc_CTG_5-69-80402959-80403027-80402759-80403227, Chr1-Compound-_CTG_5attgcccctctgagctggaaattgggtgcggttgggtgc_CTG_5-69-182763232-182763300-182763032-182763500, Chr10-Compound-_CAG_6gcacccaaccgcacccaatttctagctcagaggggcaat_CAG_5-72-39402840-39402911-39402640-39403111, Chr3-Compound-_CAG_6gcacccaaccgcacccaatttccagctcagaggggcaat_CAG_5-72-1052490…
OG0000848		Chr10-Di-_AG_7-14-61149338-61149351-61149138-61149551, Chr10-Di-_CT_6-12-63199269-63199280-63199069-63199480, Chr10-Di-_CT_7-14-39694110-39694123-39693910-39694323, Chr2-Hexa-_CCCTCT_5-30-87681622-87681651-87681422-87681851, Chr4-Di-_GA_6-12-198529848-198529859-198529648-198530059, Chr5-Di-_GA_6-12-87534575-87534586-87534375-87534786, Chr6-Compound-_CT_7ccccgtggtgccctaggttttggagacggtgatcgccggattt…
OG0000849		Chr10-Compound-_GGG_5_GG_7*_G_15*-15-40916247-40916261-40916047-40916461, Chr10-Mono-_C_10-10-77371945-77371954-77371745-77372154, Chr2-Compound-_CC_6_C_12*-12-91540848-91540859-91540648-91541059, Chr3-Compound-_G_10cggctagggtttggtgtgtgtggctgcaagagtttggaacaagaggagatggga_G_13_GG_6*-76-44359735-44359810-44359535-44360010, Chr3-Compound-_G_12_GG_6*-12-44367189-44367200-44366989-44367400, Chr4-Compou…
OG0000850		Chr1-Compound-_TC_17_TCTC_8*_TCTCTC_5*-30-135083604-135083633-135083404-135083833, Chr1-Di-_AG_7-14-133924074-133924087-133923874-133924287, Chr1-Di-_AG_7-14-134135443-134135456-134135243-134135656, Chr1-Di-_AG_7-14-134138949-134138962-134138749-134139162, Chr1-Di-_AG_8-16-242443297-242443312-242443097-242443512, Chr10-Compound-_TC_10_TCTC_5*-20-50530183-50530202-50529983-50530402, Chr6-Di-_AG_9-…
OG0000851	Chr1-ssr-140388593/1	Chr1-Compound-_GA_6agggaaggggagggaaaaaactcacctccggggatccaaactccggcgatctcgactccaaaccctagggcaccacggg_GA_7-105-140388593-140388697-140388393-140388897, Chr10-Compound-_CT_6ccccgtggtgccctagggtttggagtcgagatcgccggagtttggatccccggaggtgagtttttcccctccccttccct_TC_6-104-53801194-53801297-53800994-53801497, Chr10-Compound-_CT_9cccccgtggtgccatagggtttggagacgtgatctccggagtttggatccccggaggtgagtttttcccctccccttccct_T…
OG0000852		Chr10-Mono-_T_10-10-77135229-77135238-77135029-77135438, Chr10-Mono-_T_11-11-56329566-56329576-56329366-56329776, Chr2-Mono-_A_10-10-134907743-134907752-134907543-134907952, Chr4-Mono-_A_10-10-227827387-227827396-227827187-227827596, Chr6-Compound-_TT_6_T_12*-12-61021421-61021432-61021221-61021632, Chr7-Mono-_T_10-10-72568217-72568226-72568017-72568426, Chr7-Mono-_T_10-10-94803996-94804005-948037…
OG0000853		Chr10-Compound-_C_10tttcccacgcgcccgcgctccccgctttcggcccaactgcggcctgcctc_CG_6-72-138742878-138742949-138742678-138743149, Chr10-Compound-_C_10tttcccacgcgcccgcgctccccgctttcggcccaactgcggcctgcctc_CG_6-72-61702671-61702742-61702471-61702942, Chr10-Compound-_C_10tttcccacgcgcccgcgctccccgctttcggcccaactgcggcctgcctc_CG_6-72-61710466-61710537-61710266-61710737, Chr10-Di-_CG_6-12-138769582-138769593-138769382…
OG0000854		Chr10-Mono-_T_10-10-63029749-63029758-63029549-63029958, Chr3-Mono-_T_10-10-143414019-143414028-143413819-143414228, Chr4-Mono-_A_10-10-50377276-50377285-50377076-50377485, Chr5-Mono-_T_10-10-155459702-155459711-155459502-155459911, Chr6-Mono-_T_10-10-24091361-24091370-24091161-24091570, Chr8-Mono-_T_10-10-142372214-142372223-142372014-142372423, Chr9-Mono-_A_10-10-54319899-54319908-54319699-5432…
OG0000855		Chr10-Compound-_AT_8aataag_TAA_10_TAATAA_5*-52-64497140-64497191-64496940-64497391, Chr2-Compound-_TAT_19_TATTAT_9*-54-96417656-96417709-96417456-96417909, Chr3-Compound-_AATAAT_12_AAT_25*-75-212910888-212910962-212910688-212911162, Chr3-Compound-_ATATAT_8_AT_24*_ATAT_12*-48-60143532-60143579-60143332-60143779, Chr4-Compound-_AAT_26_AATAAT_13*-78-2099519-2099596-2099319-2099796, Chr4-Compound-_AT…
OG0000856		Chr1-Di-_AT_6-12-185948171-185948182-185947971-185948382, Chr1-Mono-_T_10-10-277122866-277122875-277122666-277123075, Chr10-Compound-_ATAT_5_AT_10*-20-71958457-71958476-71958257-71958676, Chr10-Di-_AT_7-14-72200909-72200922-72200709-72201122, Chr3-Compound-_ATAT_7_AT_14*-28-203408526-203408553-203408326-203408753, Chr4-Di-_AT_9-18-107592905-107592922-107592705-107593122, Chr7-Di-_TA_6-12-95791675…
OG0000857		Chr1-Compound-_CT_8cccttcttcgactttgatcgctcgggca_CGC_5-59-242726274-242726332-242726074-242726532, Chr10-Di-_GA_6-12-72127178-72127189-72126978-72127389, Chr2-Di-_GA_7-14-60963861-60963874-60963661-60964074, Chr3-Compound-_CT_7cccttctttgacttcgatcgctcgggca_CGC_5-57-39491811-39491867-39491611-39492067, Chr6-Compound-_GCG_5tccccgagcgatcatagtcgaagaagg_GA_6-54-55041806-55041859-55041606-55042059, Chr8-…
OG0000858		Chr1-Mono-_C_11-11-45044431-45044441-45044231-45044641, Chr10-Tetra-_TTTC_5-20-81980013-81980032-81979813-81980232, Chr4-Tetra-_TTTC_5-20-75470764-75470783-75470564-75470983, Chr4-Tetra-_TTTC_5-20-75476581-75476600-75476381-75476800, Chr7-Tetra-_TTTC_5-20-102673720-102673739-102673520-102673939, Chr7-Tetra-_TTTC_5-20-102679043-102679062-102678843-102679262, Chr8-Mono-_A_10-10-34979107-34979116-34…
OG0000859		Chr10-Compound-_GG_6_G_13*-13-110646738-110646750-110646538-110646950, Chr10-Mono-_T_10-10-82241013-82241022-82240813-82241222, Chr3-Di-_CA_6-12-221783712-221783723-221783512-221783923, Chr4-Compound-_C_13_CC_6*-12-135957054-135957065-135956854-135957265, Chr5-Tri-_GAC_6-18-18690609-18690626-18690409-18690826, Chr6-Mono-_T_10-10-12716230-12716239-12716030-12716439, Chr7-Compound-_AT_7c_TG_9-33-12…
OG0000860		Chr1-Mono-_C_11-11-285697043-285697053-285696843-285697253, Chr10-Compound-_G_14_GG_7*-14-83052944-83052957-83052744-83053157, Chr2-Compound-_C_13_CC_6*-12-663829-663840-663629-664040, Chr3-Mono-_A_10-10-110098826-110098835-110098626-110099035, Chr4-Compound-_G_12_GG_6*-12-120286739-120286750-120286539-120286950, Chr4-Mono-_C_11-11-94253883-94253893-94253683-94254093, Chr5-Compound-_CC_7_C_14*-14…
OG0000861		Chr1-Compound-_CCCC_5_CC_11*_C_22*_CCC_7*-21-48460578-48460598-48460378-48460798, Chr1-Mono-_G_11-11-97343634-97343644-97343434-97343844, Chr10-Compound-_CC_6_C_13*-13-83264333-83264345-83264133-83264545, Chr3-Mono-_G_10-10-132643095-132643104-132642895-132643304, Chr5-Compound-_G_12_GG_6*-12-97933305-97933316-97933105-97933516, Chr5-Mono-_G_11-11-23276540-23276550-23276340-23276750, Chr5-Mono-_G…
OG0000862		Chr1-Tri-_ATA_5-15-113795832-113795846-113795632-113796046, Chr1-Tri-_TAT_5-15-112323722-112323736-112323522-112323936, Chr10-Di-_AT_6-12-83415801-83415812-83415601-83416012, Chr10-Di-_TA_7-14-83301971-83301984-83301771-83302184, Chr2-Tri-_ATA_5-15-120307857-120307871-120307657-120308071, Chr3-Tri-_TAT_5-15-61465187-61465201-61464987-61465401, Chr4-Mono-_T_11-11-44272437-44272447-44272237-4427264…
OG0000863		Chr10-Mono-_A_10-10-84896116-84896125-84895916-84896325, Chr3-Mono-_A_10-10-4901460-4901469-4901260-4901669, Chr3-Mono-_T_10-10-133015090-133015099-133014890-133015299, Chr4-Mono-_A_10-10-58105808-58105817-58105608-58106017, Chr4-Mono-_A_10-10-70561233-70561242-70561033-70561442, Chr6-Mono-_A_11-11-101548007-101548017-101547807-101548217, Chr7-Mono-_T_11-11-98287985-98287995-98287785-98288195, Ch…
OG0000864		Chr1-Mono-_G_10-10-140874070-140874079-140873870-140874279, Chr1-Mono-_G_11-11-183247197-183247207-183246997-183247407, Chr10-Mono-_C_10-10-91115248-91115257-91115048-91115457, Chr2-Mono-_C_10-10-27223799-27223808-27223599-27224008, Chr2-Mono-_G_10-10-172384871-172384880-172384671-172385080, Chr4-Mono-_C_10-10-94480784-94480793-94480584-94480993, Chr4-Mono-_G_10-10-94979175-94979184-94978975-9497…
OG0000865		Chr1-Di-_CT_6-12-82170223-82170234-82170023-82170434, Chr1-Mono-_T_10-10-82167356-82167365-82167156-82167565, Chr10-Di-_GA_6-12-91632838-91632849-91632638-91633049, Chr4-Di-_CT_6-12-183773347-183773358-183773147-183773558, Chr5-Compound-_AG_10_AGAG_5*-20-130140789-130140808-130140589-130141008, Chr5-Di-_TC_6-12-77106665-77106676-77106465-77106876, Chr8-Di-_GA_6-12-113007678-113007689-113007478-11…
OG0000866		Chr10-Di-_GA_8-16-92932437-92932452-92932237-92932652, Chr10-Di-_GA_8-16-92939308-92939323-92939108-92939523, Chr10-Di-_TC_8-16-108049325-108049340-108049125-108049540, Chr10-Di-_TC_8-16-108056303-108056318-108056103-108056518, Chr4-Compound-_TCTC_5_TC_10*-20-113076483-113076502-113076283-113076702, Chr4-Di-_TC_9-18-113071691-113071708-113071491-113071908, Chr6-Di-_GA_7-14-14433827-14433840-14433…
OG0000867		Chr1-Mono-_C_10-10-25934974-25934983-25934774-25935183, Chr1-Mono-_C_10-10-75310263-75310272-75310063-75310472, Chr10-Mono-_G_10-10-95080748-95080757-95080548-95080957, Chr2-Mono-_G_10-10-161151232-161151241-161151032-161151441, Chr3-Mono-_C_10-10-143446867-143446876-143446667-143447076, Chr5-Mono-_A_10-10-106942652-106942661-106942452-106942861, Chr6-Mono-_G_10-10-50681754-50681763-50681554-5068…
OG0000868		Chr1-Mono-_A_10-10-40845315-40845324-40845115-40845524, Chr1-Mono-_A_10-10-44289696-44289705-44289496-44289905, Chr1-Mono-_T_10-10-143663134-143663143-143662934-143663343, Chr10-Mono-_T_10-10-97263340-97263349-97263140-97263549, Chr4-Compound-_TT_7_T_14*-14-110479298-110479311-110479098-110479511, Chr4-Mono-_T_10-10-215604670-215604679-215604470-215604879, Chr6-Compound-_T_12_TT_6*-12-54471930-54…
OG0000869		Chr1-Compound-_TATATA_5_TATA_8*_TA_17*-34-96561611-96561644-96561411-96561844, Chr1-Di-_TA_8-16-142333262-142333277-142333062-142333477, Chr10-Tetra-_ATTT_5-20-101351251-101351270-101351051-101351470, Chr3-Compound-_ATATAT_5_ATAT_7*_AT_15*-30-28681990-28682019-28681790-28682219, Chr3-Di-_AT_7-14-28675688-28675701-28675488-28675901, Chr6-Di-_AT_8-16-59575178-59575193-59574978-59575393, Chr6-Mono-_…
OG0000870		Chr10-Compound-_ATAT_6_AT_12*-24-101496379-101496402-101496179-101496602, Chr3-Compound-_TATATA_5_TATA_8*_TA_16*-32-163328594-163328625-163328394-163328825, Chr3-Di-_AT_6-12-23268928-23268939-23268728-23269139, Chr3-Di-_AT_6-12-23272354-23272365-23272154-23272565, Chr3-Di-_AT_8-16-163447766-163447781-163447566-163447981, Chr4-Mono-_A_10-10-100754438-100754447-100754238-100754647, Chr9-Compound-_A…
OG0000871		Chr1-Compound-_C_12_CC_6*gccagctcggccgcccgccgccggttcaaccgccccctggccggttcaaccg_CC_6_C_12*-76-134345451-134345526-134345251-134345726, Chr1-Compound-_G_11cggttgaaccggccagggggcggttgaaccggcggcgggcggccgagctggca_G_10-74-162835695-162835768-162835495-162835968, Chr1-Compound-_G_12_GG_6*-12-146125975-146125986-146125775-146126186, Chr10-Compound-_C_14_CC_7*-14-103026966-103026979-103026766-103027179, Chr…
OG0000872		Chr1-Di-_GT_6-12-77628440-77628451-77628240-77628651, Chr10-Di-_GT_6-12-110637768-110637779-110637568-110637979, Chr2-Di-_AC_6-12-62929631-62929642-62929431-62929842, Chr4-Di-_AC_9-18-28272844-28272861-28272644-28273061, Chr4-Di-_GT_6-12-83780295-83780306-83780095-83780506, Chr4-Di-_GT_8-16-13772762-13772777-13772562-13772977, Chr5-Di-_GT_6-12-51686593-51686604-51686393-51686804, Chr7-Di-_TG_6-12…
OG0000873		Chr10-Compound-_GG_6_G_12*-12-117585807-117585818-117585607-117586018, Chr3-Compound-_CC_6_C_12*-12-115312141-115312152-115311941-115312352, Chr3-Mono-_G_11-11-11665854-11665864-11665654-11666064, Chr5-Compound-_GG_6_G_12*-12-115760265-115760276-115760065-115760476, Chr5-Mono-_C_11-11-165408704-165408714-165408504-165408914, Chr6-Mono-_G_10-10-116219714-116219723-116219514-116219923, Chr6-Mono-_G…
OG0000874		Chr1-Mono-_A_10-10-8611167-8611176-8610967-8611376, Chr1-Mono-_T_10-10-145967104-145967113-145966904-145967313, Chr10-Mono-_A_11-11-119071580-119071590-119071380-119071790, Chr10-Mono-_T_10-10-137226149-137226158-137225949-137226358, Chr3-Mono-_A_10-10-152462538-152462547-152462338-152462747, Chr5-Mono-_A_10-10-18053650-18053659-18053450-18053859, Chr5-Mono-_T_10-10-136823011-136823020-136822811-…
OG0000875		Chr10-Compound-_AC_6aa_AC_6ctat_AC_6-42-137946501-137946542-137946301-137946742, Chr10-Compound-_AC_6aa_AC_7ctaa_AC_6-44-120756179-120756222-120755979-120756422, Chr10-Compound-_TG_6tatag_GT_6t_TG_6-42-147492414-147492455-147492214-147492655, Chr10-Compound-_TG_7tatag_GT_6t_TG_6-44-137942820-137942863-137942620-137943063, Chr3-Compound-_AC_6aa_AC_6ctat_AC_7-44-175584047-175584090-175583847-175584…
OG0000876		Chr10-Tri-_CAC_5-15-126603316-126603330-126603116-126603530, Chr2-Tri-_CAC_5-15-68614391-68614405-68614191-68614605, Chr2-Tri-_TGG_5-15-98061769-98061783-98061569-98061983, Chr3-Tri-_TGG_5-15-64437498-64437512-64437298-64437712, Chr4-Tri-_CAC_5-15-180708474-180708488-180708274-180708688, Chr6-Tri-_CAC_5-15-165614977-165614991-165614777-165615191, Chr6-Tri-_TGG_5-15-130694521-130694535-130694321-1…
OG0000877		Chr10-Mono-_C_10-10-128912140-128912149-128911940-128912349, Chr2-Mono-_G_10-10-136250438-136250447-136250238-136250647, Chr2-Mono-_G_11-11-39471688-39471698-39471488-39471898, Chr4-Compound-_GT_6_GG_6_G_13*-25-220524916-220524940-220524716-220525140, Chr4-Mono-_C_11-11-93032097-93032107-93031897-93032307, Chr4-Mono-_G_10-10-231829305-231829314-231829105-231829514, Chr6-Mono-_C_10-10-70098976-700…
OG0000878		Chr1-Mono-_T_10-10-21924788-21924797-21924588-21924997, Chr1-Mono-_T_10-10-283226870-283226879-283226670-283227079, Chr10-Mono-_T_10-10-132726306-132726315-132726106-132726515, Chr5-Mono-_A_10-10-82337540-82337549-82337340-82337749, Chr5-Mono-_A_10-10-88845217-88845226-88845017-88845426, Chr5-Mono-_T_10-10-82312150-82312159-82311950-82312359, Chr6-Mono-_T_10-10-82837710-82837719-82837510-82837919…
OG0000879		Chr10-Tri-_CCA_5-15-136503460-136503474-136503260-136503674, Chr10-Tri-_CCA_5-15-136510265-136510279-136510065-136510479, Chr4-Tri-_CCA_6-18-147157151-147157168-147156951-147157368, Chr5-Tri-_CCA_5-15-186170803-186170817-186170603-186171017, Chr5-Tri-_GTG_6-18-138884970-138884987-138884770-138885187, Chr6-Tri-_CCA_6-18-134233231-134233248-134233031-134233448, Chr7-Mono-_A_10-10-77007141-77007150-…
OG0000880		Chr1-Compound-_ACAC_5_AC_10*-20-242031249-242031268-242031049-242031468, Chr1-Di-_AC_7-14-50688702-50688715-50688502-50688915, Chr1-Di-_GT_8-16-6063500-6063515-6063300-6063715, Chr2-Compound-_GT_10_GTGT_5*-20-200108068-200108087-200107868-200108287, Chr2-Di-_AC_7-14-201155368-201155381-201155168-201155581, Chr3-Compound-_AC_6aa_AC_6-26-54174111-54174136-54173911-54174336, Chr4-Di-_AC_7-14-2194871…
OG0000881		Chr1-Compound-_GG_7_G_15*_GGG_5*-15-9005612-9005626-9005412-9005826, Chr2-Mono-_G_10-10-66704678-66704687-66704478-66704887, Chr3-Mono-_C_10-10-115558333-115558342-115558133-115558542, Chr4-Compound-_C_13_CC_6*-12-115837666-115837677-115837466-115837877, Chr4-Mono-_C_10-10-183190158-183190167-183189958-183190367, Chr4-Mono-_C_10-10-183205137-183205146-183204937-183205346, Chr5-Compound-_CC_6_C_13…
OG0000882		Chr1-Di-_AG_7-14-11511419-11511432-11511219-11511632, Chr1-Di-_CT_6-12-300966459-300966470-300966259-300966670, Chr1-Di-_CT_6-12-300974239-300974250-300974039-300974450, Chr5-Di-_TC_6-12-1394352-1394363-1394152-1394563, Chr7-Di-_AG_6-12-164646281-164646292-164646081-164646492, Chr7-Di-_CT_6-12-1483893-1483904-1483693-1484104, Chr7-Di-_CT_6-12-1492294-1492305-1492094-1492505, Chr9-Di-_AG_6-12-6532…
OG0000883		Chr1-Compound-_ATATAT_6_ATAT_9*_AT_19*-38-133680477-133680514-133680277-133680714, Chr1-Compound-_ATAT_7_AT_15*_ATATAT_5*-30-15429002-15429031-15428802-15429231, Chr2-Di-_AT_9-18-63203735-63203752-63203535-63203952, Chr3-Compound-_ATAT_5_AT_10*-20-24707443-24707462-24707243-24707662, Chr4-Compound-_ATAT_5_AT_11*-22-214193081-214193102-214192881-214193302, Chr4-Di-_AT_7-14-41018637-41018650-410184…
OG0000884		Chr1-Penta-_CTCTC_5-25-18819823-18819847-18819623-18820047, Chr1-Penta-_CTCTC_5-25-191438032-191438056-191437832-191438256, Chr1-Penta-_GAGAG_5-25-207801122-207801146-207800922-207801346, Chr2-Penta-_GAGAG_5-25-109291662-109291686-109291462-109291886, Chr3-Penta-_CTCTC_5-25-154387728-154387752-154387528-154387952, Chr3-Penta-_CTCTC_6-30-208118284-208118313-208118084-208118513, Chr3-Penta-_GAGAG_5…
OG0000885		Chr1-Mono-_T_10-10-20127368-20127377-20127168-20127577, Chr2-Compound-_CC_9_C_18*_CCC_6*-18-105186501-105186518-105186301-105186718, Chr2-Mono-_A_10-10-146748657-146748666-146748457-146748866, Chr2-Mono-_A_10-10-146753691-146753700-146753491-146753900, Chr4-Compound-_C_12_CC_6*-12-201291137-201291148-201290937-201291348, Chr8-Di-_AT_6-12-158519583-158519594-158519383-158519794, Chr8-Di-_AT_6-12-1…
OG0000886		Chr1-Compound-_ATATAT_5_AT_16*_ATAT_8*-32-31248096-31248127-31247896-31248327, Chr2-Compound-_AT_11_ATAT_5*-20-1453264-1453283-1453064-1453483, Chr2-Di-_AT_7-14-28760783-28760796-28760583-28760996, Chr2-Di-_AT_8-16-28760446-28760461-28760246-28760661, Chr2-Di-_TA_6-12-1453459-1453470-1453259-1453670, Chr2-Di-_TA_6-12-28760597-28760608-28760397-28760808, Chr4-Di-_TA_6-12-209613170-209613181-209612…
OG0000887		Chr1-Tri-_AAG_5-15-33499253-33499267-33499053-33499467, Chr1-Tri-_CTT_5-15-121592882-121592896-121592682-121593096, Chr3-Tri-_AGA_6-18-199313654-199313671-199313454-199313871, Chr5-Mono-_A_10-10-74939589-74939598-74939389-74939798, Chr5-Tri-_TTC_5-15-166884656-166884670-166884456-166884870, Chr6-Tri-_AAG_5-15-145621219-145621233-145621019-145621433, Chr7-Tri-_AGA_5-15-157286834-157286848-15728663…
OG0000888	Chr1-ssr-45412268/1	Chr1-Compound-_GA_6gcggtgaggtgctgacgggcggggcccagcggtcagggggcgggagcggcgcgcgggttgggccgcctgggccggaagaga_G_11-104-45412268-45412371-45412068-45412571, Chr4-Compound-_CC_6_C_12*tctcttccggcccaggcggcccaaatcgcgcgccactcccgcccactggcagccgggccccgcccgtcagcgcctcacca_CT_7-106-29045942-29046047-29045742-29046247, Chr4-Compound-_C_11tctcttccggcccaggcggcccaaaccgcgcgccgctcccgcccactgacctccgggccccacccgtcagcgcctcactg_…
OG0000889	Chr7-ssr-145708004/1	Chr1-Compound-_C_12_CC_6*-12-55031623-55031634-55031423-55031834, Chr1-Mono-_G_11-11-212418653-212418663-212418453-212418863, Chr1-Mono-_G_11-11-212418814-212418824-212418614-212419024, Chr5-Mono-_G_11-11-30444046-30444056-30443846-30444256, Chr6-Compound-_GG_6_G_12*-12-125275251-125275262-125275051-125275462, Chr6-Compound-_G_11aatggcgctgcggcgcgggcccgcacgccagaga_GG_8_GGG_5*_G_17*-62-33081854-330…
OG0000890		Chr1-Di-_AC_7-14-73699449-73699462-73699249-73699662, Chr2-Di-_AC_6-12-161632075-161632086-161631875-161632286, Chr3-Di-_AC_6-12-39507727-39507738-39507527-39507938, Chr3-Di-_AC_7-14-228151191-228151204-228150991-228151404, Chr3-Di-_GT_6-12-88211350-88211361-88211150-88211561, Chr4-Di-_AC_6-12-96388301-96388312-96388101-96388512, Chr4-Di-_GT_7-14-46495664-46495677-46495464-46495877, Chr5-Di-_AC_6…
OG0000891		Chr1-Mono-_A_10-10-79875401-79875410-79875201-79875610, Chr2-Mono-_T_10-10-23826682-23826691-23826482-23826891, Chr4-Mono-_T_10-10-2358485-2358494-2358285-2358694, Chr4-Mono-_T_11-11-45206985-45206995-45206785-45207195, Chr6-Mono-_A_10-10-135745449-135745458-135745249-135745658, Chr6-Mono-_A_11-11-96378203-96378213-96378003-96378413, Chr7-Mono-_T_11-11-101727157-101727167-101726957-101727367, Chr…
OG0000892		Chr1-Di-_CT_6-12-86854794-86854805-86854594-86855005, Chr3-Di-_CT_6-12-153314660-153314671-153314460-153314871, Chr3-Di-_CT_6-12-153363955-153363966-153363755-153364166, Chr4-Compound-_AG_6aaggagagggagagggagagggagaggggagctcacctcggtgatccaaactctagcgatcaccgtctccaagatctagggcaccacgag_GA_8-118-70430595-70430712-70430395-70430912, Chr4-Di-_CT_6-12-152103714-152103725-152103514-152103925, Chr4-Di-_CT_6-1…
OG0000893		Chr1-Compound-_TA_8tgtaataatgta_AT_6-40-87028231-87028270-87028031-87028470, Chr2-Compound-_AT_7caatattacattattacacatatatataat_TA_6-56-49986295-49986350-49986095-49986550, Chr2-Compound-_AT_8caatattacattattacacatatataat_TA_6-56-102869445-102869500-102869245-102869700, Chr2-Compound-_TG_12_TGTG_6*-24-8801317-8801340-8801117-8801540, Chr3-Compound-_TA_8_TG_6taataatgtaatattg_AT_6-56-164906107-164906…
OG0000894		Chr1-Compound-_AGAGAG_5_AGAG_8*_AG_17*-34-191996090-191996123-191995890-191996323, Chr1-Compound-_AGAG_9_AGAGAG_6*_AG_18*-36-92057431-92057466-92057231-92057666, Chr2-Compound-_AGAG_8_AG_16*_AGAGAG_5*-30-140904827-140904856-140904627-140905056, Chr2-Compound-_CTCT_6_CT_13*-26-33335649-33335674-33335449-33335874, Chr3-Compound-_AGAG_9_AGAGAG_6*_AG_19*-38-177693309-177693346-177693109-177693546, Ch…
OG0000895		Chr1-Tri-_GAT_6-18-106181873-106181890-106181673-106182090, Chr1-Tri-_GAT_6-18-166707903-166707920-166707703-166708120, Chr1-Tri-_TCA_5-15-125686226-125686240-125686026-125686440, Chr1-Tri-_TCA_5-15-293778120-293778134-293777920-293778334, Chr1-Tri-_TCA_5-15-92375050-92375064-92374850-92375264, Chr2-Tri-_TCA_5-15-104560755-104560769-104560555-104560969, Chr5-Tri-_ATG_5-15-177983268-177983282-1779…
OG0000896		Chr1-Compound-_CC_8_C_17*_CCC_5*-15-274845531-274845545-274845331-274845745, Chr1-Compound-_GGG_5_GG_8*_G_16*-16-104081964-104081979-104081764-104082179, Chr3-Compound-_G_19_GGG_6*_GG_9*-18-66295576-66295593-66295376-66295793, Chr3-Mono-_G_11-11-66305319-66305329-66305119-66305529, Chr4-Mono-_G_10-10-124160099-124160108-124159899-124160308, Chr5-Compound-_C_14_CC_7*-14-92282643-92282656-92282443-…
OG0000897		Chr1-Compound-_G_13_GG_6*-12-107903288-107903299-107903088-107903499, Chr3-Compound-_CC_6_C_12*-12-82269968-82269979-82269768-82270179, Chr3-Compound-_CC_6_C_13*-13-82386939-82386951-82386739-82387151, Chr3-Compound-_C_14_CC_7*-14-190281902-190281915-190281702-190282115, Chr6-Compound-_CC_6_C_12*-12-45577775-45577786-45577575-45577986, Chr6-Mono-_C_11-11-58076553-58076563-58076353-58076763, Chr6-…
OG0000898		Chr1-Compound-_CC_7_C_15*_CCC_5*-15-275243588-275243602-275243388-275243802, Chr1-Mono-_C_10-10-124340610-124340619-124340410-124340819, Chr1-Mono-_T_11-11-108417133-108417143-108416933-108417343, Chr1-Mono-_T_11-11-171794207-171794217-171794007-171794417, Chr3-Mono-_T_10-10-207209101-207209110-207208901-207209310, Chr4-Compound-_CC_7_C_15*_CCC_5*-15-152133886-152133900-152133686-152134100, Chr4-…
OG0000899		Chr1-Mono-_C_11-11-122383286-122383296-122383086-122383496, Chr2-Compound-_CC_6_C_12*-12-201554344-201554355-201554144-201554555, Chr3-Mono-_G_11-11-35482105-35482115-35481905-35482315, Chr4-Compound-_G_13_GG_6*-12-202556564-202556575-202556364-202556775, Chr4-Mono-_C_10-10-85652667-85652676-85652467-85652876, Chr4-Mono-_G_10-10-46896059-46896068-46895859-46896268, Chr8-Compound-_G_12_GG_6*-12-49…
OG0000900		Chr1-Di-_GA_6-12-123952773-123952784-123952573-123952984, Chr4-Compound-_TC_6gctctctgttcactggggccaacctgtcggcgccagtttcttcacccatgcgcttctc_CT_6-82-76952679-76952760-76952479-76952960, Chr4-Di-_CT_8-16-143887374-143887389-143887174-143887589, Chr4-Di-_CT_8-16-198516037-198516052-198515837-198516252, Chr5-Di-_AG_7-14-132439199-132439212-132438999-132439412, Chr5-Di-_GA_6-12-132397279-132397290-1323970…
OG0000901		Chr1-Tri-_GTA_5-15-124561924-124561938-124561724-124562138, Chr1-Tri-_GTA_5-15-199534711-199534725-199534511-199534925, Chr1-Tri-_GTA_5-15-243750594-243750608-243750394-243750808, Chr2-Tri-_TAC_5-15-63397863-63397877-63397663-63398077, Chr3-Tri-_GTA_5-15-187756335-187756349-187756135-187756549, Chr4-Tri-_TAC_6-18-53140863-53140880-53140663-53141080, Chr5-Tri-_GTA_5-15-16182321-16182335-16182121-1…
OG0000902		Chr1-Compound-_A_13_AA_6*-12-147615366-147615377-147615166-147615577, Chr1-Compound-_C_13_CC_6*-12-135678743-135678754-135678543-135678954, Chr1-Mono-_A_10-10-150379643-150379652-150379443-150379852, Chr1-Mono-_T_10-10-124814249-124814258-124814049-124814458, Chr2-Mono-_A_10-10-129110697-129110706-129110497-129110906, Chr4-Mono-_T_10-10-205318959-205318968-205318759-205319168, Chr4-Mono-_T_10-10-…
OG0000903		Chr1-Di-_AT_9-18-133156712-133156729-133156512-133156929, Chr2-Di-_AT_6-12-100883153-100883164-100882953-100883364, Chr4-Di-_AT_7-14-139103792-139103805-139103592-139104005, Chr4-Di-_AT_8-16-8082660-8082675-8082460-8082875, Chr5-Compound-_ATAT_8_AT_16*_ATATAT_5*-30-94009136-94009165-94008936-94009365, Chr5-Di-_AT_8-16-144926344-144926359-144926144-144926559, Chr5-Di-_AT_8-16-50698053-50698068-506…
OG0000904		Chr1-Tri-_CCA_5-15-220158106-220158120-220157906-220158320, Chr1-Tri-_GGT_5-15-158857058-158857072-158856858-158857272, Chr1-Tri-_GGT_6-18-133310078-133310095-133309878-133310295, Chr3-Tri-_CCA_5-15-77495491-77495505-77495291-77495705, Chr4-Tri-_GGT_5-15-225673332-225673346-225673132-225673546, Chr4-Tri-_GGT_5-15-92956400-92956414-92956200-92956614, Chr8-Tri-_CCA_5-15-58359039-58359053-58358839-5…
OG0000905		Chr1-Compound-_A_10ttattttctgttttttgagtgtgtttttccccccttttttttccccccacattccaaaaaaaaaggt_GG_7_G_14*-91-155303453-155303543-155303253-155303743, Chr1-Compound-_T_21_TT_10*_TTTT_5*_TTT_7*-21-155303815-155303835-155303615-155304035, Chr1-Mono-_T_10-10-155303697-155303706-155303497-155303906, Chr5-Compound-_A_10ttattttctgttttttgagtgtgtttttccccccttttttttccccccacattccaaaaaaaaaggt_G_14_GG_7*-91-168015803-…
OG0000906		Chr1-Di-_AC_6-12-297682113-297682124-297681913-297682324, Chr1-Di-_TG_6-12-160881381-160881392-160881181-160881592, Chr1-Di-_TG_7-14-193528301-193528314-193528101-193528514, Chr1-Di-_TG_8-16-193534715-193534730-193534515-193534930, Chr3-Di-_TG_7-14-50065152-50065165-50064952-50065365, Chr5-Di-_TG_8-16-158116548-158116563-158116348-158116763, Chr6-Di-_TG_7-14-32404493-32404506-32404293-32404706, C…
OG0000907		Chr1-Mono-_G_11-11-179662008-179662018-179661808-179662218, Chr4-Mono-_G_11-11-43068521-43068531-43068321-43068731, Chr5-Mono-_C_10-10-130539578-130539587-130539378-130539787, Chr7-Mono-_C_10-10-46138982-46138991-46138782-46139191, Chr8-Mono-_C_11-11-55778067-55778077-55777867-55778277, Chr9-Compound-_A_10caga_G_10-24-27879204-27879227-27879004-27879427, Chr9-Mono-_G_10-10-11771987-11771996-11771…
OG0000908		Chr1-Tri-_CCA_5-15-180086808-180086822-180086608-180087022, Chr3-Tri-_CCA_5-15-13738643-13738657-13738443-13738857, Chr3-Tri-_CCA_5-15-32747431-32747445-32747231-32747645, Chr3-Tri-_CCA_5-15-32751020-32751034-32750820-32751234, Chr3-Tri-_TGG_5-15-156572414-156572428-156572214-156572628, Chr6-Tri-_CCA_5-15-125148972-125148986-125148772-125149186, Chr6-Tri-_TGG_5-15-10183611-10183625-10183411-10183…
OG0000909		Chr1-Di-_AT_6-12-185953062-185953073-185952862-185953273, Chr2-Compound-_TA_7tttattcttcattttattattttatg_AT_7-54-99251682-99251735-99251482-99251935, Chr2-Compound-_TA_9tttattcttcattttattattttatg_AT_7-58-99246931-99246988-99246731-99247188, Chr5-Compound-_AT_9catagaataatgaaatgaagaatcaa_AT_10_ATAT_5*-64-99977758-99977821-99977558-99978021, Chr5-Di-_TA_6-12-114828090-114828101-114827890-114828301, C…
OG0000910		Chr1-Tri-_GAT_6-18-194746077-194746094-194745877-194746294, Chr2-Tri-_TCA_6-18-210993267-210993284-210993067-210993484, Chr4-Tri-_GAT_7-21-67828512-67828532-67828312-67828732, Chr5-Tri-_GAT_6-18-143516314-143516331-143516114-143516531, Chr5-Tri-_TCA_8-24-26808094-26808117-26807894-26808317, Chr7-Tri-_TCA_6-18-159249418-159249435-159249218-159249635, Chr8-Tri-_GAT_6-18-609091-609108-608891-609308,…
OG0000911		Chr1-Di-_AT_7-14-196769930-196769943-196769730-196770143, Chr3-Compound-_TA_11_TATA_5*-20-150365973-150365992-150365773-150366192, Chr4-Di-_TA_6-12-147524122-147524133-147523922-147524333, Chr5-Hexa-_GTTTCA_5-30-99049650-99049679-99049450-99049879, Chr5-Hexa-_TGAAAC_5-30-130968508-130968537-130968308-130968737, Chr7-Hexa-_TGAAAC_5-30-98277258-98277287-98277058-98277487, Chr8-Compound-_ATAT_5_AT_1…
OG0000912		Chr1-Di-_TA_9-18-197633533-197633550-197633333-197633750, Chr2-Di-_AT_6-12-222559572-222559583-222559372-222559783, Chr2-Di-_AT_7-14-222580755-222580768-222580555-222580968, Chr5-Di-_TA_6-12-168093178-168093189-168092978-168093389, Chr7-Compound-_ATATAT_11_AT_35*_ATAT_17*-68-48465790-48465857-48465590-48466057, Chr7-Di-_AT_8-16-48472544-48472559-48472344-48472759, Chr8-Compound-_ATAT_5_AT_10*-20-…
OG0000913		Chr1-Compound-_C_10atgcgcccccatccc_CT_6-37-213969260-213969296-213969060-213969496, Chr3-Di-_CT_6-12-63147012-63147023-63146812-63147223, Chr5-Mono-_A_11-11-184123012-184123022-184122812-184123222, Chr7-Di-_GA_6-12-79138367-79138378-79138167-79138578, Chr7-Di-_GA_7-14-155329220-155329233-155329020-155329433, Chr7-Di-_TC_7-14-155324048-155324061-155323848-155324261, Chr7-Mono-_A_10-10-155329391-15…
OG0000914		Chr1-Tri-_ATT_6-18-232858318-232858335-232858118-232858535, Chr1-Tri-_ATT_6-18-232890237-232890254-232890037-232890454, Chr1-Tri-_ATT_7-21-232885559-232885579-232885359-232885779, Chr4-Tri-_AAT_9-27-87191078-87191104-87190878-87191304, Chr5-Tri-_AAT_7-21-36750924-36750944-36750724-36751144, Chr5-Tri-_AAT_9-27-36757772-36757798-36757572-36757998, Chr7-Tri-_AAT_6-18-94069618-94069635-94069418-94069…
OG0000915		Chr1-Compound-_CCC_5_CC_8*_C_17*-17-233643937-233643953-233643737-233644153, Chr1-Mono-_C_10-10-278324474-278324483-278324274-278324683, Chr1-Mono-_C_11-11-238916980-238916990-238916780-238917190, Chr1-Mono-_C_11-11-278334145-278334155-278333945-278334355, Chr2-Mono-_C_10-10-97918880-97918889-97918680-97919089, Chr3-Mono-_G_11-11-41847975-41847985-41847775-41848185, Chr3-Mono-_G_11-11-41942413-41…
OG0000916		Chr1-Compound-_A_13_AA_6*-12-274681214-274681225-274681014-274681425, Chr1-Compound-_C_19_CC_9*_CCC_6*-18-247927573-247927590-247927373-247927790, Chr2-Compound-_CC_6_C_13*-13-184222010-184222022-184221810-184222222, Chr2-Compound-_CC_7_C_14*-14-182236919-182236932-182236719-182237132, Chr3-Compound-_GGG_5_GG_7*_G_15*-15-53523449-53523463-53523249-53523663, Chr3-Mono-_C_10-10-159532254-159532263-…
OG0000917		Chr1-Compound-_AAT_5aaataaataaatatatctatataatatctgtacatagattatgtttgtttggaatacaatcatccctatggagt_TATA_6_TA_12*-113-260190909-260191021-260190709-260191221, Chr1-Di-_TA_7-14-260218388-260218401-260218188-260218601, Chr4-Tri-_AAT_6-18-96132152-96132169-96131952-96132369, Chr6-Di-_AT_6-12-139003643-139003654-139003443-139003854, Chr6-Di-_AT_6-12-139008783-139008794-139008583-139008994, Chr6-Mono-_A_10…
OG0000918		Chr1-Compound-_AT_6ttacacacacaaac_AT_9-44-268528668-268528711-268528468-268528911, Chr2-Di-_AT_8-16-141195559-141195574-141195359-141195774, Chr2-Di-_AT_9-18-227954743-227954760-227954543-227954960, Chr3-Di-_AT_7-14-140127213-140127226-140127013-140127426, Chr4-Di-_AT_8-16-222102842-222102857-222102642-222103057, Chr4-Di-_AT_8-16-58452092-58452107-58451892-58452307, Chr4-Di-_AT_9-18-74409910-7440…
OG0000919		Chr1-Mono-_T_10-10-281200752-281200761-281200552-281200961, Chr4-Mono-_T_10-10-123965797-123965806-123965597-123966006, Chr5-Mono-_A_10-10-162667588-162667597-162667388-162667797, Chr6-Compound-_C_12_CC_6*-12-21362784-21362795-21362584-21362995, Chr6-Di-_CT_6-12-21362580-21362591-21362380-21362791, Chr6-Di-_CT_6-12-21367247-21367258-21367047-21367458, Chr6-Mono-_T_10-10-21367626-21367635-21367426…
OG0000920		Chr2-Mono-_C_10-10-6555118-6555127-6554918-6555327, Chr2-Mono-_T_11-11-107291887-107291897-107291687-107292097, Chr3-Compound-_G_12_GG_6*tttttgtttgggggcccacttttgagaaggaagagagacaaaaaaaagaaggaagcccacacaagtcct_C_12_CC_6*acatgttttgttaaccaagtgtcccatttttttaagagaaaagggggg_TT_7_T_14*gttttg_A_12_AA_6*_TT_6_T_12*-185-42276038-42276222-42275838-42276422, Chr3-Mono-_G_10-10-438779-438788-438579-438988, Chr5-…
OG0000921		Chr2-Compound-_C_13_CC_6*-12-33945245-33945256-33945045-33945456, Chr2-Mono-_G_11-11-172385955-172385965-172385755-172386165, Chr3-Mono-_C_10-10-132828994-132829003-132828794-132829203, Chr5-Mono-_G_11-11-52556770-52556780-52556570-52556980, Chr6-Compound-_C_12_CC_6*-12-60952409-60952420-60952209-60952620, Chr6-Mono-_G_11-11-96024873-96024883-96024673-96025083, Chr7-Mono-_C_10-10-108015574-108015…
OG0000922		Chr2-Di-_TA_6-12-35653695-35653706-35653495-35653906, Chr3-Compound-_TATATA_5_TA_17*_TATA_8*-32-222322156-222322187-222321956-222322387, Chr3-Compound-_TA_28_TATATA_9*_TATA_14*-56-222329697-222329752-222329497-222329952, Chr3-Di-_TA_8-16-156835311-156835326-156835111-156835526, Chr4-Compound-_TATATA_8_TATA_13*_TA_26*-52-144601497-144601548-144601297-144601748, Chr4-Di-_TA_6-12-144638080-144638091…
OG0000923	Chr4-ssr-85877013/1	Chr2-Compound-_C_14_CC_7*-14-47012748-47012761-47012548-47012961, Chr2-Di-_AT_9-18-160634538-160634555-160634338-160634755, Chr2-Mono-_T_10-10-230340465-230340474-230340265-230340674, Chr4-Compound-_AT_90_ATATAT_30*_ATAT_45*-180-85877013-85877192-85876813-85877392, Chr4-Mono-_T_10-10-144969664-144969673-144969464-144969873, Chr5-Compound-_AT_13_ATAT_6*-24-141465714-141465737-141465514-141465937, …
OG0000924		Chr2-Compound-_A_11ttgtgttctcacaaagaggggaggcccccggtggg_C_10tccccccttccagggggggggccccggtccaaaagcccacccccccctcc_GG_6_G_12*tggttttatggtttttgggggggttctttttcccccaaggggcccgggg_C_11-178-212504934-212505111-212504734-212505311, Chr2-Compound-_CC_9_C_18*_CCC_6*-18-50042514-50042531-50042314-50042731, Chr3-Mono-_C_10-10-204167686-204167695-204167486-204167895, Chr5-Mono-_G_10-10-1655410-1655419-1655210-165…
OG0000925		Chr2-Compound-_GG_6_G_12*-12-60943815-60943826-60943615-60944026, Chr2-Mono-_G_10-10-154177968-154177977-154177768-154178177, Chr2-Mono-_G_11-11-99845816-99845826-99845616-99846026, Chr5-Mono-_C_10-10-184922039-184922048-184921839-184922248, Chr5-Mono-_C_10-10-67827733-67827742-67827533-67827942, Chr6-Compound-_G_14_GG_7*-14-131580478-131580491-131580278-131580691, Chr6-Mono-_C_10-10-38258079-382…
OG0000926		Chr2-Compound-_CC_6_C_12*accggggggggttccggcaggcccaccccgcgcccacccccctttccccccttggggcc_A_17_AA_8*_AAA_5*aacttccccccttttttctttttccaaaattccctccccgcgggcgcc_A_13_AA_6*-146-66699899-66700044-66699699-66700244, Chr4-Compound-_CC_8_C_17*_CCC_5*-15-203038303-203038317-203038103-203038517, Chr4-Compound-_G_11agggggcggctgggccgccgcggggtccacgcggggagggtgaa_G_11-66-51004588-51004653-51004388-51004853, Chr4-Compo…
OG0000927		Chr2-Di-_AT_7-14-80869487-80869500-80869287-80869700, Chr2-Di-_AT_9-18-80850086-80850103-80849886-80850303, Chr2-Di-_TA_7-14-183317776-183317789-183317576-183317989, Chr2-Di-_TA_7-14-183331368-183331381-183331168-183331581, Chr2-Di-_TA_8-16-183323992-183324007-183323792-183324207, Chr6-Compound-_TATA_8_TATATA_5*_TA_16*-32-31335010-31335041-31334810-31335241, Chr6-Di-_TA_7-14-31383642-31383655-313…
OG0000928		Chr2-Compound-_GA_6agagagaggagggagagggagtgtatatataggaaagagagtggagg_GA_7-73-227949570-227949642-227949370-227949842, Chr2-Di-_GA_6-12-136617781-136617792-136617581-136617992, Chr4-Di-_AG_7-14-181915730-181915743-181915530-181915943, Chr4-Di-_CT_7-14-70899205-70899218-70899005-70899418, Chr4-Di-_GA_8-16-181915884-181915899-181915684-181916099, Chr5-Di-_TC_6-12-154325152-154325163-154324952-15432536…
OG0000929		Chr2-Tetra-_AAAT_5-20-151587242-151587261-151587042-151587461, Chr4-Compound-_ATAT_5_AT_10*-20-31777512-31777531-31777312-31777731, Chr4-Compound-_AT_12_ATAT_6*-24-31798692-31798715-31798492-31798915, Chr4-Di-_AT_8-16-93711740-93711755-93711540-93711955, Chr4-Di-_AT_9-18-93725900-93725917-93725700-93726117, Chr7-Compound-_TATATA_5_TA_16*_TATA_8*-32-95695539-95695570-95695339-95695770, Chr7-Di-_AT…
OG0000930	Chr2-ssr-169766802/1, Chr2-ssr-209841497/1, Chr7-ssr-101013104/1, Chr9-ssr-138054201/1, Chr9-ssr-98848331/1	Chr2-Tri-_GAT_5-15-169766802-169766816-169766602-169767016, Chr2-Tri-_GAT_5-15-209841497-209841511-209841297-209841711, Chr9-Tri-_GAT_5-15-98848331-98848345-98848131-98848545, Chr9-Tri-_GAT_6-18-138054201-138054218-138054001-138054418
OG0000931		Chr2-Di-_AT_6-12-175424469-175424480-175424269-175424680, Chr3-Di-_TA_6-12-95723217-95723228-95723017-95723428, Chr6-Di-_AT_7-14-107659261-107659274-107659061-107659474, Chr6-Di-_AT_7-14-107672775-107672788-107672575-107672988, Chr6-Di-_AT_7-14-38490709-38490722-38490509-38490922, Chr6-Di-_AT_8-16-38481240-38481255-38481040-38481455, Chr6-Di-_AT_9-18-86587275-86587292-86587075-86587492, Chr9-Di-_…
OG0000932		Chr2-Mono-_C_10-10-192890093-192890102-192889893-192890302, Chr3-Mono-_G_11-11-55224181-55224191-55223981-55224391, Chr4-Compound-_CC_6_C_12*-12-60983737-60983748-60983537-60983948, Chr4-Compound-_GG_6_G_13*-13-196603173-196603185-196602973-196603385, Chr4-Mono-_G_11-11-201518872-201518882-201518672-201519082, Chr4-Mono-_G_11-11-201575833-201575843-201575633-201576043, Chr4-Mono-_G_11-11-33512181…
OG0000933		Chr2-Di-_AG_9-18-197627760-197627777-197627560-197627977, Chr2-Di-_AG_9-18-197648106-197648123-197647906-197648323, Chr6-Di-_AG_9-18-13787185-13787202-13786985-13787402, Chr6-Di-_AG_9-18-13797425-13797442-13797225-13797642, Chr6-Di-_CT_7-14-12985165-12985178-12984965-12985378, Chr6-Di-_CT_8-16-12970572-12970587-12970372-12970787, Chr6-Di-_CT_8-16-12987374-12987389-12987174-12987589, Chr6-Di-_CT_8…
OG0000934		Chr2-Mono-_A_10-10-225183970-225183979-225183770-225184179, Chr2-Mono-_A_10-10-225334499-225334508-225334299-225334708, Chr3-Compound-_CACA_7_CA_15*_CACACA_5*_TA_8-46-12889862-12889907-12889662-12890107, Chr4-Compound-_AT_11_ATAT_5*-20-198816077-198816096-198815877-198816296, Chr4-Di-_AT_9-18-197778419-197778436-197778219-197778636, Chr5-Di-_AT_6-12-36883080-36883091-36882880-36883291, Chr7-Mono-…
OG0000935		Chr3-Compound-_GA_8ggggaagggggcgcat_GG_6_G_12*-44-116788716-116788759-116788516-116788959, Chr3-Di-_CT_6-12-116787357-116787368-116787157-116787568, Chr6-Compound-_C_11atgcgcccccctc_CT_7-38-72443355-72443392-72443155-72443592, Chr6-Compound-_GA_7ggaggggggcgcat_GG_7_G_14*-42-72392552-72392593-72392352-72392793, Chr7-Compound-_GA_7ggaggggggcgcat_GG_6_G_13*-41-61268803-61268843-61268603-61269043, Ch…
OG0000936		Chr3-Compound-_CC_6_C_12*ttcggcccattgccggcctgctcccacgcgcgcgcagccgctccgcg_CT_9-77-197218928-197219004-197218728-197219204, Chr3-Compound-_C_10attcggcccattgccggcctgctcccgcgcgcgcagccgctccgtg_CT_9-74-197241559-197241632-197241359-197241832, Chr3-Mono-_G_10-10-216716436-216716445-216716236-216716645, Chr4-Mono-_G_10-10-65233987-65233996-65233787-65234196, Chr4-Mono-_G_11-11-65225562-65225572-65225362-…
OG0000937		Chr3-Compound-_GA_10_GAGA_5*gtaggagagagc_GA_8-48-230188946-230188993-230188746-230189193, Chr5-Compound-_GA_9gtaggagagagcgagc_GA_6-46-178440834-178440879-178440634-178441079, Chr7-Compound-_CT_6cactctctccta_CT_10_CTCT_5*-44-10604013-10604056-10603813-10604256, Chr7-Compound-_CT_7ccta_CT_7-32-10616142-10616173-10615942-10616373, Chr7-Compound-_GAGAGA_6_GA_19*_GAGA_9*-36-147705673-147705708-1477054…
OG0000938		Chr4-Mono-_A_11-11-8701994-8702004-8701794-8702204, Chr4-Mono-_G_10-10-106190115-106190124-106189915-106190324, Chr5-Mono-_C_10-10-130817602-130817611-130817402-130817811, Chr5-Mono-_C_10-10-135388861-135388870-135388661-135389070, Chr6-Mono-_T_11-11-40003812-40003822-40003612-40004022, Chr7-Compound-_AAA_5_A_16*_AA_8*gataagagtaccaaagtaaacaacaaat_A_10-54-29989469-29989522-29989269-29989722, Chr8-…
OG0000939		Chr6-Mono-_A_10-10-140041053-140041062-140040853-140041262, Chr6-Mono-_A_10-10-140046029-140046038-140045829-140046238, Chr6-Mono-_C_10-10-140041185-140041194-140040985-140041394, Chr7-Mono-_T_10-10-123398652-123398661-123398452-123398861, Chr7-Mono-_T_10-10-123405694-123405703-123405494-123405903, Chr8-Mono-_A_10-10-95139899-95139908-95139699-95140108, Chr8-Mono-_A_10-10-95144873-95144882-951446…
OG0000940		Chr10-Mono-_T_10-10-480931-480940-480731-481140, Chr3-Mono-_T_10-10-85212827-85212836-85212627-85213036, Chr4-Mono-_A_10-10-106005929-106005938-106005729-106006138, Chr5-Mono-_A_10-10-105098071-105098080-105097871-105098280, Chr7-Mono-_A_10-10-61637257-61637266-61637057-61637466, Chr7-Mono-_T_10-10-68191146-68191155-68190946-68191355, Chr8-Mono-_T_11-11-50255038-50255048-50254838-50255248, Chr8-M…
OG0000941		Chr10-Di-_AT_6-12-1160091-1160102-1159891-1160302, Chr10-Di-_AT_8-16-150019591-150019606-150019391-150019806, Chr10-Di-_TA_6-12-150042540-150042551-150042340-150042751, Chr2-Compound-_TA_10_TATA_5*-20-112325638-112325657-112325438-112325857, Chr4-Di-_AT_6-12-68224858-68224869-68224658-68225069, Chr5-Compound-_AT_10_ATAT_5*-20-163551038-163551057-163550838-163551257, Chr5-Di-_TA_6-12-173284589-173…
OG0000942	Chr10-ssr-1900872/1	Chr1-Di-_TA_7-14-201227278-201227291-201227078-201227491, Chr1-Di-_TA_8-16-201220383-201220398-201220183-201220598, Chr10-Di-_AT_8-16-1900872-1900887-1900672-1901087, Chr3-Di-_TA_8-16-67918920-67918935-67918720-67919135, Chr4-Di-_TA_7-14-112443479-112443492-112443279-112443692, Chr6-Di-_TA_9-18-50792736-50792753-50792536-50792953, Chr7-Compound-_TC_6acgcgctctctctcgcgcgatagctctcgcgagctccctctctcagc…
OG0000943		Chr1-Compound-_CTA_6caactactactg_CTA_5-45-92449206-92449250-92449006-92449450, Chr10-Compound-_AGT_6agcagtagcagtagcagcagtagtagtaatagcagtagcagtagcagcagtagtagtagtagcagtagcagtagc_AGT_6-111-2341871-2341981-2341671-2342181, Chr10-Tri-_TAG_5-15-86106408-86106422-86106208-86106622, Chr3-Compound-_GTA_9gcagcagtagcagc_AGT_6-59-131942892-131942950-131942692-131943150, Chr4-Compound-_TAC_12_TACTAC_6*-36-277…
OG0000944		Chr1-Di-_TC_7-14-179695757-179695770-179695557-179695970, Chr1-Di-_TC_8-16-179652329-179652344-179652129-179652544, Chr10-Compound-_TCTC_5_TC_10*-20-3349199-3349218-3348999-3349418, Chr10-Di-_TC_9-18-3344470-3344487-3344270-3344687, Chr10-Di-_TC_9-18-3546828-3546845-3546628-3547045, Chr10-Di-_TC_9-18-3551183-3551200-3550983-3551400, Chr2-Di-_GA_7-14-114449128-114449141-114448928-114449341, Chr2-D…
OG0000945		Chr10-Tri-_GAC_6-18-4102031-4102048-4101831-4102248, Chr2-Tri-_CGT_7-21-7882761-7882781-7882561-7882981, Chr2-Tri-_CGT_8-24-16716051-16716074-16715851-16716274, Chr3-Tri-_TCG_7-21-231382585-231382605-231382385-231382805, Chr8-Tri-_CGT_5-15-9758983-9758997-9758783-9759197, Chr8-Tri-_GAC_9-27-75908364-75908390-75908164-75908590, Chr9-Compound-_GACGAC_5_GAC_10*-30-155121258-155121287-155121058-15512…
[truncated: 87,252 more rows]
